# Supplementary material for: Comparative analyses of 32 complete plastomes of Tef (Eragrostis tef ) accessions from Ethiopia: phylogenetic relationships and mutational hotspots
Source: PeerJ. 2020 Jun 19;8:e9314. doi: 10.7717/peerj.9314 (PMC7307559; doi:10.7717/peerj.9314)
Supplement: Supplemental Information 4 [file peerj-08-9314-s004.xlsx]

## Sheet: Sheet3
Table S2: List of cpSSRs in the plastome of E. tef species
No.	Position	Type	Start position	End position	Repeat motiff	Repeat number	Distribution of SSRs	Region
1	trnk-UUU	Mono	1548	1555	T	8	IGS	LSC
2	matK-rps16	Mono	3740	3750	A	11	IGS	LSC
3	matK-rps16	Mono	4385	4392	A	8	IGS	LSC
4	rps16	Mono	5104	5113	T	10	IGS	LSC
5	rps16-trnQ-UUG	Mono	6053	6061	T	9	IGS	LSC
6	rps16-trnQ-UUG	Mono	6183	6194	T	12	IGS	LSC
7	rps16-trnQ-UUG	Mono	6183	6194	T	12	IGS	LSC
8	rps16-trnQ-UUG	Mono	6531	6538	A	8	IGS	LSC
9	psbK-psbI	Mono	7473	7538	(A)catcctagtggatctgtgcggtaaggaaaaacgggtaatctattcctt(A)10	8	IGS	LSC
10	trnS-GCU-psbD	Mono	8017	8113	(A)ggagaaaattcttg(T)8atttatcaacaaaggaaaaaatattcttatcaaatccaccataaaattaaattggaaag(A)8	8	IGS	LSC
11	trnS-GCU-psbD	Mono	8366	8376	T	11	IGS	LSC
12	psbC-trnS-UGA	Mono	11256	11264	T	9	IGS	LSC
13	psbZ-trnG-GCC	Mono	12132	12141	A	10	IGS	LSC
14	trnG-GCC-trnM-CAU	Mono	12430	12437	A	8	IGS	LSC
15	trnG-UCC-trnT-GGU	Mono	14115	14222	(A)9gtccctaattctgcagaacattctgagcactggtgcccctttggcctttttgaacctcaccgcgaataaacttctatatctcaatatag(A)10	9	IGS	LSC
16	trnM-CAU-trnE-UUC	Mono	14515	14524	T	10	IGS	LSC
17	trnM-CAU-trnE-UUC	Mono	14773	14781	A	9	IGS	LSC
18	trnY-GUA-trnD-GUC	Mono	15199	15209	A	11	IGS	LSC
19	psbM-petN	Mono	16679	16765	(A)11tcgaagacaattcttcattgaaagaatccatggagagggagaaaaataatacgagaatagactatagt(A)8	11	IGS	LSC
20	petN-trnC-GCA	Mono	17574	17583	T	10	IGS	LSC
21	petN-trnC-GCA	Mono	17834	17843	A	10	IGS	LSC
22	trnC-GCA-rpoB	Mono	18526	18536	T	11	IGS	LSC
23	trnC-GCA-rpoB	Mono	18763	18786	(A)8gtaagtac(T)8	8	IGS	LSC
24	trnC-GCA-rpoB	Mono	19264	19271	T	8	IGS	LSC
25	rpoB	Mono	20701	20708	A	8	PCG	LSC
26	rpoC1	Mono	23094	23101	T	8	PCG	LSC
27	rpoC2	Di	25559	25568	AT	5	PCG	LSC
28	rpoC2	Mono	27202	27209	T	8	PCG	LSC
29	rpoC2	Mono	27342	27472	(A)8gccatacggaactcaaaatcttttccggagatattcattttcctgaagaggcggataagatatccggcgccagtttgataccaccagaaagag(A)8gattataaggactc(A)8	8	PCG	LSC
30	rpoC2	Mono	28149	28156	T	8	PCG	LSC
31	rpoC2	Mono	29210	29219	A	10	PCG	LSC
32	rpoC2-rps2	Mono	29363	29370	T	8	IGS	LSC
33	rpoC2-rps2	Mono	29577	29625	(A)9taaattccgtaatggtaagacgaaaaaaag(A)10	9	IGS	LSC
34	atpI-atpH	Mono	31379	31390	T	12	IGS	LSC
35	atpI-atpH	Mono	31535	31544	G	10	IGS	LSC
36	atpI-atpH	Mono	31921	31935	A	15	IGS	LSC
37	atpI-atpH	Mono	32133	32146	T	14	IGS	LSC
38	atpF	Mono	32988	32995	T	8	PCG	LSC
39	atpF	Mono	33439	33479	(A)9gagaatttttttggatttaag(A)11	9	Intron	LSC
40	atpF	Mono	33701	33750	(A)9tatggaaatagccataatacatagcaaaacag(A)9	9	Intron	LSC
41	atpF-atpA	Mono	34322	34333	A	12	IGS	LSC
42	trnR-ucu-trnfM-CAU	Mono	36103	36186	(T)8atatatgttcagaacaagagaaaaaacaaaaaactgttagaccaaaactcttttaggttttaggaaag(A)8	8	IGS	LSC
43	rps14	Mono	36683	36766	(T)9gaggatcgacgaatcaaatgatatttttgttctaatttctgccgcttcttctccctctgaatcaaac(T)8	9	PCG	LSC
44	psaA-ycf3	Di	41516	41537	(TA)6(T)10	10	IGS	LSC
45	psaA-ycf3	Mono	41704	41714	T	11	IGS	LSC
46	psaA-ycf3	Mono	41832	41841	A	10	IGS	LSC
47	ycf3	Mono	42690	42698	T	9	Intron	LSC
48	ycf3	Mono	43892	43946	(A)11gagtcaaatcgcaccatctctataataagtaaatgc(T)8	11	Intron	LSC
49	ycf3	Mono	44299	44306	T	8	Intron	LSC
50	ycf3--trns-GGA	Mono	44452	44493	(A)8taaataaaggacctttacacttagat(A)8	8	IGS	LSC
51	rps4	Mono	45477	45600	(T)9cagattacttccggatttaggcgtttttctagtgagtcctggtaaagctcccagacggcgta(T)8aaacgaggtcctcgataacgggacatgaagactcc(T)10	9	PCG	LSC
52	trnT--UGU-trn-UAA	Mono	46078	46144	(A)10gaatgaatatcaagcgttatagtatgatttagaatactctaaaaaagga(G)8	10	IGS	LSC
53	trnT--UGU---trnL-UAA	Mono	46342	46349	A	8	IGS	LSC
54	trnF-GAA-ndhJ	Mono	47542	47644	(T)8atggtatagaaggaggtgagattaggtgcccttttcttcatttttgcatttctgattaattttgtattccgctattccgaagaata(T)9	8	IGS	LSC
55	ndhJ-ndhK	Mono	48411	48429	(C)10(T)9	10	IGS	LSC
56	ndhK	Mono	49218	49229	T	12	PCG	LSC
57	ndhC-trnV-UAC	Mono	50348	50358	T	11	IGS	LSC
58	trnV-UAC	Mono	50463	50523	(A)9ctatactaaaggaaacataggatatccatcctaaaatct(A)13	9	IGS	LSC
59	trnV-UAC-trnM-CAU	tetra	51465	51480	(GTAG)4	4	IGS	LSC
60	atpB-rblc	Mono	53712	53723	T	12	IGS	LSC
61	atpB-rblc	Mono	54159	54168	T	10	IGS	LSC
62	rbl-psaI	Mono	55824	55832	T	9	IGS	LSC
63	psaI-ycf4	Mono	56866	56896	(T)8aagcggatccaggaa(T)8	8	IGS	LSC
64	ycf4	Mono	57220	57227	T	8	PCG	LSC
65	ycf4-cemA	Mono	57760	57768	T	9	IGS	LSC
66	cemA	Mono	57980	57987	A	8	PCG	LSC
67	petA	Mono	59318	59325	A	8	PCG	LSC
68	petA-psbJ	Mono	60283	60329	(A)10gtatacccttccattccattgaagagtgg(T)8	10	IGS	LSC
69	petL	Mono	62562	62569	A	8	PCG	LSC
70	psaJ	Mono	63886	63893	T	8	PCG	LSC
71	rpl33..rps18	Mono	64829	64839	T	11	IGS	LSC
72	clpP..psbB	Mono	67637	67644	T	8	IGS	LSC
73	psbB	Mono	68782	68789	T	8	PCG	LSC
74	petB	Mono	70623	70765	(A)11tggaactatgattcatactcattatttagacctcgcaaccagactg(A)12ttcaagtagttcttaat(A)8gaatttttcttccttccgattttgtttgcccaaaagacagc(T)8	11	Intron	LSC
75	petB	Mono	70954	70962	A	9	Intron	LSC
76	petB	Mono	71133	71143	T	11	Intron	LSC
77	rpoA	Mono	73449	73457	T	9	Intron	LSC
78	rps11-rpl36	Mono	75065	75124	(A)8tacaaagatatccgtttcagggttaaatatatcctttactttaa(T)8	8	IGS	LSC
79	rpl36-infA	Mono	75346	75354	A	9	IGS	LSC
80	rpl36-infA	Mono	75699	75726	(T)10ctctccta(T)10	10	IGS	LSC
81	rpl16	Mono	77263	77271	T	9	PCG	LSC
82	rpl16	Mono	77420	77521	(T)11attttgaatttcttaaatatatagtcaagaaaaaagatctagaatatatccaaattctatatttgtagataatgtaatc(T)12	11	Intron	LSC
83	rpl16-rps3	Mono	77930	77939	T	10	IGS	LSC
84	rpl16-rps3	Mono	78293	78301	T	9	IGS	LSC
85	rpl22	Mono	79186	79285	(T)9actgggaatcgaaatcttaggttgatctaaaggttatttagatttctttactatatttagtacaattgttatatgacacatgg(T)8	9	IGS	LSC
86	rps19-trnH-GUG	Mono	80028	80064	(T)8cgtgtcacagctgattactcc(T)8	8	IGS	IR
87	trnM-CAU-trnL-CAA	Di	83698	83707	TA	5	IGS	IR
88	trnM-CAU-trnL-CAA	Mono	84195	84204	A	10	IGS	IR
89	rps12..trnV-GAC	Mono	90275	90283	A	9	IGS	IR
90	ycf68	Mono	93116	93125	G	10	IGS	IR
91	rrn4.5-rrn5	Mono	97884	97891	A	8	IGS	IR
92	trnN-GUU-rps15	Mono	99114	99122	A	9	IGS	IR
93	rps15-ndhF	Mono	100766	100773	A	8	IGS	SSC
94	ndhF	Mono	100982	100990	T	9	PCG	SSC
95	ndhF	Mono	101433	101440	A	8	PCG	SSC
96	ndhF	Mono	102351	102358	A	8	PCG	SSC
97	ndhF-rpl32	Mono	102492	102499	T	8	IGS	SSC
98	ndhD	Mono	103441	103448	A	8	IGS	SSC
99	psaC-ndhE	Mono	106793	106800	A	8	IGS	SSC
100	ndhE-ndhG	Mono	107991	107998	T	10	IGS	SSC
101	ndhG-ndhI	Di	108554	108563	TA	5	IGS	SSC
102	ndhG-ndhI	Di	109233	109242	TC	5	IGS	SSC
103	rps15-trnN-GUU	Mono	112917	112926	T	9	IGS	IR
104	rrn4-rr4.5	Mono	114955	114963	T	8	IGS	IR
105	trnA-UGC	Mono	116186	116193	C	10	IGS	IR
106	trnV-GAC-rps12	Mono	120952	120961	T	9	IGS	IR
107	trnL-CAA-trnM-CAU	Mono	123794	123802	T	10	IGS	IR
108	trnL-CAA-trnM-CAU	Di	129873	129882	TA	5	IGS	IR
109	trnH-GUG-rps19	Mono	134013	134049	A	8	IGS	IR
Note: 33 SSRs present in compound formation
Mono = mononucleotide; Di = Dinucleotide; Tri = Trinucleotide; Tetra = Tetranucleotide; PCG = Protein coding gene; IGS = Intergenic spacer

## Sheet: Sheet1
Mono
Mono
Mono
Mono
Mono
Mono
Mono
Mono
Mono
Mono
Mono
Mono
Mono
Mono
Mono
Mono
Mono
Mono
Mono
Mono
Mono
Mono
Mono
Mono
Mono
Mono
Mono
Mono
Mono
Mono
Mono
Mono
Mono
Mono
Mono
Mono
Mono
Mono
Mono
Mono
Mono
Mono
Mono
Mono
Mono
Mono
Mono
Mono
Mono
Mono
Mono
Mono
Mono
Mono
Mono
Mono
Mono
Mono
Mono
Mono
Mono
Mono
Mono
Mono
Mono
Mono
Mono
Mono
Mono
Mono
Mono
Mono
Mono
Mono
Mono
Mono
Mono
Mono
Mono
Mono
Mono
Mono
Mono
Mono
Mono
Mono
Mono
Mono
Mono
Mono
Mono
Mono
Mono
Mono
Mono
Mono
Mono
Mono
Mono
Mono
Mono
Mono
