# Supplementary material for: Comparative analyses of 32 complete plastomes of Tef (Eragrostis tef ) accessions from Ethiopia: phylogenetic relationships and mutational hotspots
Source: PeerJ. 2020 Jun 19;8:e9314. doi: 10.7717/peerj.9314 (PMC7307559; doi:10.7717/peerj.9314)
Supplement: Supplemental Information 41 [file peerj-08-9314-s041.zip]

Archive with 32 entries (32 files):
- T34-1.fasta
- T36-1.fasta
- T43-2.fasta
- T44-1.fasta
- t45.fasta
- t49.fasta
- T50-1.fasta
- t51.fasta
- T56-2.fasta
- T66-2.fasta
- T68-2.fasta
- t69.fasta
- T74-2.fasta
- T81-1.fasta
- T90-2.fasta
- T93-1.fasta
- t100.fasta
- t101.fasta
- T115-1.fasta
- t116.fasta
- T1-2.fasta
- t3.fasta
- t4.fasta
- t10.fasta
- T11-2.fasta
- T12-1.fasta
- T14-1.fasta
- t15.fasta
- T16-1.fasta
- t20.fasta
- T21-2.fasta
- T24-2.fasta
