# Supplementary material for: Comparative analyses of 32 complete plastomes of Tef (Eragrostis tef ) accessions from Ethiopia: phylogenetic relationships and mutational hotspots
Source: PeerJ. 2020 Jun 19;8:e9314. doi: 10.7717/peerj.9314 (PMC7307559; doi:10.7717/peerj.9314)
Supplement: Supplemental Information 41 [file peerj-08-9314-s041.zip › T36-1.fasta]

>T36-1
GAAATACCCAATATCTTATTGGAACAAGATATTGGGTATTTCCGGCTTTCCTTCCTTTAAAAATTCTTATATGTTAGTAGAAAAACCTTATCCATTAAGAGATGGAACTTCAAGAGCAGCTAGGTCTAGAGGGAAGTTGTGAGCATTACGTTCGTGCATTACTTCCATACCAAGATTAGCACGATTGATGATATCAGCCCAAGTATTAATAACGCGGCCTTGGCTATCAACTACAGATTGGTTGAAATTGAAACCATTTAGGTTGAATGCCATAGTACTAATACCTAAAGCAGTGAACCAGATCCCTACCACAGGCCAAGCAGCCAAGAAGAAGTGTAAAGAACGAGAGTTGTTGAAACTAGCATATTGGAAGATTAATCGACCAAAATAACCGTGAGCAGCCACAATGTTATAAGTCTCTTCCTCTTGACCAAATTTGTAACCCTCATTAGCAGATTCATTTTCAGTGGTTTCCCTGATCAAACTAGAGGTTACCAAGGAACCATGCATAGCACTGAATAGGGAACCGCCGAATACACCAGCTACACCTAACATGTGAAATGGATGCATAAGGATGTTGTGCTCTGCCTGGAATACAATCATAAAGTTGAAAGTACCAGATATTCCTAAAGGCATACCATCAGAGAAACTTCCTTGACCAATAGGGTAAATCAAGAAAACAGCAGTAGCAGCTGCAACAGGAGCTGAATATGCAACAGCAATCCAAGGACGCATACCCAGACGGAAACTAAGTTCCCACTCACGACCCATATAACAAGCTACACCAAGTAAGAAGTGTAGAACAATTAGCTCATAAGGACCGCCATTGTATAACCATTCATCAACAGATGCAGCTTCCCAAATTGGGTAAAAATGCAATCCGATCGCCGCAGAAGTAGGAATAATGGCACCAGAGATAATATTGTTTCCATAAAGTAAAGAACCAGAAACAGGCTCACGAATACCATCAATATCTACTGGAGGAGCAGCGATGAAGGCGATAATAAATACGGAAGTTGCGGTCAATAAGGTAGGGATCATCAAAACACCAAACCATCCGATGTAAAGACGATTTTCGGTGCTAGTTATCCAGTTGCAGAAGCGACCCCACAGGCTTGTACTTTCGCGTCTCTCTAAAATTGCAGTCATGGTAAGATCTTGGTTTATTCAAATTGCAAGGACTCCCAAGCACACATATTAACTAGAAAGAAAATAGATAATAAAAGGCTTGTTATTTAACAGTATAATATAGACTATATATCAGTGTCAACCAAGCCAACCCCAACGATTGTATTTCCATATAACTAAATTAACCAAAAAATTTAGTAAATGAAGTGAGTAAAAATTCAAAACTCAGATTGCTCTTTTCTATTTTCCATATGGGTTGCCCGGGACTCGAACCCGGAACTAGTCGGATGGAGTAGATAATTCTTCTTTGTTACAATAGAACAAAAATCCCTCCCCAAATCGTGCTTGCATTTTTCATTGCACACGACTTTCCCTATGTAGAAATAGCCAATTTCTATTCCGAGGAGGAAGTACACTAATTTTTTTTATTAGTAAATTGATTTACCTACTATTTATTTAAGGGAACATTTCAGAATGGAAAATGTGCAAGTTTTATCTTGCTATTGAGCATTTCTAGTTTATTAGTTTTATCTAATGATTAATTAAAAGTAAGGGGATTCACCAGGTCATCAATACGAATAATATCCAAATACCAAATACGCTCACTGTGTGATCCATGGAAAGAAAAGTGAGTTGTTTTGGTGAACATTAAACAAAAAACTTGCTCTTCTTCCGTAAAAAATTCTTCTAAAAATACCGAACCCAATCGTTGCATAAAAGTTCGTACCGTACTTTTATGTTTACGAGCTAAAGTTCTAGCACATGAAAGTCGAAGTATATATTTTACTCGATACAAAGTCCTTTTTTTCGAAGATCCACTATGATAATGAAAAAGATTTCTACATATCCGACCAAAGCGATCAAGAATATCCCAATCTGATAAATCAGTCCAAATGGGTTTACTAATAGGATGCCCCGATCCAGTACAGAATTGAGCTTTTGATAAGGATCCAATGAGGGGAGTAGCAGGAACTGTGGTATCGAATTTTTTCATTCGAGTATCTATTAGAAAAGAATTCTCCAGCATTTGATTTCTTACTAAGAAATTTTTTATTGGTACACTTGAACGGTACCCCAGAAAATCGAAGCAAGAGTTTGTTAATTGGTTTAGACAAATCCTTTGGGGTTGAGTCCAAAAAGAGAAAAAATATTGTGAGAAATTCACAAGATAAGATTTCCATTTCTTCTTCAAAAGAAGAGTCCCTTTTGATGCAAAAATTGCCTTTCCTTGATATCGAACATAATGCATAAGAGGATCCATAAAGAACCATATGGTTTTCCGAAAAAACCCTGGATACATTACCCCAAAATGTTCCATCTTCCTAGAAAAGTGGATTCGTTCCAGAAAGGTTCCAGAAGATGTTAATCGTAAGCAAGAAGATTGTTTACGAAGAAACAACAAGAAAAATTCATATTCTGATACATAAGAGTTATATAGGAATCGAAGTAGTCTTTTATTTTCTTTTGAAAAAAGAAAAATGGATTTCATTGAAGTAATAAGACTATTCCAATTCGAATAATAGTTGAGAAAGAATCGCAATAAATGCAAAGATGAAACATCTTGGATCCGGTAGTCAAGGAGTTGCACCAAGATTTCAAAATGGATAGGATAGGGTATCTCTATATGTGATAGATAAGGTAAATGCAAAAATTTGTCTTCTAAAAAGGGAAATATTGAATGAATAGATTGTAAATTTTGAAACTTTGGTATTTCTTTTTCTTCCGGACAAGATAGTTCTCTTAGCGAGAATGGGATTTCTACAACGATTGCAAACCCCTCAGATAGAATCTGAGAATAAAACTCCGAATAAAAATGATTGCTGTGATCCAACAATCGATCTTGGTTAGGATGATTAACCGAATTAATCCAAAAATTCTGCTGATACATTCGAATAATTAAACGTTTCACAAGTAGTGAACTAAATTTCTTGTTATTACAACCAAAAATTTCCACAGGTTCCGAACCATTTAATCCATAATCATGGGCAAACGCATAAATATATTCCTGAAAGAGAAGTGGGTAAACGAAGTATTGTTGACGAGATTTCTGTTTTTCTGAATACCCTTCGAATTTTTCCATTTGTATTTCTACTTGAATCAGAGAAAAAAAGCATTTCTCGATTTATCAAATACATAGTGCAATATGGTCAGAACAGGGTGTTACATTTTTAAAAACAAACCCTGGGAAGAAAGGGAGTCTAATCCATAGATCTTTTTCTGGTCCTTTTCTATCTAATTAGTTTATGTTTGTTCTAATTCCAAAACAAAAAAGAACAAATCTTTTATTTTTGCAGGCCAATTGCTCTTTTGACTTTGGAATACAGTTTCGTTATCAATATACTGCTTCTTTTACACATTCAATTCATAACATCCCTTTTCAATCCATAATCAAGAATAATTAGGATTCCTAAAAAAATTAAAGGGTCCACTGATAGGAAAACCCAACCTTTCCCCGCATCAGGCACTAATCCATTTTTAACGTCTAATTAGATCGGGGAATCCTTTCAATTAAGAAGTTAAGCTCGTTGCTTTTTATTTTACCAGAATTAGAGCCAGGCTCTATCCATTTATTCACTAGACCCAGAAAATCGGAATTTTTTATTCCAAAAATAAAAAAAAAAAGAAATTGATTTTATTACGACATGCTATTTTTTCCATTCATTACCTTTAAGGATCAGTCGTGGTCTTCTAGACTCTACCAAGAGTCTGGACGAATTTGTTGCTTCATCCAAATGTGTAAAAGATCATAGTCGCACTTAAAAGCCGAGTACTCTACCATTGAGTTAGCAACCCAGATAAAATAGGATCTTAGATACGATCGAAATCCAAAAATCGATGAAATTACACCGGACGCTCCCGTCAAAACATTAAATTAGCAAGACATCAAAAGAAAGATTTTATCTCTCATTAAAAACACTCAAATACCAAAATAAACAAATCGGTTAAATTTCACTAAGGTTAAAAAAGGGGCAGCCCCAATCACAATAGCAAAATTGTTATTTTTTTAGCAATTTTTATTTCTTTAAATAGAAAAATCTTCTATGCGAGTACATGCAAGGGGGCAACCCTATCATTTGAGCGAAGTGTAGACAGAAATACCTAATATGAAGTGACGATAAAGAGACCTATCTAGCTACAAATTCTAGCTGTTCAATAGACCTTTGTCAATAGAAATACAATGGTAAGAAAACCAATTAGATACAAATAAGGAAATTAAATAAGGGCTTTTGTTGGATTGGCACGACATAAATGCAGGAAAAAAAATAGGACGAAAAAAGAGGCAAATTGTGGCTAAATAATTTAGTTCTTCAATTAACTCAAAGTTATTTCTTTATCTTTAAAGAATTCTGCTTTCCTTAAAATATCATAAACAGTTCTTGTAGGTTGAGCACCTTTTTCAAGGAAATAGAGAATAGCTGGAACATTTAAAGAAGTTTGATTCTTTATCGGATCATAAAAACCTACTTTTTGAAGATCTCTTCCTTCTCTTCGAGATCGAACATCAATTGCAACGATTCGATAGACAGCTTATTGGGATAGATGTAGATAAACAATGCCCCCCCTAGAAACGTATAGGAGGTTTTCTCCTCATACGGCTCGAGAAAATGATTCGAATTTCTATCTATAATACAAGTATATAAAAATTAGACTATGACTTGCATTAATTTCCTTATAGAAGAAAAAACAAATTTCATTTATACTCATGACTCAAGTTGGCTAATTTTGACTAACAGACTTCAAAAGAGAAATCCTTCGAAATTTTTTGAGTCGTCTCTAAACTTTTTTCTTTATCTCATCTCGAACAAATTGACTTTTATTCCTTATTCTGATCTAATTCTATTGTTGAGACGATTGAAAATCATGTTTACTTGTTCCGGAATCCTTTATCTTTGATTTGTGAAATCCTTGGGTTTAGACATTACTTCGGGAATTCCTATTCTTTTTTCTTTCAAAAGAGTAGCAACATACCCTTTCTTTTTTTTTTCCTTCAATAAAGCATTTTCCTCTTCTATAGAAATCGAATATGAACGATGGATTCTCATAGACTTTTAATCAAAAAAGTTTTCCAATCTTCCAAAATAAGACTTTTTTCTTATTTTAACCTTTCAATTTCTGTATTAAGGATAGACTGACAAAGTTGGCCTAATTTATTAGTTTTCACTAACCCTAGATTCTTTCCCTTGATAAAAAATCAATTCTGTCTTCTCGAGCTCCATCGTGTACTATTTACTTACAAACAACCCAGCGCAAATTCGGTTCGGGACAAATAGAACAGACTATGTCGAGCCAAGAGCATTTTCATTACTATGGAAAATGGTGGATAGCAAAATCCACAATCGATCATGTCCTTCAAGTCGCACGTTGCTTTCTACCACATCGTTTTAAACGAAGTTTTACCATAACATCCCTCTAATTTCATTGCAAAGTGGTATCGAGAATTGATCCAATATTGATGGAATCATGAATAGTCATTGGTTTTGTATACTAATTCAAACTTGCTATCTATGGAGAAATATGGATAAATGAAATAAGTATCTATCGGGGAAGACTCTGCAAAGATCCAATTTATTTAAACCCATATTCTATCATATGAATGAAACATAGTTTGAAAAAGAGGAATAAAATAATTTGGTTAAGACTGATTTACTATTGAATTTCCATATTCAACAGAGAACCCGAGATGGTTAATCCTGAAATGAGAAGGATCAACTCTTCTCCAACAAATAAACTATGCCAATGAAAAGATTGGTAGTTTTTTAGTAATTATAAACTTTTCATACTTCTTCGACTGGAGTAACCAAAGAAAGAAAAAATGAAGTAAAAAAATTAGTGTAAAGTAAAATTAAGGTCTTTCCTTTTACTTATAGTATTCTTTCTTTTAGCTAATAGAAAGAACTAAAAATCAAAAATAAGAAAAGTATGATTTTTTTTTGAATCCATTCTATTCTATTCAACGAATAGTTCTTACCTTATCCTTATCGGAATGGATCATTCGGTATATTTAAAGAATCCCAAATCGAGATCGTTTTCGCTTAACCAAAGAAGGACCACTCTTTTTTTTTTTTCACTTTAGGTATCAAATGTATCCTGTAAGAATTCCCACTCCATGGATATGGAGCATAAAGTTTATCTAAAAAATTCGAATTTCAAAACACATATTCAAAGCACATATTGAGTAATGAATAGTAGGAGTATATCCTGAATGTGCCTGACAGATCAAAATTTTTAATGAAAATAAAAATATTCAATTTGACTGGACTTGACACTTGATTTTGTTTTCTGAGAAAGAAAAGGAATCCTTAAAAATGCATCTAATCTAAGAGTTCATAAGAACTAATTATTTTCTTTAATAAGCTTTTGTGTCGTGCAGGGCACAATACGATTCTATCTTTCGTTTCATCAAAAAAAATCTGGGACGGAAGGATTCGAACCTCCGAATAACGGGACCAAAACCCGCTGCCTTACCGCTTGGCCACGCCCCATTTCGTTTTATGTGACACTAATAAACAGTATTTATACTATATATTATCCGTCAACCCCACTTCAATTACCTAAAAAATGAGGGATATTTTCTTGCTAGGATTCTAAGCATGCGGATAATATAGAATCCAAAAAATGCATTGATCATTACATGGAATTCTATTAAGATATTATATGAAAGTCGAATTTCTTCCATTCTCATTTGAGAATGAGAATACAAGGAGGTATTTTGTGTTTGGGAAAGTCCGAAGAAAAAAGGATTTTGAATCCACCTTTTCTTTTCCTTTTTCCCTTAGAAAAATAACTCAATCAAAATCCAATTATCTACTCTACAAGAACGAACGAAATGCTTGTTATGCCTAATATACTTAGTTTAACCTGTATCTGTTTTAATTCTGTTCTTTATCCGACTAGTTTTTTCTTCGCCAAATTACCTGAAGCTTATGCCATTTTCAACCCAATCGTGGATATTATGCCTGTCATACCTGTACTCTTTTTTCTATTAGCGTTTGTTTGGCAAGCTGCTGTAAGTTTTCGATGAAATCTTTACTATTCTGTTCTATCTGCCAAATTGAATGATGTATTCATTCCAAAAAAATGAAAAAAATGAATAAGAGCCGAGAAGTCTTATATTATGAACTTTCGATTCTAAAATTCAAATTCTTCTACATTGAATGTATAGCTGCAGCAATAAATTTGGATCAGCCTTTCTACCCCCTGCACCTACGTTGAACAGGTACCTTTACTTTAGGTACCCACACAATACCTAAACTTATTTTTGATATTGATAAGACTGCTTATTATAAATCAATTCTTGCAATTTTGTTTTAAGAATTGATTTTTGCATTTTTAGGTGTCAAAATAAAAAAAACATCCTAGTGGATCTGTGCGGTAAGGAAAAACGGGTAATCTATTCCTTAAAAAAAAAATCTTGGAGATTATGTAATGCTTACTCTCAAACTCTTTGTTTATACAGTAGTGATATTCTTTGTTTCCCTCTTTATCTTTGGATTCTTATCGAATGACCCAGGACGTAATCCTGGGCGTGAGGAGTAAAAATCGAAAATTTTTGGAAATTTTTTCTTACAAATTAGATTTATTTCGTAATTTATCTACGAGAAAATCCGGGGGTCAGAATTCCTTACAATTCGAAAGTCCCAACTGATCCGAGGGGGCGGAAAGAGAGGGATTCGAACCCTCGGTACAAAAAAATTGTACAACGGATTAGCAATCCGCCGCTTTAGTCCACTCAGCCATCTCTCCCCGTTCCAAATCCAAAGGTTTTCCTGATATGATAGAGGCAAGAAATAACAATTACAAAAAATTATTCCTTTTTTCATTTCAAAAGTGCATAAAAATTATATTGCCAATTCCATTTTAGTTATATTCTTTTTTCTTAATGTTAATAAAAAAAAGGAGAAAATTCTTGTTTTTTTTATTTATCAACAAAGGAAAAAATATTCTTATCAAATCCACCATAAAATTAAATTGGAAAGAAAAAAAAGTAAGTAGACCTGACCCCTTGAATGATGCCTCTATCCGCTATTCTGATATATAAAATCGATGTGGATGAAATTGTTGTATAAGCAGATTTTTTGTATTTCCTTAGACTTAGACCGCGCAAGAATTTTTCGCTATTTATGATTTCATATTCTTGTTACTACACGTTCTATAGGAATAAGAAGAAATCGCAACTCTTTTCCGTTACACATAAAAATGGAATTTCGAAAGTCAACTTTTCTTTTCAATATCTTTCTTTTTTTTTTTCAGAATCCTATTTTTGTTCTTCCACCAATAGACTGCGAATGAGAAAAGAGGGGTTATTTTTCCCTTAAAAGATAGGCTTTGAAATAGGAATCATAGAATAATGCTAAATTAAAATGTTTATTTCTTTATTTCTATAGTATAAGAGTATAAGAAAAGTATAAGAATAAGAAAAATGAATCCAATGAAATTCATTGATTTACCACGACCTCGGTTGTGACCCCATAGATAAAAATGAAAAATTTCTATCTTCGAGACCATTGAAAAAGGGCATTGAACGCGAAAGAAATCGTCCACTGATAATCAAACTATCATATGCCTTGGAAGTAATATGAGGTGCTCGGAAATGGTTGAAGTAATTGAATAGGAGGATCACTATGACTATAGCCCTTGGTAGAGTTACTAAAGAAGAAAATGATCTATTTGATATTATGGACGACTGGTTACGAAGGGACCGTTTCGTTTTTGTAGGATGGTCCGGCCTATTACTCTTTCCTTGTGCTTATTTCGCTTTAGGGGGTTGGTTTACAGGGACTACTTTTGTAACTTCTTGGTATACCCATGGATTAGCTAGTTCCTATTTGGAAGGTTGCAATTTCTTAACGGCAGCGGTTTCCACCCCTGCCAATAGTTTAGCACACTCTTTGTTGCTACTATGGGGACCGGAAGCACAAGGGGATTTTACTCGTTGGTGTCAATTAGGTGGTCTGTGGACTTTTGTTGCTCTACATGGGGCTTTTGCACTAATAGGTTTCATGTTACGTCAATTTGAACTTGCTCGGTCTGTTCAATTGCGGCCTTACAATGCAATTTCATTCTCTGGTCCAATCGCTGTTTTTGTTTCCGTATTCCTTATTTATCCACTGGGACAATCGGGTTGGTTCTTTGCACCGAGTTTTGGCGTAGCAGCTATATTTCGATTCATCCTTTTCTTCCAAGGATTTCATAATTGGACGTTGAATCCATTTCATATGATGGGAGTTGCCGGAGTATTAGGCGCGGCTCTGCTATGCGCTATTCATGGGGCTACCGTAGAAAACACTCTATTTGAAGATGGTGATGGTGCAAATACCTTCCGAGCTTTTAACCCAACTCAAGCGGAAGAAACTTATTCAATGGTTACTGCTAACCGCTTTTGGTCCCAAATCTTTGGTGTTGCTTTTTCCAATAAACGTTGGTTACATTTCTTTATGCTATTTGTACCCGTCACCGGTTTATGGATGAGTGCTATTGGCGTAGTTGGCCTGGCTCTGAACCTACGTGCCTATGACTTCGTTTCCCAGGAAATCCGTGCAGCGGAAGATCCTGAATTTGAGACTTTCTACACAAAAAATATTCTTTTAAACGAGGGTATTCGTGCGTGGATGGCAGCTCAGGATCAGCCTCATGAAAATCTTATATTCCCTGAGGAGGTTCTACCACGTGGAAACGCTCTTTAATGGAACTTTCGTTTTAGCTGGTCGTGACCAAGAAACCACCGGCTTTGCTTGGTGGGCTGGGAATGCCAGACTTATCAATTTGTCCGGTAAACTACTTGGAGCTCACGTAGCCCATGCCGGATTAATCGTATTTTGGGCCGGAGCAATGAACCTATTTGAAGTGGCTCATTTCGTACCAGAAAAGCCCATGTATGAACAAGGATTGATTTTACTTCCGCACTTAGCTACTCTAGGTTGGGGAGTAGGGCCGGGGGGAGAAGTTCTAGATACTTTTCCATACTTTGTATCTGGAGTACTTCACCTAATTTCCTCCGCAGTCTTAGGCTTCGGTGGTATTTATCACGCGCTTCTGGGACCCGAGACTCTTGAAGAATCTTTTCCATTCTTTGGTTATGTATGGAAAGATAGAAATAAAATGACTACAATTTTGGGTATTCACTTAATTTTGTTAGGTATAGGTGCTTTTCTTTTAGTACTCAAGGCTCTTTATTTTGGCGGTGTATATGATACCTGGGCTCCTGGAGGGGGAGATGTAAGAAAAATTACCAATTTGACCCTTAGCCCCGGTGTTATATTTGGTTATTTACTAAAATCCCCTTTTGGGGGAGAAGGGTGGATTGTTAGTGTGGATGATTTAGAAGATATAATTGGGGGACATGTATGGTTGGGTTCCATTTGTGTACTTGGCGGAATTTGGCATATCTTAACCAAACCCTTTGCATGGGCTCGCCGTGCGTTTGTATGGTCTGGAGAAGCTTACTTGTCTTATAGTTTAGCTGCTTTATCTGTCTTTGGTTTTATCGCTTGTTGTTTTGTTTGGTTCAATAATACGGCTTATCCAAGTGAGTTTTACGGACCCACAGGTCCAGAAGCTTCTCAAGCGCAAGCATTTACTTTTCTAGTTAGAGACCAGCGTCTTGGAGCTAATGTAGGATCCGCCCAAGGACCGACAGGTTTAGGTAAATATCTAATGCGTTCCCCAACGGGAGAGGTTATTTTTGGAGGGGAAACTATGCGTTTTTGGGACCTTCGTGCTCCATGGTTAGAACCTCTAAGGGGCCCCAACGGTTTGGACTTGAGTAGGTTGAAAAAAGACATCCAACCTTGGCAAGAACGACGTTCGGCAGAATATATGACCCATGCTCCTTTAGGTTCTTTAAATTCTGTCGGTGGTGTAGCTACCGAGATCAATGCAGTTAATTATGTCTCTCCTAGAAGTTGGTTAGCGACTTCCCATTTTGTTCTAGGATTCTTCTTTTTTGTGGGCCATTTGTGGCATGCAGGAAGAGCCCGAGCTGCTGCAGCCGGCTTTGAAAAGGGAATTGATCGTGATTTGGAACCTGTTCTTTACATGACCCCTCTTAACTAAGATTTTCTTATTTATACCTGTTCTACTGTTTTTTTCTTTTCTGGCTCGGTTATTCTATCTAGCCGAGCCATTCATTTTTTTTTATAAAAGAATGATATAAGGGGGCAGAACAAAGAAAAACATATAAAGAAACAAATGTATTCAATAAACAAAAGGAGAGAGAGGGATTCGAACCCTCGATAGTTCCTAGAACTATACCGGTTTTCAAGACCGGGGCTATCAACCACTCAGCCATCTCTCCACAGCCTAATCCCTATTTTATTCCTACAAATCGAACATAGCCATATGAAATGATCTACTAACTTCTAGAAACATCTCAGATGCAAGTCCACTTTAGCTATATCTCTGTATACTCTATACACGGATACAGAATCCGCTATATCCGTTTGTGAAATAAAGGCTAAATCTCCTCATACCCCATAACCAAATAAAAGCGGTTAGGAAAAAGTTTTAAAGAGAAGAATCAATGGATTCATGATTAAACCCCTCCTAGTTCTTGTATTTTAGTACAATTTTGATTAAGTGAGGGATCAAATATAAATATGTAGTCAACTTTATTTGATGGTAGTTTGGAGGATTATAAATATGACTATTGCTTTCCAGTTAGCTGTTTTTGCATTAATTGCGACTTCCTCAGTCTTAGTAATTAGTGTACCCCTTGTATTTGCTTCTCCTGATGGTTGGTCAAATAATAAAAACGTTGTATTTTCGGGTACATCATTATGGATTGGATTAGTCTTTTTGGTAGCTATTCTGAATTCTCTCATTTCTTGAATTTGTTTAGTATTTAGTAGCCCAATACAAAATAAATAAAAAGAAAGTACCTTTTTCGAAAAAATTCAGATTGTGATACACATTAAAATGCTATTTGCGTTCCGAATTATTACCTCTTCTCTTTCATTATTATGAAATTCCATTGCCATTAGAATATTGATTGACAGACAATTAATAAAAAAAAAACTCTAATAGAAAATGAAACGGTCGACCCAGACATAGACGGTCGACCCAGGCGGATATATCCTATAAAATATAGGCCGTAGCGAGTATAGTTCAATGTAGCGAGCGTAGTTCAATGGTAAAACATCTCCTTGCCAAGGAGAAGGCACGGGTTCGATTCCCGTCGCTCGCCAGCTTAATTTAGTAAGGTACTATGATAAAAAATTCAGTCTAGTTGACTACTTATATTAAATTAAGTAGTTGTTGGTCTAGTACCGTATCCCTTCCTATCTTATCCTTTGCACCCGACTCAAAAAAAAGAGTGCTTCGGGAGCGAAAATAGAACTTGCCAAGAGGGTGCCCTAAACCCGGGATTCACCGAGACAAACAAGAGAAAATGGCTTTTAAAGGGGGACAGACTATGCCTTTCTTTTATTTCTTTTTTCTTTTATTTCTTTTCTGTCTGCTGAATAAAAAAAGAGTAGGATATAGCCCTCTACCATATCTATACAAATAAATAGTCCATTTATTTATCTGGACTGCTAAGTGCGGAGACGGGAATCGAACCCGTGACCTCAAGGTTATGAGCCTCGTGAGCTACCAAACTGCTCTACTCCGCTCTGTAGGGCCAAAAACTGGTGGACGAAAAAGGTTGACTACAAGTCTCTACCATGTCTAGACAAATAGAATAGTCTTTTTATACAGAATGGAGCGGGTAGCGGGAATCGAACCCGCATCGTTAGCTTGGAAGGCTAGGGGTTATAGTCGACGTTGGTTGATTATTTTTAACGTCTCTAATTCAAAACCGAACATGAAATTTTGATTTCATTCGGCTCCTTTATGGCTATTCTCACCACTTAACATCTATGTCAGCTTTTCTGTCTGAATGGAACCAAAGCTCTCCGCTTTCTAGATGATCCTTATAGAGTAGGAGATAGAAATTCTACTAAATATCTATCTAATCTACTTACTTCGTTCCCTAATTTCATTCAAGAGATCCTGAGGAAAAGAGCTGGGTTTCCACCGAGCTGAAACAATATCCTGATGGTTCTAGTAAACCAAAACTATCGTTTTTTAGCTATTGGGCTTCCATTTCTTTTTTAACTAAAAGAAGATTTAGTTACGATTGGAAATAAACTTTTTTGTATCTTCATCCATAGATCCTTTACTCATATTTATTCAATTGGAATACTTAATCCAATGCAAAATTATGCTTCGCGACTCTGTACTTATAATCAAATTTGTATTTTGCATGCAAATTTAATTAGTCTTTGGATACTAATTGCGAGAATGTATATTCTTCCTCAATATGCTATTGAGAGGAAAAGGATTAAACCCTTTATAAGAACTAAAGTTTTCATCGGAATATGAATATAAAAAACTTAAGGATGTCTTAAGTATATCATTTCAAATTCAGTTATTAATAGAACGAATCACACTTTTACCACTAAACTATACCCGCTACATGTAGATTATGGGACCAACGCTACCCTTTGTCAAGGGTAGCCATTCGAGGAATTCCATCTAATCTACGGAGAAAAGTGAGCAGTTGGTACTTCAATCGCGGGCCTTTACTTTAGGATTTAGAGGGCCTCCCTCTAGTCTGTAAAAGAAATCTCTTATTACCATCCCACTAGGGTATGAACCAAATGTATGCATTTCGATTAGGATCGTATTCTTCGTATTCTATAGTTTGATTATTCCTACAATATACACTAAGAAATATAGGAGACAGTACAGTCCCCATCAATCCCTTTCTTTCTTTTCTTTTTTGGTAGAATAAATTTTATACTCTGCAGTATAAACTCGACTGCCCACTTTTTAGAATAAAATTGTTGATAAAACTCCAATAACAGACAGATAAGAAGTATATCGCTGAAAATTAATACCCAGCCATATGGGTATATGCAGAGCGCGAATTCCTTTATACCCCCCATTAGAATTAGGAAAAATAAAAAATAAATGGAGAAATTTCTCATCATAAGATCAGCCAATAGAAAAAAAAAGTCCCTAATTCTGCAGAACATTCTGAGCACTGGTGCCCCTTTGGCCTTTTTGAACCTCACCGCGAATAAACTTCTATATCTCAATATAGAAAAAAAAAAACTAGTAAAATCTCTAGATATATATCTATATATACATATATTATGTAAATTAATATATACATATATTATGTACATTATGCAGTAGACCTATAATGGGAAATGAAAGTGGCGAATTTTTGAATAAAAAGCCCTTTTAACTCAGTGGTAGAGTAATGCCATGGTAAGGCATAAGTCATCGGTTCAAATCCGATAAAGGGCTTTTCCACTAGTGGTAGAGTAATGCCACGGCAAGACAGAAGTCATTGGTTCAAATCCGGTAGAGTACTTTTCTACTAAATGCATTCACTTTTTTCTTTTTTTTTTCTTGAATTTTATGATTTCATTTAGTGGTAGATGCCCACATTTTTGGTCTGAATACTAAACGAAGCACAGAGTTTAAATTGCAAAAAAGAAATGAAATTGGACTCTTTTTCCTGTTAGAGCAATCAAATCAATATCTGTACTGAACTAATCTAGAATCCTTTTTATTAATCTATTCTTATTCTATACCCTTTAAAATGAATTCCCCTAAAAAGCAGGGGATGATCCGTGAATTAACCTAACCATCAACTAAAAAAAAATCCTATGAAAGCATAACAGAAAAGTAGGAAAGACTCTTTGCTTTGATCTATTTATACTCTTCGACTATATTGACAATTCCAAAAAACTGCTCATACTATCATTATAGTATAATGACGAGTGGTTCCATATAGCACTATCGTCTAGTGATGCCCCCATCGTCTAGTGGTTCAGGACATCTCTCTTTCAAGGAGGCAGCGGGGATTCGACTTCCCCTGGGGGTAGGGAGTATTATAAAAAGAGGTTAATCTATAGATTATCAAAAACCCTAGAATAAATTCTTCCTGGGTCGATGCCCGAGCGGTTAATGGGGACGGACTGTAAATTCGTTGACGATATGTCTACGCTGGTTCAAATCCAGCTCGGCCCAAGAATCTAGGGCTTAGTGAATATGAACTAAATCCATTTTTTTCTTCCATAAAAAAAAAAATATCTGATCCATAGAAATAAAGGATAAAGAGAAAAGAAAGGGAAAATATATTTCTAAGCCATATCTCTCTGATTCTTTTCTTAACAAAGACAAAGAAAAGAGTTTTTCTTATTGAAAGGTGGATTATCATTTATTTTTAGGGATAAAAAATCGCGGCATATTAGTTATGCCACTCTCACTATACCCACATAGGATATGTGGGTATGTAGTATATGATTCATCTATTTCTTAGAGTACGACAGACGAATCTTCTTAATGGTTCTATTTAAGAATAGGTATGCCATACACCCCGCAGGGATTGTAGTTCAATTGGTTAGAGCACCGCCCTGTCAAGGCGGAAGCTGCGGGTTCGAGCCCCGTCAGTCCCGAACTAGGATTCAATGAATGGAAAAATTCATCTTTCCCTTTTTCATTAAAAATTTCCCTGAATAAAAGGGGCAGAAGGCAAGATCAAATATCGATGGGGAACCCCTTTTTGATAAGGAAAGACGTACATATCATACGTGGATTAGTATAATTTAGGATATTACTCTATTTTTATGGTATGATGATACCATCCTCATCTTAACTTCCTATTCCACTCTTATGGAATAGAGTTCCGGTAAAATATTGGAATCCATACACAAATTGTATTCGTTTATTGTTAGAGAATGAATATAATTAGTTCCTTTTTGAGGGTTATTATAAACCACACCACTTCCATTTTGTAGTTCCAACTTTCTTTGTGTATATTCAATGAATTCTTGGTCGGTCATATAATACATACATAATTGTATGTATAACTATAAGAAAAAGAAAGGGAAATTGGATAAGAAAGATTCTTGGCTATACATATATATAGAAAAGCAAAAGTCGAAAAGGATGAAAAATAGAGGGGTTCAGAATCCAATTAAAAAATCTATTTTGGTCTTAGTATGGATAAGGGATCTTCCTATGTTCTATTATTCCACTATCAACCATGAATTGATTTGATAGATCCTATATTCATAATATTGAATTGATTTAGTATTATCAGAATGCAAGTCCTCCCCTTGAATTTACAGGATACCCCCTTTTCCTCTCCATGGGATTACATCCCGAGTTATTGTGAAAAAAAGAAAATAAAGAGGTTATGGAAGTAAATATTCTCGCATTTATTGCTACTGCATTGTTCATTCTAGTTCCTACTGCCTTTTTACTTATTATTTATGTAAAAACTGCCAGCCAAAATGATTAATTGGAATTCCAATTAATCATTGAAGAAATGAAAAAGGGATTAAACAAAATAAAAATCCAAGTCTTAAATGAAAGGATCTGGTTGGAATCATAAAGTGTGGTAGAAAGAACTACATATAGTTTTTTCTACGACACTTTAGATTCTTTCTATTATATTATCTTGAATCTACATAGAATAGATTAGTAGATTGAAATAGTAATCTAATTCAACTTCTTCTTTCACTGCATCCACTTAATTTCAAGCAAGTCAAAATAAAAAAAAAAATCGAAGACAATTCTTCATTGAAAGAATCCATGGAGAGGGAGAAAAATAATACGAGAATAGACTATAGTAAAAAAAAGTAAATAAAAGGAAAAAACCTGCGAATCTTTCATACTTAAAAATGACGCGAGATGCTTCACGCGAGATCCTTCAAAAACAAAAAAATTTCTAAGAATAAGAAAAGAGTATAGTATAAATGGAAAATGTGCGATATGTTGTGAACAGCTTCGTGTAAGAAAGTCTAATTTTCTTATGTAAAGAGCTTTATTTTTACTCGTCACTTCTAGTAGAAATTCTTAATTACTATAATCGCTCTTTCTATTCTATTTCTTTCTATTATAGTAGAATGGAACATAGTAGAATAGAACGACTGACTCTTTCTTATTCTTAAAAGAGTTTTTTACAAGAGTGAAACAAAACTAAAGAAAGAGAGAAAAAATAAAGTTTGACAAAATGATTAATGCAAAACGATCAATTAAAGAAAAGAGTTGATACTACAATTGGACTACTCAATCAATTAGTAGTATCCCTAGAGTCCACTTCTCCCCCATACTACTAGCGAAAGAGAAAATGTAAAGACTACCATTAAAGCAGCCCAAGCGAGACTTACTATATCCATGTAAATTATGTCTCCTATTTATATGAAGGAATTATTCTACTATTGATCAATAATCATAGTGGAATTAAGGGTACAGAGTCAAAATTCTGCCCTAAGACTATAGATGAATCAGTTAAAGGAATTTACTCCTAACAAATTTTATATTATTTTTGGTAGAGTTGGAGAGTATTAAGTATAAATATAATACATATCCTTTTTAAAAAGGAGTGGGGGAATATCCTAAATAGAAGACGCGGGAATAGAGAGATTTTTTCTTCCTTTTGTTACCTTTTTTTTTTATAAGCAAAGGACGTCAGAATATATCATAAAATTAGGATAGATAAATATTTATTGGATACCTACCTTACCCATGCCTTACCCCTGTTTATTTTTGAGCTAAACCCTACTTCCCCACTTTCTATCTTTCTATGAAAGAGTGAGGAGACCTTATCCACAACGCTGAAATTGATTTTTGATCAGCCTATTTACTCTAATTCTCGACATAATCTGTAGCCTTTCTTTACTTTAGTGTATGTAGTAAGATGTACTAAAAAAAAAATGTATGATAATTAGGAAGTCTTGAGATTTCTTCGCAAAGTCCCTTCTTCAATCTTAGATTTAAAAAAGAATGCCCTTTAGGGCCCTTTGGTGGATATGAAGGTTTCAGAAACCTTAGCCTCATAGTTTTAAATTCCCGAATCGAATCAAATTAATAAAAGAATAAGGAAAGGCTACCTCATCTCTGTTAGTAGCTAACGGGCCATTGCCCCCAAAACAAACCCTAGTTTGAGGATAGAACTATGGTATGGATTCTCAAAATCCAGTATCGCCAGACCTAGTTACTCTCTTGCCCCAACTTATGAGGTAAGTATTTGATTGATCAGGCGGCACCCAGATTTGAACTGGGGATAAAGGATTTGCAGTCCCCTGCCTTACCACTTGGCCATGCCGCCAAAAAATCCGATCTAAAATCGAGAAGTATTCATCCATATTTTCTTACTAAAACACCTTTGCTTTTATCTTGAATGTAATTCAACTTACTTTTTCCAATCGTTTTCAAAAAATCTATTTCTGCTTTTTTGCATCCTGTTTTGCTTATTTTCCTCGATGGATTCTATGTTAAACATTGCTTAGAAAACTTACCTTTTCTTTCTATTCTATTGAGATGAGATGGCAAAGGAGCAAAAATGGATTTCCATGCAAAATTCAGAACAAATTGGAACCATTAACTAGAACTAGAATTTTTTTTTTTGAATTGCAGCAGTAAACGACTCTTAAATCGGTATTCTCTCCTCCCATTCCTTTTAATGGCATAATAAAATAGAATAAAAGTTTCCCGAATTGTATATAGGTAAACTCCTGGTCCGAACAGCATTATTATCTAGGGCTCCCCCTTATGTACATATCCCTATGGGGAATCATGCTTTAATTTTTCATTGCATTAAATATTAGCTGGATAACTAGATTAGCAAGTACTTAAAAAAAAGTAAGTACTTTTTTTTAGGATTCTACAACGAAATCCTTTCTTTTTCAGCAATTCTACTGCTACAAATACTAGAAAACAAAAAAGAACCTTCAAATTCTTTTTGAAAATAAAACTAAGCGTACTATTCTAAATTCTAAATCGAACTAAAGTCAAACTTTCTAGTGCTTATAAATTTTATGGCTTTTTTTCTTTCATAGAAAGGAGCTAAAACGAGAAATCTTTCCTATCCAATCTGATTAGAATATCATAAAGTTAAAGTTTAAGTGGCAGAATTTTTTCTAGCAGTTTTTTATCAATTCATTTTAATTCCATTTCTACCCCTGCAAAATTGGAACTTTCGTAAAAATTATCTCTATTCATATGTATGAAATACATATATGAAATACGTATGTGGAGTTCCCTAGAATTTCATGTGATTCAGTAAACAGAATATAGATTCCATGATTGCTAGATTGATCCGTAGGGATTGATAAAGAGTGAGCTGATAATGGAATTTTTTTTCGATAAATAGGAAAAGGAAACTTTAAGATGCTCCGGAATGGGAATGAGGGAATGTCCACAATACCCGGATTTAGTCAGATCCAATTCGAGGGATTTTGTAGGTTCATTAATCAAGGCTTGGCAGAAGAACTTGAGAAGTTTCCAACAATTAAAGATCCAGATCACGAAATTGCATTTCAATTATTTGCGAAAGGATATCAATTGCTACAACCCTCGATAAAAGAAAGGGATGCTGTGTATGAATCACTCACTTATTCTTCTGAATTATATGTATCTGCGAGATTAATTTTTGGTTTCGATGTGCAAAAGCAAACCATTTCTATTGGAAACATTCCTATAATGAATTCCTTAGGAACCTTTATAATAAATGGAATATATCGAATTGTGATCAATCAAATATTGCTAAGTCCTGGTATTTACTACCGCTCGGAATTAGACCATAAAGGAATTTCTATATACACCGGGACTATAATATCAGATTGGGGAGGAAGATCGGAATTAGCAATTGATAAAAAAGAAAGGATATGGGCTCGCGTGAGTAGAAAACAAAAGATATCTATTTTAGTTCTATCATCAGCTATGGGTTCGAATCTAAGAGAAATTTTAGATAATGTTTCCTACCCCGAAATTTTCTTGTCTTTCCCGAATGCTAAGGAGAAAAAGAGGATTGAGTCAAAAGAAAAAGCTATTTTGGAGTTTTATCAACAATTTGCTTGTGTAGGCGGGGACCTGGTATTTTCGGAGTCCTTATGTGAGGAATTACAAAAGAAATTTTTTCAACAAAAATGTGAATTAGGAAGAGTCGGTCGACGAAATATGAATCGGAGACTCAATCTTGATATACCTCAGAACAATACATTCTTGTTACCACGAGATGTATTGGCCGCTACGGATCATTTAATTGGAATGAAATTTGGAACGGGTATACTTGACGATGACGATATGAATCACTTGAAAAATAAACGTATTCGTTCGGTTGCGGATTTGTTACAAGATCAATTCGGATTGGCTCTTGGCCGTTTACAACATGCAATTCAAAAAACTATCCGTAGAGTATTCATACGTCAATCGAAACCGACTCCACAAACTTTAGTAACTCCAACTTCAACTTCGATTTTATTAATAACTACTTATGAGACCTTTTTTGGCACATACCCCTTATCTCAAGTTTTTGACCAAACCAATCCATTGACACAAACGGTTCATGGGCGAAAAGTGAGTTGTTTGGGTCCTGGAGGATTGACGGGGAGAACTGCAAGTTTTCGGAGCCGAGATATTCATCCGAGTCACTATGGGCGTATTTGCCCAATTGACACGTCCGAAGGAATCAATGTTGGACTTACTGGATCTTTAGCTATTCATGCGAGAATTGATCACTGGTGGGGATCTATAGAGAGTCCGTTTTATGAAATATCTGAGAAAGCAAAAGAAAAAAAAGAGAGACAGGTGGTTTATTTATCACCAAATAGAGATGAATATTATATGATAGCAGCAGGAAATTCTTTATCCTTGAATCAAGGTATTCAGGAAGAACAGGTTGTTCCAGCTAGATACCGTCAAGAATTTCTTACTATTGCATGGGAACAGATTCATGTTAGAAGTATTTTTCCTTTCCAATATTTTTCTATTGGAGGCTCTCTCATTCCTTTTATTGAGCATAATGATGCGAATCGGGCTTTAATGAGTTCTAATATGCAGCGCCAAGCAGTTCCACTTTCTCGGTCTGAGAAGTGCATTGTTGGAACTGGATTGGAACGCCAAACAGCTCTAGATTCGAGGGTTTCTATTATAGCCGAATGCGAGGGAAAGATCATTTCTAGTGATAGTCACAAGATTCTTTTATCAAGTAGTGGAAAGACTATAAGTATTGCTTTAGTTGCTCATCAGCGCTCTAACAAAAATACTTGTATGCACCAAAAACCTCGGGTTCCAGAGGGTAAATCCTTTAAAAAAGGGCAAATTTTAGCGGAGGGAGCAGCTACAGTTGGTGGAGAACTCGCTTTAGGAAAAAACGTTTTAGTAGCTTATATGCCGTGGGAGGGCTACAATTTTGAAGACGCAGTACTAATTAGCGAACGTTTGGTATATGAGGATATTTATACTTCTTTTCACATCCGAAAATATGAAATTCAGACGGATACGACAACCCAAGGCTCCGCTGAAAAAATCACTAAAGAAATACCACATCTAGAAGAAAATTTACTCCGAAATTTGGACAGAAATGGAGTTGTGAGGTTGGGATCCTGGGTAGAAACTGGCGATATTTTAGTAGGTAAATTAACGCCTCAGATAGCTAGCGAATCCTCGTATATCGCGGAAGCTGGATTATTACGGGCCATTTTTGGTCTTGAGGTATCCACTTCAAAAGAAACTTCTCTCAAACTACCTATAGGTGGAAGAGGGCGCGTTATCGATGTGAAATGGATCCAGAGGGACCCCCTCGACATAATGGTTCGTGTATATATTTTACAGAAACGCGAAATCAAAGTTGGGGATAAAGTAGCAGGAAGACACGGGAATAAGGGGATCATTTCCAAAATTTTGCCTAGGCAAGATATGCCCTATTTGCAAGATGGAACACCCGTTGATATGGTCTTCAATCCCCTAGGAGTACCCTCACGAATGAATGTGGGACAAATATTTGAAAGCTCACTTGGATTAGCGGGGGATCTGCTAAAGAAACATTATAGAATAGCACCCTTTGATGAGAGATATGAGCAAGAGGCTTCAAGAAAACTTGTGTTTTCGGAACTATATGAAGCCAGTAAACAAACAAAAAATCCATGGGTATTTGAACCCGAGTACCCGGGAAAAAGCAGAATATTTGATGGAAGAACAGGAGATCCCTTCGAACAACCTGTTCTAATAGGGAAGTCCTATATTTTAAAATTAATTCATCAAGTTGATGAGAAAATCCATGGACGTTCTACTGGGCCCTACTCACTTGTTACCCAACAACCTGTTAGAGGAAGAGCCAAGCAAGGGGGACAACGAGTAGGAGAAATGGAAGTTTGGGCTTTAGAAGGATTTGGTGTTGCTCATATTTTACAAGAGATACTTACTTATAAATCTGATCATCTTATAGCTCGCCAAGAAATACTTAATGCTACGATCTGGGGAAAAAGAGTGCCTAATCACGAGGATCCTCCAGAATCTTTTCGAGTGCTCGTTCGAGAACTACGATCTTTGGCTCTAGAACTGAACCATTTCCTTGTATCTGAGAAGAACTTTCAGATTAATAGGGAGGATGTTTGATCGGAATAAATAAAAATTCTTTTCTTATTTCTATTTTATGATTGACCAATATAAACATAAACAACTTCAAATTGGACTCGTTTCCCCTCAACAAATAAAGGCTTGGGCTAACAAAATCCTACCTAATGGGGAAGTCGTTGGCGAAGTCACAAGGCCCTCCACTTTTCATTATAAAACCGATAAACCAGAAAAAGATGGATTGTTTTGCGAAAGAATCTTTGGGCCCATAAAAAGTGGAATTTGTGCTTGCGGAAATTCTCGAGCGAGCGTAGCTGAAAACGAAGACGAAAAATTTTGTCAAAAATGCGGGGTAGAATTTGTTGATTCTCGGATACGAAGATATCAAATGGGATACATCAAACTGGCATGTCCAGTGACTCATGTGTGGTATTTGAAAGGTCTTCCTAGTTATATCGCGAATCTTTTAGATAAACCCCTTAAGAAATTGGAGGGCCTAGTATACGGCGATTTCTCTTTTGCTAGGCCCAGCGCTAAAAAACCTACTTTCTTACGATTACGAGGTTTATTCGAAGATGAAATTTCATCCTGTAACCACAACATTTCTCCTTTTTTTTCTACTCCTGGCTTTGCAACATTTCGAAATCGGGAAATTGCGACAGGAGCAGGTGCTATTAGAGAACAATTAGCGGATTTGGATTTGCGAATTATTATAGAGAATTCCTTGGTTGAATGGAAGGAATTAGAAGACGAGGGGTATAGTGGAGATGAATGGGAAGATAGAAAAAGACGAATAAGAAAAGTTTTTTTAATTAGACGAATGCAATTGGCGAAACATTTTATTCAAACAAATGTAGAACCAGAATGGATGGTTTTGTGCTTATTACCGGTTCTTCCTCCCGAATTGAGACCCATTGTTTATAGGTCTGGGGATAAAGTAGTTACTTCGGATATTAATGAACTTTATAAGAGAGTTATCCGTCGGAACAACAACCTTGCCTATCTATTAAAAAGAAGTGAATTAGCGCCAGCAGATTTAGTAATGTGCCAGGAAAAATTGGTACAAGAAGCCGTGGATACACTTCTTGATAGTGGGTCCCGCGGGCAACCGACGAGGGATGGTCACAATAAAGTATACAAGTCCCTTTCAGATGTAATTGAGGGTAAAGAGGGGAGGTTTCGTGAGACTCTGCTTGGGAAACGGGTCGATTACTCGGGGCGTTCTGTCATTGTTGTGGGTCCTTCACTTTCATTACATCAATGTGGATTACCTCTAGAGATAGCAATAAAGCTTTTTCAACTATTTGTAATTCGAGATTTAATCACGAAACGTGCTACTTCTAATGTCAGGATTGCTAAAAGAAAAATTTGGGAAAAGGAACCCATTGTATGGGAAATACTTCAAGAAGTTATGCGGGGGCATCCTGTACTGTTGAACAGAGCACCTACTCTGCATAGATTAGGCATACAAGCCTTCCAACCCACTTTAGTAGAGGGGCGTACTATTTGTTTACATCCATTAGTGTGTAAGGGTTTCAATGCGGACTTTGACGGGGATCAAATGGCTGTTCATCTACCTTTATCCTTGGAAGCTCAAGCGGAAGCCCGTTTACTTATGTTTTCTCATATGAATCTCCTGTCTCCCGCTATTGGAGATCCTATTTGCGTGCCAACCCAAGACATGCTTATCGGACTTTATGTATTAACGATTGGAAACCGTCGAGGTATTTGTGCAAATAGATATAATAGTTGCGGAAACTATCCAAATAAAAAAGTCAACTACAATAATAATTATAAGTATACGAAAGATAAAGAACCCCATTTTTCTAGTTCCTATGATGCACTGGGAGCTTATAGACAGAAACGAATCGGTTTAAACAGTCCATTGTGGCTCCGATGGAAACTAGATCAACGCGTCATTGGGTCAAGAGAAGTTCCGATTGAAGTTCAATATGAATCTTTTGGGACTTATCATGAGATTTATGCCCACTATCTAATAGTCGGAAATAGAAAAAAAGAAACCCGTTCTATATACATTCGAACCACTCTTGGTCATATTTCTTTTTATAGAGAAATAGAGGAAGCCATACAAGGATTTAGTCGGGCCTATTCATACACTATCTAAACAAGGAAGTTAGATTAGATTCGGCGATGCCCCTTTCGGGGGGCATTCCGATTTCGCTAGTACCATCTTTTTTGCCGCGCAAATTAAGATTGAGGAAAGAGAGTAAATTAAGTTTTCGAATCACTGACTCAGGCCTATTGTCGAATCCTACTCAGCAATTGTCGAATCCTACTCAGCCAAAAAAGGGGGTACTTATGTATGGCGGAACGGGCCAACCTGGTCTTTCATAATAAAGAGATAGACGGAACTGCTATGAAACGACTTATTAGCAGATTAATAGATCATTTCGGAATGGGATATACATCCCATATACTGGATCAAATAAAGGCTCTGGGCTTCCATCAAGCCACTACTACATCAATTTCTTTAGGAATCGAGGATCTTTTAACAATACCCTCTAAAGGATGGTTAGTCCAAGACGCGGAACAACAGAGTTTTCTTTTGGAGAAACACTATTATTATGGGGCTGTACACGCAGTAGAAAAATTACGCCAATCCGTTGAAATATGGTATGCTACAAGTGAATATTTGAAACAAGAAATGAATTCGAATTTTCGGATAACGGATCCGTCTAATCCAGTCTATCTAATGTCTTTTTCAGGAGCCAGAGGAAATGCATCTCAGGTACACCAATTAGTAGGGATGAGAGGGTTAATGGCGGATCCTCAAGGACAAATGATTGATTTACCTATTCAAAGCAATTTACGCGAGGGACTTTCTTTGACAGAATATATAATTTCCTGCTACGGAGCCCGCAAAGGGGTTGTAGATACTGCTGTACGAACAGCGGATGCTGGATATCTTACACGCAGACTTGTTGAAGTAGTTCAACATATTATTGTGCGTAGAAGAGATTGTGGTACTATTCGAGGTATTTCTGTGAGTCCTCAAAATGGGATGACAGAAAAACTTTTTGTCCAAACACTAATTGGTCGTGTATTAGCAGACGATATATATATTGGTTCACGATGCATTGCTGCTCGAAATCAAGATATTGGAATTGGATTAGTCAATCGATTCATAACTGCCTTTCGAGCACAACCGTTTCGAGCACAACCAATATATATTAGAACCCCTTTTACTTGCCGGAGCACATCTTGGATCTGTCAATTATGTTATGGGCGGAGTCCCACTCATGGCGATCTGGTCGAATTGGGGGAAGCTGTAGGTATTATTGCGGGTCAATCAATCGGGGAGCCAGGGACTCAACTAACATTAAGAACTTTTCATACCGGTGGAGTATTCACAGGGGGTACTGCGGACCTTGTACGATCCCCCTCGAATGGAAAAATCCAATTCAATGAGAATTTGGTTCACCCCACACGTACCCGTCATGGGCAGCCTGCTTTTCTATGCTATATAGACTTGCGTGTAACTATTCAGAGTCAGGATATTCTACATAGTGTGAATATTCCGTTAAAAAGCTTGATTCTAGTACAAAATGACCAATATGTAGAATCCGAACAAGTAATTGCAGAGATTCGTGCCGGAACGTCCACTTTGCATTTTAAAGAAAAGGTACAAAAGCATATTTATTCCGAATCAGACGGGGAAATGCACTGGAGTACTGATGTTTACCATGCGCCCGAATATCAATATGGTAATCTTCGTCGATTACCAAAAACAAGCCATTTATGGATATTGTCAGTAAGTATGTGCAGATCCAGTATAGCATCCTTTTCGCTGCACAAGGATCAAGATCAAATGAATACGTATTCTTTTTCTCTTGACGGAAGATATATCTTTGACCTCTCAATGGCTAATGATCAAGTAAGCCATAGACTGTTGGATACTTTTGGTAAAAAAGATAAGGAAATTCTTGATTATTTAACGCCAGATCAAATCGTGTCCAACAATCATTGGAATTTTGTCTATCCTTCTATTCTTCAAGATAATTCGGATTTGTTGGCAAAAAAACGAAGAAATAGGTTCGTCATTCCATTACAATATCATCAAGAACAAGAAAAAGAGCTAATATCCTGTTTGGGGATTTCGATTGAAATACCCTTTATGGGTGTTTTACGTAGAAATACTATTTTTGCTTATTTTGACGATCCACGATACAGAAAAGATAAAAGGGGTTCAGGAATTGTTAAATTTAGATATAGGACCCTAGAGGAAGAATATAAGACCCTAGAGGAAGGGTATAGGACTCTAGAGGAAGACTCAGAAGACGAATATGAGAGCCTAGAGAATGAATATAGGACCCGAGAGGACGAATATGAAACCCTAGAAGACGAATATAGCACTCTAGAGGACGAATATGAAATCCTAGAAGATGAATATGGGATCCTAGAGGCCGAATATAGGACTCTAGAGAAAGATTCAGAAGAAGAATCTGGGAACCCAGAGAACGAATATAAAAGTAGAGAGGGCGAATATGGAACTCTAGAGGAAGACTCAGAAGAAGAATATGGGAGCCGTGAAGATGGCTCAGAGAACGAATATGGGGCTTTAGAAGAAGACTCAGAGGAAGACTCAGAGGACGAATATGGGAGCCCAGAGGAAGATTCTATCTTAAAAAAAGAGGGTTTTATTGAGCATCGAGGAACAAAAGAATTTAGTCTAAAATACCAAAAAGAAGTAGATCGGTTTTTTTTCATTCTTCAAGAACTGCATATCTTGCCAAGATCCTCATCGCTAAAAGTACTTGACAATAGTATTATTGGAGTGGATACACAACTCACAAAAAATACAAGAAGTCGACTAGGTGGATTGGTCCGAGTGAAGAGAAAAAAAAGCCATACGGAACTCAAAATCTTTTCCGGAGATATTCATTTTCCTGAAGAGGCGGATAAGATATCCGGCGCCAGTTTGATACCACCAGAAAGAGAAAAAAAAGATTATAAGGACTCAAAAAAAAGAAAAAATTGGGTTTATGTTCAACGGAAAAAAATTCTCAAAAACAAGGAAAAGTATTTTGTTTCGGTTCGACCTGCAGTCGCATATGAAATGGACGAAGGGAGAAATTTAGCAAGACTTTTCCCGCAAGATCTCCTGCAAGAAGAGGATAATCTCCAACTTCGACTTGTCAATTTTATTTCTCATGAAAATAGCAAGTTAACTCAAAGAATTTATCACACGAATAGTCAATTCGTTCGAACTTGCTTGGTAGTGAATTGGGAACAAGAAGAAAAAGAGAGGGCTCGTGCTTCCCTTGTTGAGTTAAGAACAAATGATCTGATTCGGGATTTCCTAAGAATTGAGTTAGTCAAGTCCACTATTTCATATACAAGAAGAAGGTATGATAGGACAAGTGCAGGACCGATTCCCAATAATAGGTTAGATCGCAACAATAGCAATTCCTTTTATTCCAAGGCGAAGATTAAATCACTTAGCCAACATCAAGAAGCTATTGGCACCTTGTTGAATCGAAATAAAGACTACCCATCTTTGATGATTTTGTCGGCATCCAACTGTTCTCGAATTGGTTTATTCAAGAATTCAAAATATCCCAATGCAGTAAAAGAATCGAATCCTAGAATTCCTATTCGAGATATTTTTGGGCTCTTAGGGGCTATTGTACCTAATATATCGAATTTTTTTTCATCTTACTATTTATTAACGCATAATCAGATCTTGTTAAAAAAATACTTGTTCCTTGACAATTTGAAACAAACCTTCCAAGTACTTCAAGAGCTTAAATACTCTTTAATAGATGAAAATAAAAGGATTTCGAATTTCGACAGTAACATCATGTTGAATGCACTCCATTTGAATTGGCACTTTCTCAATCATGACTCATGGGAGGAGACATTGGCAATAATTCAGCTTGGACAATTTATTTGTGAAAATGTATGTCTATTTAAATCACACATAAAAAAATCGGGTCAAATTTACATTGTTAATATGGACTCCTTTGTTATAAGAGCAGCTAAGCCTTATTTGGCCACTAGAGGAGCAACTGTTCATGGTCATTATGGAAAAACCCTTTACAAAGGAGATAGGTTAGTTACCTTTATATATGAAAAATCGAGATCTAGTGATATAACGCAAGGTCTTCCAAAAGTAGAACAAATATTCGAAGCACGTTCAATTGATTCACTATCGCCGAATCTCGAAAGGAGAATTGAGGATTGGAATGAGCGTATACCAAGAATTCTTGGGGTTCCCTGGGGATTCTTGATTGGAGCTGAGCTAACCATCGCCCAAAGTCGTATCTCTTTGGTTAATAAGATCCAAAAGGTTTATCGATCCCAAGGGGTACAGATCCATAATAGACATATAGAGATTATTATACGCCAAGTAACATCAAAAGTACGGGTTTCCGAAGATGGAATGTCTAATGTTTTTTTACCCGGGGAATTAATAGGACTATTGCGAGCGGAACGAGCAGGGCGTGCTTTGGATGAATCGATCTATTATCGGGCAATCTTATTGGGAATAACAAGGGCTTCCCTGAATACCCAAAGTTTCATATCTGAAGCAAGTTTTCAAGAAACTGCTCGAGTTTTAGCAAAAGCTGCCCTACGAGGTCGTATTGATTGGTTGAAAGGCCTGAAAGAAAACGTAGTTCTGGGGGGAATTATCCCTGTTGGTACCGGATTCCAAAAATTTGTGCATCGTTCCTCACAAGACAAGAACCTTTATTTCGAAATTCAAAAAAAAAATCTATTCACGTCGGAAATGAGAGATATGTTGTTTCTCCATACAGAATTAGTTTCTTCTGATTCTGACGTAACAAACAATTTCTATGAGACATCAGAACCCCCATTTACTCCCATTTATACGATTTAAGGATACATAAAGCAGATTTTTTTTAGTTTAATTTAAACCAGATTTTTGACCTTAGAATGCTAACAGGTCTGATTTTAGATTTTTTATTTTCATATTTTACTAAATAAAAGAAGTCAGTTAATTCATTAAGGCTATGTTTATATCATGTATCAATGGCCAATTCTGAGTAGAAGGTTCCATCGGAACAATTATTATTTATTTCAAGATATTTCGGCTCTTTCTTAATCTTCAAAAAAAAATAAATTCCGTAATGGTAAGACGAAAAAAAGAAAAAAAAAAGGAAGTGTGGAAAAAATGACAAGAAGATATTGGAACATCAATTTGAAAGAGATGATAGAAGCAGGAGTTCATTTTGGTCATGGTATTAAGAAATGGAATCCTAAAATGGCCCCTTACATCTCGGCAAAGCGTAAAGGTACTCATATTACAAATCTCGCTAGAACGGCTCGTTTTTTATCAGAAGCTTGTGATTTAGTTTTTGATGCAGCAAGTCAGGGAAAAAGCTTCTTAATTGTTGGTACCAAAAAAAGAACAGCGGATTTAGTAGCATCAGCTGCAATAAGGTCTCGTTGTCATTATGTTAATAAAAAGTGGTTCAGTGGTATGTTAACGAATTGGTCGATTACCAAAACTAGACTTTCTCAATTTAGAGACTTAAGAGCGGAAGAAAAGATGGGAAAATTCCACCATCTTCCAAAACGAGATGTGGCAATCTTAAAGAGAAAATTATCCACCTTGCAAAGATATCTCGGCGGGATTAAATATATGACGAGGTTGCCTGACATTGTGATCGTCCTTGATCAGCAAAAAGAGTATATAGCTCTTCGGGAATGTGCCATTTTGGGGATTCCTACTATTTCTTTAGTGGATACAAATTGTGACCCAGATCTCGCGAATATATCGATTCCTGCCAACGATGACACTATGACTTCAATTCGATTGATTCTTAACAAATTAGTATTTGCAATTTGTGAGGGCCGTTCTCTCTATATAAGAAATCGTTGATTAAGATTAAGAAGAATAGTTAATTCTTAAGCAACTACGTAGATTTATGGGATCAGTTACTATTCTTTTTTGTTTTGCATAGATAAAAGAAGGGGAATATTGATATATATTAGAGGGTATTGATATATATTATCATTTGATGTGATTTCTTGGTATCCTAAATATAAAATTATAAGATTAATACTTCAGCTAAGTTGAGAAAGAGATGGTTGAATCAAAAGAATTCCTTTTTTGAAGTTCAATTTTTATCAGAGGACAATATGAATATTACACCATGTTCCATTAAAACACTCAAGGGGTTGTATGATATATCAGGCGTAGAAGTAGGCCAACACTTCTATTGGCAAATAGGAGATTTCCAAATTCATGCCCAAGTACTCATCACTTCTTGGGTCGTAATTACTATCTTGCTAGGTTCAGTTATCATAGCTGTTCGGAATCCACAAACCATCCCAACCGACGGTCAGAATTTCTTCGAATATGTTCTTGAGTTTATTCGAGATTTAAGCAAAACTCAGATTGGAGAAGAATATGGTCCCTGGGTTCCCTTTATTGGAACTATGTTCCTTTTTATTTTTGTTTCGAATTGGTCGGGTGCTCTTTTACCTTGGAAAATTATAGAGTTACCCCACGGGGAATTAGCAGCGCCCACGAATGATATAAATACTACTGTTGCTTTAGCTTTACTCACATCAGCGGCATATTTTTATGCGGGTCTTAGCAAAAAAGGATTGAGTTATTTCGAGAAATACATTAAACCAACCCCAATCCTTTTACCAATTAACATCCTAGAAGATTTCACAAAACCATTATCGCTTAGTTTTCGACTTTTCGGAAATATATTGGCGGATGAATTAGTCGTTGTTGTTCTTGTTTCTTTAGTCCCCTTAGTAGTCCCTATACCGGTCATGTTTCTTGGATTATTTACAAGCGGTATTCAAGCTCTTATTTTTGCAACGTTAGCCGCAGCCTATATAGGTGAATCCATGGAAGGTCATCATTGAATTGACTAATTTTCGAAATAGTCTTTTTTTTTTTTAGCTTAGCCCAATTCATGCATGGTTCCAGATAATCCTCCTGGTTAGAAAACTAACTAGTTCGAAATGCGTATGAATATATAACCTAGAGTTGTAGGAGAGAGAATAGACTATACTACGGAATTGTTAAATTATATATGCATTCAGGGGGGGGGGACGGAATCCGGTTAGATCTATATCCTTAATGTCTATAAGACAGTCATCTTTTGTGCGGAATGATTTTGGAATTGGATTCAATAGAAAATGAGAAAATACACAAACAAAATAGAGGAAACAAATGTATATAGGATTTTTTTGATTTCTAAATTTCTAAGTTAGATTCATTATCTAATCCGATCTATAGAATTCCCCTCTATATGGAATTGGATTCCATATCCAGTTCTATGCAGCATAGTGTTATCAATTGTATACCTTAATTTGATTCCTATTGGATTTGGATTAGTTCGATTTCAATAGGGGTTCTTCCTGTATTTTTTCTTTTATTATGGATTAGATGAAGGGGAAAAATGGGAACTCAAGGATATCGAAGAGTAAAAAAAAAAAAAAAGGATGGAATGAAAGGTTGGTTGGTTGGAAAGAAAGAGAAATAGAATAATGAAAATCATATGGATTTACACAAACCTCTAATGATTAGAAACTAAAAACGAGATCTCGAAATAGTTCGGACGATTTAGATTATCATTTCAATAGAACTTAGAAGTGAAAAGTAATAATTTCTTGGTTGATTGTATCCTTAACCATTTCTTTTTTTTTTTTTTAGACACGAGGAACTCACCATGAATCCACTAATTGCTGCTGCTTCCGTTATTGCTGCTGGATTGGCCGTAGGGCTTGCTTCTATTGGGCCTGGAGTTGGTCAAGGTACTGCTGCAGGACAAGCTGTAGAAGGTATTGCGAGACAGCCAGAAGCAGAAGGGAAAATACGAGGTACTTTATTGCTTAGTCTAGCTTTTATGGAAGCTTTAACAATTTATGGACTGGTTGTGGCACTAGCGCTCTTATTTGCGAACCCTTTTGTTTAATCCTAAAAAAGAAAATGAGTCCTTTAGATTAGATACTTTTTTCTTTTTTTAGTAAATTGGTATTTGCTTCTGTAATTCCAAGTATATCAATACTTTTATTTATTATATTATTCCAGGAATTTTTTATTTATCGGGACAGACAATACCTCGGGAAGGGTTGATTTGAGCATGATCAATTTAGGTAGAAGATATGCTCGCCCTCTTCCTTCCCGTCCTTAGTTTAGGATAGTGGAAAGTCTTTTTCCTTTTATTTTAGGAATTTTGGGAACATTTTAACAAAGGAGATCTTTCACAAGTCAAACGCAACCTAAGACTTAATCTAAAAGAAATTATTAGATTGAATCTATTTGCATTAAAAAAATTACATTAAAAAAACCGATAAAAAAGGGGCGAGCGAAGTAAGTGATCGAAAAACTTTCTTCTTTGTTCGTCCTATCTATAAGAGGAGAGCATATGAAAAATGTAACCCATTCTTTTGTTTTTTTAGCTCACTGGCCATTCGCTGGGAGTTTCGGGCTTAATACCGATATTTTAGCAACAAATCTAATAAATCTAACTGTAGTGGTTGGCGTATTGATTTTTTTTGGAAAGGGAGTGTGTGCGAGTTGTCTATTTCAAGAATAGATTGGATCTATCCGGCTGCACTTTAGAATATTTTTTAGTATTTTGGGGATAAATAAAGGTGCACGATCTCGACGAATTACTTCTGAATAACTTCAGAAATCATATGGAAGAACCATAGCATTTCGCGACTCATTGGTAAATTTACTTTGATTCTCTATAGACCAATAATGTGAGACCATTAACACGGTTAAAGCTAAACTGCTTGAAGTCCAGGCAAAAAGGGGTACTCTTTCTACAACTATATTAGTATCGAAATGCTTTATTAGTATCCAAATGCTTTAAACGGGAAATAGCTAGTGTAGAATTTATCTGATATAGAACACTCATATCGATAAAATGGTTTGAACTATTTACTAGAAGGGCACCCTGCCCTTTTTCCAATGCCGAATCGACGACCTGTGTATAAAAAAAAAGAGAATTTTTTTGGATTTAAGAAAAAAAAAAAGAATTCTAGCAATTTTCATTTTCCATTTATTTAGTTTGTTTTTCTTAATGAAATTGAAATTGTTAACTAACAGAGCAAACACAAAGAAAGAAACAACTTTGCTGACCATGATAGATTTTTATCTAGTCGGAAGAGTCCTCTTAATATTTATCTAGTCTTATATAAGTTTCGGTATATTGAAATACAAAGAGAAAAGAGGATAGAGGATAGGCTCATTACATAAAAAAAAATATGGAAATAGCCATAATACATAGCAAAACAGAAAAAAAAAGGAGCGTGAGAGCCAAATGAATCGAAAGATTCATGTTTGGTTCGGGAAGAGATCATAAAAGTTGTAAACTTAATAGCAAGATAATCTACTTTCATTAAAAGATTTATTAGATAATCGAAAACAGAGGATCTTAAGTACTATTCGAAATTCGGAAGAATTGCGTAGAGGCACCCTTGAACAACTCGAAAAAGCTCGGCTTCGATTACAGAAAGTCGAACTAGAAGCGGATGAGTATCGGATGAATGGATACTCTGAGATAGAGCGAGAAAAAGTAAATTTGATTAATGCTACTTCTATTAGTTTGGAACAATTAGAAAAGTCTAAAAATGAAACCCTTTATTTTGAAAAACAAAGAGCGATGAATCAGGTCCGACAACGGGTTTTCCAACAAGCCGTACAAGGAGCTCTAGGAACTCTGAATAGTTGTTTGAATACCGAGTTACATTTCCGTACGATTCGTGCTAATATTGGCATTCTCGGGGCCATAGAATGGAAAAGATAATAAAATTTATTAGGCCTTGAACTTCTACTTTCGTTTAGAATTTAGGCATTATTTTTCACCTTGCTTGCGAAAAAAAAAAAAGATTCAAGAATGGCAACCCTTCGAGTCGACGAAATTCATAAAATTCTCCGCGAACGTATTGAACAATATAATAGGAAAGTAGGAATTGAGAATATCGGTCGCGTAGTTCAAGTGGGGGATGGGATTGCTCGTATTATAGGTCTTGGTGAAATAATGTCAGGTGAATTAGTTGAATTTGCAGAAGGGACTAGAGGTATTGCTCTGAATTTGGAATCCAAAAATGTTGGGATTGTATTAATGGGCGATGGGCTGATGATACAAGAAGGAAGTTTTGTAAAAGCAACAGGAAGAATTGCTCAGATACCCGTGAGCGAGGCTTACTTGGGTCGTGTTATAAATGCTCTCGCTAAACCTATTGATGGGAGAGGCGAAATTGTCGCTTCGGAATCTCGCTTAATTGAATCTCCTGCTCCGGGTATAATTTCCAGGCGTTCCGTATATGAACCCCTTCAAACAGGGCTTATTGCTATCGATTCGATGATCCCCATAGGGCGTGGTCAGCGAGAGTTAATTATTGGGGATAGACAGACTGGCAAAACAGCAGTAGCCACAGATACAATTCTCAATCAAAAAGGGCAAGATGTAATATGTGTTTATGTAGCTATCGGGCAAAGAGCATCCTCCGTGGCTCAAGTAGTAACTACTTTCCAAGAAGAGGGGGCCATGGAATACACTATTGTAGTAGCTGAAATGGCGGATTCACCCGCTACTTTACAATACCTCGCTCCTTATACGGGAGCAGCCCTGGCTGAGTATTTTATGTACCGGGAACGCCATACTTTAATAATTTATGATGATCTTTCCAAACAGGCACAAGCTTATCGCCAAATGTCCCTTCTATTAAGAAGACCCCCCGGCCGTGAAGCTTATCCAGGGGATGTTTTTTATTTGCATTCACGCCTTTTAGAAAGAGCCGCTAAATTAAACTCCCTTTTAGGCGAAGGGAGTATGACCGCTTTACCAATAGTGGAGACTCAATCTGGAGACGTTTCTGCCTATATTCCTACTAATGTAATCTCCATTACAGATGGACAAATATTCTTATCTGCGGATCTATTCAATGCCGGAATTCGACCTGCTATTAATGTGGGTATTTCTGTTTCCAGAGTAGGATCCGCAGCTCAAATTAAAGCCATGAAACAAGTAGCTGGCAAATCAAAATTGGAACTAGCTCAATTCGCAGAGTTACAAGCCTTTGCACAATTCGCCTCTGCTCTCGATAAAACAAGTCAGAATCAATTGGCAAGGGGTCGACGATTACGGGAATTGCTTAAACAATCCCAATCAAACCCTCTCCCAGTGGAAGAGCAGGTAGCTACTATTTATACCGGAACGAGAGGATATCTTGATTCGTTAGAAATTGAACAGGTAAAGAATTTTCTGGATGAGTTACGTAAACACCTAAAAGATACTAAACCTCAATTCCAAGAAATTATATCTTCTAGCAAGACATTCACCGAGCAAGCGGAAATCCTTTTGAAGGAAGCTATTCAGGAACAGCTTGAACGTTTTTCCCTTCAGGAACAAACATAAATATAGCATGTCTACTCTTATTAGTATAACTCATGTTAGTAGAAGAGGAATCATTGAGAATGATTTTTCATTTGATTCATGCACAAAAGTTTTCTTAGTTTTTAGTATAGTTATTTAAAGAATAGATAGAAAAAAGATTGCGTCCAATAGGATTTGAACCTATACCAAAGGTTTAGAAGACCTCTGTCCTATCCATTAGACAATGGACGCTTTTCATTTATATTTTACTATTTCTCTTTTTTTTATATATGTTCAGAACAAGAGAAAAAACAAAAAACTGTTAGACCAAAACTCTTTTAGGTTTTAGGAAAGAAAAAAAATCCATATACAAATGGATGATACATATATCATAAAGAAATAATATGGAGTGGGCAGTAAGTATTGAACCCATAACTCCAAGGTTATGAGCTTTGTGCGTTACCACGCAGCTCTACCTTCTTAAACTAAAGAGCGGGGAACTAGTGGATAAAAGGGAGTTGGATACGCCCTCTACCATATCTATACAAATAGAATAGTCTATTTATACAGAATGGTAAAGAGGGCTTTTCTACGATCATCAATTCCAGAAAACCATACAAATAGCAAAGGGTATTTTATCCTTACCAACTAGATCTTGTTGCACCCGGTAACAAACATGCATAAACCATTTCTCGAAGTATGTGTCCGGATAGCCCAAAGTCTCGATAGTTAGCTCTAGGTCTTCCGGTTAAAAAACAACGTCGATGAAGGCGTGTAGGTGCACTATTGCGTGGTAGGGATTGCAATTTTTCTTGCATTTTCGTTTTTTCGCTCAAAGGGGAAACTTTGCTTCTTATCTTTTTTTTTGAGGATCGACGAATCAAATGATATTTTTGTTCTAATTTCTGCCGCTTCTTCTCCCTCTGAATCAAACTTTTTTTTGCCATAATGTGCCGTTCCTATTATTACCAAGTATATGGTTCTAATCCTAGATGGAAAAATAAATAGACAAAAATCTAAGAAGGCTGATCCTCCCTCTCCATCAAGAGTAATGAACTAGGTTCTGATACAGTATAAAAAAACCTAACTAAATTAACCAAACTTGCCTGATGTTGAGGCAATCAAGAAAGCTGCATAAGTGAATATATAACCCACGGAAAAGTGGGCTAATCCAACTAATCTTGCTTGCACAATGGAAAGAGCCACGGGCTTATCTCTCCAGCGAATTAAATTAGCCAAAGGTGTACGTTCATGGGCCCATGCTAAAGTCTCAATTAATTCCTGCCAATATCCACGCCAGGAAATTAAGAACATAAATCCAGTAGCCCAAACAAGATGTCCAAATAAGAACATCCAGGCCCATACTGATAAACTATTCATCCCAAAAGGATTATATCCATTGATAAGTTGTGAAGAATTTAACCATAGGTAATCTCTTAACCATCCCATCAAATAAGTAGAAGATTCATTAAATTGTGAAACGTTGCCCTGCCATAATGTGATGTGTTTCCAATGCCAATAAAAAGTAACCCATCCAATGGTATTTAACATCCAGAAAACTGCCAAATAAAACGCGTCCCAAGCAGAAATATCACAAGTACCGCCGCGCCCTGGGCCGTCACAAGGAAAACTATACCCGAAATCCTTTTTATCCGGCATTAATTTGGAACCGCGTGCATCTAAAGCACCCTTTACTAAAATCAATGTAGTTGTATGCAAACCTAGAGCAATAGCATGGTGAACCAAGAAATCTCCGGGTCCTATTGTTAGGAAAAGCGAATTACTATTTTCATTAACAGCATTCAACCATCCGGGCAACCATATGCTTCGACCTGCATTGAAAGCGGGGCCATTGGTTGAAGATAGGAGTATATCGAACCCATATGTCGTCTTACCATGAGCAGATTGTATCCATTGGGCAAATATGGGTTCGATCAAGATTTGCTTTTCTGGAGTACCAAAAGCAAGCATGACGTCGTTATGAACATAAAGGCCCAAGGTATGGAATCCTAGGAATAGGCTAGCCCAACTTAAATGAGATATGATAGCTTCTTTATGGTCTAACATTCTTGCCAATACATTATCCTCATTCTGTTCCGGATTGTAATCCCTAATGAAAAAAATAGCTCCATGAGCAAAAGCCCCTGTCATGATGAACCCTGCAATGTATTGGTGATGAGTATATAAAGCAGCTTGAGTAGTAAAGTCTTGTGCTATGAATGCATAAGCAGGTAAAGAGTACATATGTTGAGCTACTAAGGAAGTAATAACCCCTAAGGAAGCTAGAGCAAGACCTAATTGAAAATGAATCGAATTATTGATTGTATCATAAAGGCCTTTATGCCCACGTCCTAATCGACCCCCCGGAGGAGTATGTGCTTCTAAAAGATCTTTGATACTGTGCCCAATTCCGAAGTTAGTTCGATACATATGACCAGCAATGAGAAAAATAAATGCAATAGCTAAATGATGATGAGCAATATCGGTCAGCCACAAACTTTGTGTTTGTGGATGGAATCCCCCAAGAAGGGTTAGAATGGCAGTTCCAGCTCCTTGAGTGGTACCAAATAAATGATTACTCGAATCAGGGTTTTGGGCATAAAGATTCCACTGACCCGTCAGAAGGGGACCCAACCCTTGAGGATAGGGTGATACATCTAAGAAATTATTCCATCGAACGTACTGCCCCCTGGATCCGGGAATAGCAACATGAACTAAATGTCCTGTCCAAGCCAAAGAACTTACCCCGAAAAGTCCTGACAGATGATGATTGAGACGAGATTCCGCGTTTTTAAACCACGAAAGGCTTGGCTTCCATTTGGGTTGTAGATGTAACCAACCCCCTATTAAGAATAGCGTAGAAAGAAATAATAGAAAAAGAGCTCCAGTATAAAGATCTTCATTAGTGCGCAATCCAATTGTATACCACCACTGATAAACCCCAGAATAGGCGATATTCACTGGACCGGCAGCACCTCCTCGAGTAAAGGCTTCCACGGCGGGTTGACCAAAATGAGGATCCCAAATCGCATGAGCAATAGGTCTTACGTGTAAAGGATCCTGTATCCATGATTCAAAATTTCCTTGCCAAGCTACATGAAACAGATTTCCGGACGTCCATAGAAAGATTATTGCTAACTGCCCAAAGTGAGAAGCAAAAATGTTCTGATAAAGACGTTCCTCAGTAATATCATCATGACTTTCAAAATCATGTGCGGTAGCAATACCAAACCAAATACGACGAGTAGTGGGGTCCTGAGCTAAGCCTTGGCTAAACCTGGGAAATCTTAATTCCATAATGCCTTTCAAATCCTCCTAGCCACTATCCTACTGCAATAATTCTCGCTAAGAAGAATGCCCATGTTGTGGCAATTCCACCCAGAAGGTAATGGGTTACTCCTACAGCACGGCCTTGTATAATGCTCAAGGCCCTAGGCTGAGTAGCAGGAGCAACTTTTAATTTGTTATGAGCCCAAACGATAGATTCAATGAGTTCTTGCCAATAACCACGGCCGCTAAATAAAAACATTAAACTGAAAGCCCAGACAAAATGCGCGCCTAAGAAAAAAAGACCATATGCAGATAATGAAGAACCATAAGACTGAATTACTTGGGATGCCTGTGCCCACAAGAAATCTCGGAGCCAACCATTAATCGTAATGGAACTCTGTGCAAAGTTTCCCCCTGTGATATGAGTTACTATCCCTTGATCACTTACAGTACCCCAAACATCCGACTGCATTTTCCAACTGAAATGGAAAATGACTACCGAAATTGCATTGTACATCCAGAATAGACCTAAGAAAACATGATCCCAGGCAGATACTTGACATGTTCCCCCTCGTCCAGGCCCGTCGCAAGGGAATCGAAAACCAAGATTTGCTTTATCAGGTATCAAACGGGAACTGCGAGCAAATAAAACACCTTTCAAAAGTATTAATACAGTCACATGGATGGTAAATGCGTGAATGTGATGGACTAAAAAATCTGCGGTTCCTAATGGAATAGGTAACAAAGCAACTTTGCCGCCTACAGCTACTAACTCGCCACCTCCCCACGTTAAGCTGGTACTTGTTGTTGCACCAGGAGCTGTTACGCCAGGTGCATCAGCATGGATATTTTGTACCCATTGAGCAAAGATGGGTTGTAATTGTATGGCGGTATCCGAAAACATATCTTGGGGACGGCCTAAAGCACTCATGGTATCATTATGAATGTACAAGCCAAAACTGTGAAAACCTAGAAATATACATACCCAGTTAAGGTGGGATATGATTGCATCGCGGTGTCTAAGGACGCGATCTAATAGATCGTTGTATCGAGTAGTTGGATCATAGTCTCTTACCATAAAAATGGCTGCATGTGCAGCAGCACCGACTATTAGAAATCCGCCAATCCACATGTGGTGTGTGAACAAGGAAAGTTGTGTACCATAGTCAGTAGCTAGGTATGGATAGGGGGGCATAGAGTACATATGATGAGCTACAACAATAGTTGTAGAGCCTAGCATAGCTAGGTTAAGAGATAATTGAGCATGCCATGACGTTGTTAGGATTTCATAGAGACCCTTATGGCCTTGTCCTGTAAATGGGCCCTTATGAGCCTCCAAAATATCTTTAAGCCCATGACCAATACCCCAGTTGGTCCTATACATATGACCGGCGATCAGGAAAAGAATAGCAATAGCTAAATGATGGTGCGCAATATCGCTCAACCATAGGCCACCGGTTATTGGATCTAGTCCTCCGCGAAAAGTAAGAAATTCTGCGTATTTGGACCAATTCAAGGTGAAAAAGGGGGTTGCTCCTTCGGCAAAACTAGGATAAAGTTGAGCCAAAAGGTCACGATTCAAGATAAATTCATGAGGAAGTGGTATCTCTTTAGGATCAACTCCAGCGTCAAGAAATTGATTAATTGGTAAAGATACATGGATTTGGTGTCCTGCCCAAGAAAGAGACCCAAGTCCTAATAACCCCGCTAAGTGGTGATTCAACATGGATTCTACATCTTGGAACCAGGCCAATTTGGGAGCGGCTTTGTGATAATGGAACCAACCAGCAAAAAGCATTAACGATGCAAAAATCAATGCACCGATTGCCGTACAATAGAGTTGTAACTCACTAGTTATTCCAGATGCTCGCCAAATCTGAAAAAAACCGGAGGTTATTTGGATTCCTCGGAAACCCCCGCCTACATCACCATTCAAAATTTCTTGCCCTACTATTGGCCAAACTACCTGAGCACTGGGTCCAATGTGAGTAGGATCGCTTAGCCACGCTTCATAATTGGAAAAACGGGCACCGTGGAAGTACATGCCACTCAACCAAAGAAAGATAATGGAGAGTTGACCGAAATGAGCACTAAAGATTTTTCGAGAGATCTCCTCCAAATCACCGGTATGACTATCGAAATCGTGAGCATCAGCATGTAGGTTCCAGATCCAAGTGGTAGTATCAGGGCCCTTAGCTATTGTTCTTGAGAAATGCCCGGGTTTGGCCCATTCCTCAAAAGATGTTTTTACAGGATCCCTATCCACAACAATTTTAACTTCTGGTTCCGGCGAACGAATAATCATTAAGTCCTCCTCTTTCCGGACAAGACATACAAAGAGACCCGCCAACTGTCTTTTTAGTGAATCTTTGAAGGATAGATATTATGATTAGTCCTTTTCTTTACTATCTACCGCCCTTCTATATATATATATTTTTTTTTTAGTTATTCACTGGAGCAATTATATATTGAAGTCAATCCGAGGCAAGTGTTCGGATCTATTATGACATAAGGATTAGGTGCCTAACGGACATTGGTTATCCTGGATAATTATTTTCCGACGTAACAAAAAAAGATTTTTTTACGTTTTAATTTAAGAAGCTAGTGTATTTTTTTTTTAAGGTATAAGCCCCTATCTACATCTACTTTCCTTGAGTGAGCATAATAAATTTCCTTGAGTGAGCATAATAAAAATATTTTGATTCGATTCCAAATTCCAAGAAACTCATTAGAATTAAAAAAAAAATAATCCTGATATATTAGGTAGGAATATTTATATTGCCCCTTTTTATTTGCTTTATTACTTCTGTTCGAGAGCCTATCCCTATTATTTATCCTTATGAAATATGATATAAAATCGAAGGTAGAAGAAAGGGATATAATGAAATTCTTGATTTGATCTTCCTACCAAAATTATTTGATTAATGGATCAACAACCAAATCACTCATTTTAGGAAAATGGGAGTGGTTTTATTCAAATTCAAAGCGCTTCGTAATCTTCAACCAGTTTTGTGCTTCAATATAATTTCCCGGAGTAAGCGCTATAGCTTGTTTCCAATACTCAGCAGCTTGATCAAACCAAGCTTCTGCAATTTCCGAATCACCCTGTAGAATGGCCTGCTCTCCTCGGTCGGAATAGGCAGTTCCTTCCCCTAGAACCGTACTTGAGAGTTTCCTACCTCATACGGCTCTGAAATTGCTATCTTAATTTTCCCTATCTTAACTGAATTCGATTTCTCAAAAATCGATCCAATTTCTTCTTGGGTTAAGCAGAAGAAGTTATTACCTAAGTTTCAAACCCTAATTTTGATCAATAATCAGTCTGATCTTTTCTCCCACCTTCAGAAGAATGGAGCATAGATAGACCTATATCCTTCGTTCGAATTTTCTGAAAGGTAACTATCTCGGTTTCGTGTCTTTCATATATGAAATTTCTATAGAATCCTTGAAAAAGACTTTTTCCCATAAGAAAGAAAAAAGAACTTACTATCTTTGGGATCTGATACTACACCGCTGCTTAATCCTTTAGTGGATCGGCTCTATTACATAAGCAGATTCCTAAATTTTGCCACAGATCCTGGTATAATTAAGCAGTTTTTTTTTAGTTGTATCGACCCAGTCGCTCACTAATTGATCTTTACGGTGCTTTCTTTATCAATTTGAGACTTTATCCATAGAGTAGTAGTATAGGCTCTATTTTCTTCTTATTTTGATTCTCGTGAAGTGTTCTTCCTTCCTACAGCTGATAGGGCAAAATCATTGTTTTGACGATCCCTATGTAGAAAGCCCTTTTTCTAGTATTTACTAGAAAATTTCATCTTTTTTTCTTCTTTCTATAGTGGAGATAGTCGCACGTAATGACAGATCACGGCCATATTATTAAAAGCTTGCGGTAAGAAGGGGTTTCGTTCTAGCGCCCGGAAATAATATTCCAAAGCCTTTGTATGCTCTCCATTACTTGTGTGTATAAGGCCGATGTTATATAGTATATAACTTCGATCATAGGGATCAATTTCTAGTCGCGTAGCTTCATAATAATTCTGCAAAGCTTCCGCATAATTTCCTTCGGATTGAGCCAACATCCGTTACGGTCGTTCATTCTATTCAAAAAATCTCCGTTCCAAAACCGTACATGAGGTTTTCATCTCATACGGCTCCTCCCTTCTGTACATAGTACTAAGCAAAAAATCTATAGAATGAAAATAGAATTAGTCCCACTCATTATGGACCGAAAGGGGCTGGTATTTTTCCAAGAAATCTCTAGCCACCCTTTCCCCAAGAGATTTTTCTTAACACCAATGAATTCTATTAATGCTAGAGGAAAACGATAGCTCCGGGAATTTCTTTGTTCTCAACGCCTCCTATTTAGAGGAATTAGCCACTTCAACGACCTTTGATGGTTATAAGGGTATCCAAAGTACAAACCTGATGGTTGTTTGCTATCCCAACCATTTTTCCCAACCCTGATACCGATCAGGAAAGGGTTAAGTTCTAACAAAGTTTTTCTGTTGTTGATTCCTATTTGGAGGTGTAGTGCTTTTCTCCCCTATGCTGCCTATTGGTCCTAGTAGAGTAGGATTGGCCTGTAATACAGAACCTATCCTGTAGGTGTAACCTTTCGCTCAATACTCAAATCTACAATTGAAGCATCTAAGGCCACATCAATCGAGGATACACGACAGAAGGAATTGTTAGTTCACCTCACCTTCCTCAAGCGCGGGTTTCCTTTACTAATTTTGTTCTCTCTATGCGAACCCCCTTTCTTTCTCGTAAGACTGGAGATGCGGGTAGGGCTGAAAAAAAAAAAGAGTCAAATCGCACCATCTCTATAATAAGTAAATGCTTTTTTTTCCCCTGAGGTTGTCGGAATTATTTGCAATAAAATATTGGCTACAATCGAGGAGGTCTTATCAATGAAATTTCCATTTATACGGGATCTAGGCATAATTCCCAATCCATTCTATATAGAATTCTTTTCATTCTATCACAAAATAACATAAAAACATTTGAATTGATCCATATGCTCTAAATGGATAAGAGAGGTATGGATTTTCCGCTCAGCTCAAATTGTCTCCTTTTCCTTCTGTTTGGGCAAGAAGAGATATGAAATATTTGAGTAAGATTGGATTTCATTCCACTTTCCTATTTTTCAACAACAATTTCTCTCATCAGCTATTTCGCGTTTTAAAAATTATCCCGTACCTTTTTTTTGTTTAGATTGTATGGGGTAAAGTACCTTATGCAAATAGAATTCTAGGGTTCCTTTATTTTCTTATGGAATAATAAGAATTTTTCTATTCTCTTTTTATTTTGGTTTTCCCCAAAGAAAAACTTTTGAGGGACTGAAATTCCTAGTAAAAAAAATAAATAAAGGACCTTTACACTTAGATAAAAAAAAGAATTTTTCCAATAGAGCCATGGAATCCCCGAGTGGTTGTGGCTGTACCTGTACAGCAGGAATACGAAAACTCGCTATTCACTCAGTTTATTTTCCATAATAAGATTATGTAGGAGAGATGGCCGAGCGGTTCAAGGCGTAGCATTGGAACTGCTATGTAGACTTTTGTTTACCGAGGGTTCGAATCCCTCTCTTTCCGTTTCTCTTAATTCATCAACGTTACCAATTACAATGTATCAAATCAAATAATAATTTATTTTAGTTCAGCAATAATACCTTTATTTAATAGAAATTCTCTAAAGCAAGTTACTTTGGTATGTAAAATACACATAGAGGAAATAACAAAAAAGAAAAAAGATCCTAAGGTTACTCTATTTCTGCTAGGTAAATGGGAAAATACGAATTAAGAGCCTTAGGTCGATTTAGTTCGGGGAAAGGGGAAGGGGAAAAAAATTCTATGAACCTTTCCTTTTTCGTTAAGTTCAAGTCTGACGAGAGTAATATTCTACAACTAACAACTCATTTATTTTGAGACCGACCCACTTTCTATCTAGGATTTTTTGTACTAGTCCTTTATATTGCAATGTATCAACCGTCAAATGCTTTGGCAATTTGCCCGGATCGGATGAAGCAATAGAATTTTGAATCAGACGTTTTGATCTTTGGTTATCCTTCGTACTAATAATATCTCGGGGTTTGCAACGAAAACTTGGTATATCAACTATACGACCATTAACTAAAATATGTCTATGGTTAACTAATTGCCGGGCCCCAGGAATGGTTGAAGCCATACCCAATCGAAAAACAATATTATCCAAACGCATTTCAAGTAATTGTAGTAAAACCTGACCTGTTGACTTTTTTGCTTTTCCAGCGATATGTACATATCTAAGTAATTGTCGTTCTGTCAGACCATAATGAAAACGCAATTTCTGTTTTTCTTGAAGACGAATACGATATTGCTCTTTTTTCCCAGAATGGAATTTTTTTTTCAGATTACTTCCGGATTTAGGCGTTTTTCTAGTGAGTCCTGGTAAAGCTCCCAGACGGCGTATTTTTTTTAAACGAGGTCCTCGATAACGGGACATGAAGACTCCTTTTTTTTTTATTGAAATTACATTTTACACAATAAATTTCATTGTATTTACATTACAGAATACATCGAAATTAAAACTGAATTAAACTAAAGGATAAACAGAAGAAAATCTACTAAAGTACCACAAAAAATGGAATTTCATCAACATCTGGATTTTTTGTATATATATTATTTATTTTAATGTTTTGTATCTAGCAAAATTGTAAGGTAGAACGACACAATGGACCCTGGGATTTTCCATTTAATTCGGAGAAAAAAAGAGATTCTTGTTCATGGAACATCGATAGAGAAAAAAGCCGACTATCGGATTTGAACCGATGACCCTCGCATTACAAATGCGATGCTCTAACCTCTGAGCTAAGTGGGCTTACATAACAGAAATAGTGTAACAAATAGAAATATATATAGGAAATCCATAAAATGGCAGATCTTAATTATTAATCTTAGTTATTAACTAGTTCAAAATTTGAGATTCTACTTAGAATTAGAAAAAAAAAAGAATGAATATCAAGCGTTATAGTATGATTTAGAATACTCTAAAAAAGGAGGGGGGGGATAGAGAGAAAAACTTTTGGATATATTGATTCTGATTGAATTGCAAATATATCAACAGTAGAATCAATTCAATTCTGAATTGCAATAAGCAGGGTCTCTCGAATAGAGACGAGCTGCTAGACTAGGTCGAATAATGAATTCAATGATTCAAAAACTAAGAGATGTAAGAAATTACACAAGGAATCTGGGTTTCAAAGAAAAAAAAGGAAAATGGGGATATGGCGAAATCGGTAGACGCTACGGACTTGATTGTATTGAGCCTTGGTATGGAAACCTGCTAAGTGGTAACTTCCAAATTCAGAGAAACCCTGGAATGAAAAATGGGCAATCCTGAGCCAAATCCCTTTTTTGAAAAAACAAGTGGTTCTCAAACTAGAACCCAAATGAAAAGGATAGGTGCAGAGACTCAATGGAAGCTATTCTAACGAATCGAGGTGTAATTACGTTGTGTTGGTAATGAAACTCCCTCTAAATTTGAGAAAGAAGGGCTTTATACATCTAATACACACGTATAGATACTGACATAGCAAACGATTAATCACAGAACCCATATCATAATATAGGTTCTTTATTTATTTTTTAGAATGAAATTAGGAATGATTATGAAATAGAAAATTCTGAATTTTGATTAGAATTATTGTGAATCCATTCCACTCGAATATTGAGTAATCAAATCCTTCAATTCATTGTTTTTGAGATCTTTTAAAAAGAGGATTAATCGGACGAGGATAAAGAGAGAGTCCCATTCTACATGTCAATACTGACAACAATGAAATTTCTAGTAAAAGGAAAATCCGTCGACTTTATAAGTCGTGAGGGTTCAAGTCCCTCTATCCCCAAACCCTCCTTTATTCCCTAACCATAGTATTTATCCTATTTTTTTCTTTTATCAATGGGTTTCAAGATTCATTAGCTTTCTCATTCTACTCTTTCATAAAGGAGTGCGAAGAGAACTCAATAGATCTTATGCTATTCATTAAATAGATTTCTTTTTTATTAGAGTATCGGCAAGGAATCTCAATTATTAATTAAATTATTAATTATTATTAAGTAAGCCATCCACAATGCATAGGACTATCCCCCATTTCCAAATTAGGAATGGAATACTTTATTAATTTTTTAGTCCCTTTAATTGACATAGATGCAAATACTCTACTAGGATGATGCACAAGAAAGGGTCAGGATAGCTCAGTTGGTAGAGCAGAGGACTGAAAATCCTCGTGTCACCAGTTCAAATCTGGTTCCTGGCACAGAAAAAAAGGATCTACCGAATAGGTAGTGATACAAATACTTTGAGATGCATTGGGGTACATATTCATTAATAATCTAGATAGTATACACTAAGTAGATAAATCTCTAAACACTTCTTTTTAGAAAAGGGTTAAAATCTCTGGTTCTTTTTTTTATGGTATAGAAGGAGGTGAGATTAGGTGCCCTTTTCTTCATTTTTGCATTTCTGATTAATTTTGTATTCCGCTATTCCGAAGAATATTTTTTTTTCTTGATACTTACTTTTCTAATTGTTCTAAGTAATATGCGCGGTACAAAGTTCGTGGTAGGAACTTCTTTGAGTTATTGTATTTTTCTGTTCATACGAAGGAAATGAATATGTGATTTTCAAAATTGGAAAATCGAAATGAAGCCCTTTTTTGATCAGTCTATCTGGACCTTTTTGTATAATAGAATAGTCGTTTCGTCTAGGAAAAGAATATCAAAATATTCTTTGACTTGAATAAAATCTGGAGTTGTATAAGTAAGCATGAATTTATTATCATTCAATGAGCATCTTGTATTTCATAAAAATTAGGGGTTATATAGTCCTTACGTAAGGGCCAACCTATCCAACTTTCCGGCATTAAGATACGTTTAAGGCGCGGATGATTATCATAAGAAATTCCCACCATATCATAAGATTCGCGTTCTTGAAAATCGGCACTTCTCCAAACCCAGAAGACAGACGGGATTCTAGGATTATCTTTTTGGGCAAAGACTTTTATGCATACTTCTTCTGGGTTATCTATACCATACTGTATTCTCGTAAGATGATACACGCTAGCTAAGGATCCCCCGGGTGCTACGTCATAAGCACATTGGGAACGTAAATAATTGTAACCATATACATATAAAATGACAGCAATGGAATCCCAATCCCCTGCTTTTATTTGTAAAGTCTCTATTCCTCGGTGATCGAAGCCCAAAGATCTATGAATCACCTCATGTTTGACTAGCCAATTAGATAACCACCCCTGCTGCATTGTCTTGATCTCCCCCCCCCCTTTTTTTTTGTATAAATATTTCACATTTCAAATGTAAGTTTGAAAGATTGCACTGCTCTTTCTTTTTATGCACAAAAGAACCCCTCTTAATTCACTAATTTGGAGGAAGATACTGGACTTTTTGATCTGAAAAAAGTTTCAGAAGATATATCTAAAGTAGATGGTGATTGATAGAGCAATTCTTGCTCGTAAGTTCCGGTATGAGTACTGCGCCGAACATAAAGTTTGTGACTAGTAGTAAAACAGCGCTTTTTCTTTTGACTTTGACATAGAGTTCGATCCTCAACAATTTCTCGTGATATCTTCTTACGAAGTTTTGTTAGGGCATCTATAACAGCCTCGGGTTTAGGTGGGCAACCCGGCAAGTAGACATCCACAGGAATTAACTTATCAACTCCCCGAACAGTACTATAGGAATCCGTACTGAACATTCCCCCTGTAATAGTACAGGCTCCCATAGCAATGACGTATTTTGGTTCAGGCATTTGTTCATATAATCGCACTAAAGAGGGAGCCATTTTCATTGTTACCGTACCGGCTGTTAAAATTAGGTCCGCTTGCCTAGGACTTGATCTTGGTACCAATCCATAACGATCAAAGTCGAATCGTGAGCCTATTAATGAAGCAAATTCAATGAAACAACAACTGGTACCGTATAGAAGGGGCCATAAACTGGAGAGTCTTGACCAATTCGAAAGATCATTTGGTGTAGTTGAAATAACGGAATTGGAACTTGTTTGGTCAAGTAACGGAAACTCAATCAAACTCATAACTGTCTCAATGGAATCTTTTCCTTCTTTTTTTTTTTTGTCTGAATATTCAGTTAAGACCATTCCAAGGCTCCTTTTCGCCATGCATAAACTAAACCAACAATTAGGATAAGCACGAAAATCAAAGCTTCGATAAAAACGGATACACCCAATACGTCAAAACTCATTGCCCAAGGGTAGAGAAAGACCGTTTCCACATCAAAAACAACAAAAACTAGCGCAAACATGTAATAGCGTATTCGAAATTGTAACCAAGCACCCCCCATGGGTTCTATACCCGATTCATAACTAGAAAGCTTCTCTGGTCCTTCACTAGCCGGGGCTAAAAGTCCTGAAATCCAAAATACCAAAATAGGAATAAGGCTTGCTATTATTAGAAATGTCCAAAAAATATCATATTCGTGAAGCAGGAACATAAATGTACTCCCATTAATGTGGAATAGGCGGAACTGAAATTAGTCAATTCAAGTTAGCATTGTCAATTTATCCAGAATTTATCTCTTTTCCTCGGTGAAACAAGAATCTCTTTTGCTCAAACCAAAGAGCGCTTACTTTAGCTTTTGTTTCTTTTGTGTCATGTCTTCTTTAAGGATTCATCCAATGGAATCCCCACTATCTTTCTTTTGGATTTCCATTCTATTTAGATATGGTATAGACAGACCTAATTCTTATACAAAGAAAACTCTTTTGCTTCACTTTGTCTTGCTTTCTCTAGAATCTTCTAGAAAAAAGAATAGCTCTATCCTTTATTTAAGCATAGTCAGAGACTATTAAATAAAAAAGAAAATACTTAACTACTAATTAGATTAGAACCTAATTAAAATAGGATTACTAATGTATGCAGCCTAATGAGGAATAATACTAAATAAAAAGAACTCTATTTCATAATTATGAAACAGAATATCCTGTTTTATTATTTACTCTTTCTTTTTATTTTCTTTCGATTTTTTCAATTTAAAGTAGATCTATTTAGATAATCTATATTTTTACATAATGTATATTATAGTAATAAACTTCAAACAAAATAGGAATTCGCAAAATGGAGAAAATCGTTGCAGTCATTATAGGAAAGTCTAGGCACTTAGGGCATATCCTATTTGAAGGAGGATGGAATTCAAATCAGATAAGGAATCTTTCCTTCTATTGATTTGATCGAATTTTTTTTTTTTCTTTTCCTGTCTCTATGATTTTCGATAAATGAGCCATGCTAATGCTTTTATCTCTATTCTATGGCGCAAGCGACCCTCGAGTCTATAAACAAGTACTAATAAGGAAAAAAAAACTATACTAAAGGAAACATAGGATATCCATCCTAAAATCTAAAAAAAAAAAAAGACATATATATTAGTAGGGCTATACGGATTCGAACCGTAGACCTTCTCGGTAAAACAGATCAAACGGATTATTATCGAAATGATTTGAACTGTTTCAAAGACCCAACATGCATTTTTCTGCATTGGGCTCTTTCATCAACTGATGTAAAGATCAGTTAATCCGCCATAGTTTTTCTTTACGGAAAGATAATAAGATGGCTCCCTGTGCTCTGATTGATTATTTGTATTATGATCTATCTAGGAGCAATACCAAAGTGTTTCAAAGGAGGATTACTTTGACTTAGGTCTGCCTCCGGCCTAAATTAAATCAAACTAAGTGAAATGGAGTCTCTATCGTTCCGCTCCAAGAGTTGACTATGAGACTTCATACACCTTAAAGTTCATAGAACGAAAAGAAGTTTTTTGGAGGCCCTTATCCTCTTATGCCTAGCATTGAGTGGGCTGGATATTTACCTTATCAACTAGCAAATCAATAGGGGTTCTATTTGATTAGGCACCAGAATTGGCACCTGAATCGGACTGAACCGACTGTTTGTCAGGCTACTGTTCTCCTATTCTCTCGAATCCATGAAGTAAGACATTGATTTTGCAATAAGGTCAATTATGTTCATTGCATAATAAGTTCCCTTGAAAAGCATTGGCGCACGTGTAAGCGAGTTGCTCTACCGAACTGAGCTATAGCCCTTGTCAGAGATATCTTAACATATAGATAATTTCTTGTCAAGATGAATATTATCTAATGCCATAGGATATCCCTTTTTTCTATTTACTATAATACCAATAACGGAATACCAATAATGGAGCGGTATTGCTTATAAAAAACATTCGATCTATAATCGATCGAAGTAATGTGACTTCTTTTGTGATGATAAATTGCCTACTTAACTCAGTGGTTAGAGTACTGCTTTCATACGGCGGGAGTCATTGGTTCAAATCCAATAGTAGGTAGGTAGGTAGAAAAATTACTAGATAGCATTGGACTTACTTCGCTATCTAATAACTTTTTCTACCCTTCTTTTCTTTTTCTTTGTATCAACGAAACCTTTGGATTGTCTTTAATTGGATGGGGGAATCCAATTGATAGCTTCGACTCGTATCCTAGCCCGTTTGAGAGCTAGCTTTGCTTCAACCAATTCTTTCGTACCCTCAGCTTTAGTCAAGTTAGCTTCGGCTATTTCAAGTGCCTGTTGAGCTTCTTCTGGATCAATGTCACTACCCAGTTCTGCATCATTTCCTAAAATGATGATCTCATTATTAACTATTCTCGCAAAACCACTCCACAGAACCGCCGTTAACCATTGGTCGTTGAGGAGGCGTATTCTCAAAGGACCCATATCTACAGCTGTGTTAATGGGGGCGTGGTTTGGTAATACACCAATTTGGCCACTATTAGTAGATAAAATGATTTCTTTCACTTCACAATCCCAAATAATTCGTTTAGGAGTTAGTACATAAAGATTTAATTTCATTTCTTCAATTTGTTCTCCTCTTCTAAGTTTATAGCTTTCGTGCTAGCTTCATCGATGTTCCCCACCAAATAAAAAGCCTGTTCGGGTAGGCTATCTAATTCTCCGGAAAGAATTAGTTGAAACCCCCTAATTGTTTCTGCAAGACTAACATACTTTCCTGGAGAACCGGTAAAAACTTCTGCCACAAAGAACGGTTGTGATAAGAACCGCTCAATTTTTCGTGCTCTTGCTACAGTTAAACGATCCTCCTCCGATAATTCATCCAACCCAAGAATTGCAATAATGTCCTGAAGTTCCTTGTAACGCTGTAAAGTTTCCTTAACTCTTTGCGCAGTTTCATAATGGTCCTTGCCAACGATCCGAGGCTGTAACATAGTTGAGGTTGAATCTAAAGGATCGACTGCGGGATAAATACCCTTGGAAGCTAATCCTCTGGAAAGTACGGTAGTAGCGTCCAAATGTGCAAATGTTGTGGCAGGAGCAGGGTCGGTCAAATCGTCCGCAGGTACATAAACTGCTTGGATCGAAGTTATCGATCCCTTGTTGGTAGAAGTAATTCTTTCTTGCAAAGAACCCATTTCTGTACTAAGGGTAGGTTGATAACCCACTGCGGAGGGCATTCTCCCTAATAAGGCGGATACCTCCGATCCTGCTTGAACAAAACGAAAGATATTATCGATGAATAAAAGCACGTCTTGCTTATTAACATCTCGGAAATATTCTGCCATAGTTAGGGCAGTTAAACCAACTCTCATACGAGCTCCCGGCGGTTCATTCATTTGGCCATAGACTAGAGCTACTTTTGATTCCTCAATATTTTTTTCATTAATTACTCCGGATTCCTTCATTTCCATATAAAGATCATTTCCTTCACGAGTCCGTTCCCCTACTCCCCCAAATACGGATACGCCTCCATGAGCTTTAGCAATGTTATTGATTAATTCCATGATGAGTACTGTTTTACCTACTCCTGCCCCCCCAAATAGTCCGATTTTTCCTCCACGCCGATAAGGAGCTAAAAGATCAACCACCTTAATACCTGTTTCAAAGATAGATAATTTCGTATCTAACTCAATAAAGGCAGGCGCGGATCTATGAATAGGGAATGTTGCACTAGTATCTACAGGACCCAAATTGTCAATAGGTTCCCCAAGAACGTTAAAAATTCGTCCGAGAGTAGCTCCACCGACTGGAACACTAAGAGGAGCTCCTGTGTCAATCACTTCCATTCCTCTCATCAACCCGTCTGTAGCACTCATAGCTACAGCTCTAACTCGATTATTTCCTAATAATTGTTGTACCTCACAAGTCACATTAATTTGCTTATCGGCAGTGTCCCGGCTCTTAACTATCAAAGCGTTATAAATATAAGGCAACTTGCCTGGGGGAAAAGTGATATCCAGCACGGGTCCAATAATTTGATCAATACGCCCTGCACTTTTTTCTTCAATTGTGGAAACCCCGGGACGCGAAGTAGTAGGATTGGTTCTCATAATTATCACATAATTATCAAAAAAAGGAATTTGTCGAAATTTTTCGTTTTTTTCTTGTTGAATAATGCCAAATCAAAAAAATATCCCAAAATCCAAAAGTGAAAAGGAAATGAATTAGTTAATTCAATAAAAAAGAAAAGGGGGCTAGCACTTGATTTCGTTGCCTAAGCGAATCCCATTCACTCATTTACTCATGGAATGAGTCCGTTGGAAAGTTCAATCAATCTTTTTTTTTTTTCATAGACATTTTTCCTTTTGTCAAGGATCTTTGCCTACTCTACTTTCCTGTCTAGGACTTCAATATACAAAATATATACTACTGTGAAGCATAGATTGCTGTCAACAGAGAATTTTCTTAGTATTTAGGTATTTAGATTCAAAATAAGAAAGGGGCCTATTAAGATAAGAACTTATAAAATTGTAAAATAAGGATTAAGGGATTGGTTTGGGTTGCGCTATATCTATCAAAGAGTATACAATAATGATGGATTTGGTGAATCAAATCTATGGTTTAATAATGAACCATGTTAACTTACCATAACAACTCAATTCCTATCGAATTCCTATAGGATAGAACGTACATAGGGTGTACCCATTATATATGAATAAAACATATTCATTATGTTAAGCATACTCCCTTTTTTATTTAATGAGTTGATATTAATTGAATATATTTTTTTTTTAGATTTTTGCAAAGGTTTAATTTACGCTTAATCTATATCGAGTAGACCCTGTCGTTGTGAGAATTCTTAATTCATGAGTTGTAGGGAGGGACTTATGTCACCACAAACAGAAACTAAAGCAGGTGTTGGATTTCAAGCTGGTGTTAAAGATTATAAATTGACTTACTACACCCCGGAATACGAAACCAAGGATACTGATATCTTGGCAGCATTCCGAGTAACTCCTCAGCCGGGGGTTCCGCCTGAAGAAGCAGGGGCTGCAGTGGCTGCGGAATCTTCTACTGGTACATGGACAACTGTTTGGACTGATGGACTTACCAGTCTTGATCGTTACAAAGGACGATGCTATCACATCGAACCCGTTCCTGGGGAAGAGGATCAATATATCTGTTATATAGCTTATCCATTAGATCTATTTGAAGAGGGTTCTGTTACTAACATGTTTACTTCCATTGTGGGTAACGTATTTGGTTTCAAAGCCCTACGTGCTCTACGTTTGGAGGATCTACGAATTCCTGCTGCTTATGCAAAAACTTTCAATGGTCCGCCTCATGGTATCCAAGTTGAAAGGGATAAGTTGAACAAGTATGGTCGTCCTTTATTGGGATGTACTATTAAACCAAAATTGGGATTATCCGCAAAAAATTATGGTAGAGCATGTTATGAGTGTCTACGCGGTGGACTTGATTTTACCAAAGATGATGAAAACGTAAACTCACAACCATTTATGCGCTGGAGAGACCGTTTTGTATTTGTTGCCGAAGCAATTTATAAAGCACAAGCAGAAACTGGCGAAATCAAGGGGCATTACTTGAATGCGACTGCAGGTACATGCGAAGAAATGATTAAGAGAGCAGTATTTGCGAGGGAATTAGGGGTTCCGATTATAATGCATGACTACTTAACTGGAGGATTCACCGCAAATACTAGTTTGTCTAATTATTGCCGCGACAACGGCCTACTTCTTCACATTCACCGAGCAATGCATGCAGTTATTGATAGACAGAAAAATCATGGTATGCATTTCCGTGTATTAGCTAAAGCATTGCGTATGTCTGGGGGAGATCATATCCACTCCGGTACAGTAGTAGGTAAGTTAGAAGGGGAACGCGAAATGACTTTAGGTTTTGTTGATTTATTGCGCGATGATTATATTGAAAAAGATCGTTCTCGCGGTATCTTTTTCACCCAGGACTGGGTATCCATGCCAGGTGTTATACCGGTGGCTTCAGGGGGTATTCATGTTTGGCATATGCCAGCTCTGACCGAAATCTTTGGAGACGATTCCGTATTACAATTTGGTGGAGGAACTTTAGGACATCCTTGGGGGAATGCACCAGGTGCAGCAGCTAATCGAGTGGCTTTAGAAGCCTGTGTACAAGCTCGTAACGAAGGGCGCGATCTTGCTCGTGAAGGTAATGAAATTATCCGAGCAGCTTGCAAATGGAGTCCTGAACTAGCTGCAGCTTGTGAAGTATGGAAAGCGATCAAATTCGACTTCAAGCCGGTAGATACCATTGATGTAAGTAAATAAAACTAGATATAAAGATAAAGAAGGTCTAAAAAAAGCGAAATAGAAAGAGAAAAAATCAGTTACGAAATGCAGTAATTCTTCTTTAATCTTCTAATTGATTGCAATTAAATTCGGCTCGATCTTTTTTTTTGTAAAAAAGATCGAGCCGAATTTCAATATATCTTGATACGATCATGAGACTTGACAAATCGAGATTCTTCTATTCTATATATCTAGAATATATAAAGGTATAATACAATAAAGAAATAAAAATCAAAATAAATATAGTATTATCATACGATAATGGAATCAAATACGCAGTATTTACAGAAAAGAGTCTTCGTTTATTGGGAAAGAATCAATATATTTTTAATGTCGAATCGGGATTCACTAAGACAGAAATAAAGCATTGGGTCGAGCTCTTCTTTGGTGTTAAGGTAGTAGCTGTGAATAGCTATCGACTACCCGGAAAGGGTAGAAGAATGGGACCTATTCTGGGACATACAATGCATTACAGACGTATGATCATTACCCTTCAACTGGATATTCTATTCCACTTCTACTTTTTAAATTCAAGGGTATTCTGAAAGAGGTATTTCTTTCATTTTATCGCTTTCTTTTGAATCCAATTTCAAGTTGGATTAGAAAGATAGAAAGGCCATGAGAATGGAAAAAGAAAAATTTAATTATCCATTCCATTCATTTTTTTATAGATATAGAATACTAAAGAATACTAACTAAAGTATTCTATAAAAAATCTTTATTTTGTAAACTAAAAAATACAATAGTCAATATTCCTTATAATAGATATACTTAATTATATCATAAGAATCTTAAGATATATTTGGAATAGATAGAAATAGTAAATTGGAATTGAGACACCCATTCTATGACAGATTTAAACTTACCCTCTATTTTCGTGCCTTTAGTAGGCTTAGTATTTCCGGCAATTGCAATGGCTTCTTTATTTCTTTATGTGCAGAAAAATAAGATTGTCTAGAACCCACGGGGCCTAATTTGCTCAATGTATTTCCAGGATCATAATACAGATATTTTTTAGTGTAAGTAATATATTAATATGATAGGGTATGTAGCTCTTTCTACACACAAATGAAAAACGTCTATGGATGCAGATATAGGTTACGAGCATAAATGCATACATATGCGTAGCCGAGTATAGGGAGTTTTTTTTAAGCGGATCCAGGAATTTTTTTTGAATAGAAAGTCAATGTATCTAACCAATTATTTCACAGGAGTCCTAGCTGCTGAAGGTGATTTCAGAATCAAAACAAAAAAAGTAAAGTCAAAATCATTTAGCTTATTCTCTCAATTTCAATTAACCACTGCTGGATTTAGTATATCTAATATGAATTGGCGATCAGAACACATATGGATAGAACTTCTAAAGGGTTCTCGAAAAAGAGGTAATTTTTTCTGGGCCTGTATTCTTTTTCTAGGTTCATTAGGATTCTTAGCGGTTGGGGCTTCCAGTTATCTTGGTAAGAATATGATATCCCTACTTCCATCTCAACAAATTCTTTTTTTTCCACAGGGGGTCGTGATGTCTTTCTACGGAATCGCGGGCCTATTCATTAGCTCCTATTTGTGGTGCACTATTTTGTGGAATGTAGGCAGTGGTTATGATCGATTTGATAGAAAAGAGGGAATAGTGTGCATTTTTCGTTGGGGATTCCCTGGAATAAAACGTCGCATCTTCCTTCGATTCCTTGTGCGGGATATCCAATCAATTAGAATTCAGGTTAAAGAGGGTCTTTATCCTCGTCGTATCCTTTATATGGAAATACGTGGCCAGGGGGTCATTCCCTTGACTCGTACAGATGAGAAGTTTTTTACTCCACGAGAAATTGAACAAAAAGCTGCCGAATTGGCCTATTTCTTGCGCGTACCAATTGAAGTATTTTGAGTACCAATTGCAATTTTTAAAAATTGTAAGGATATTTTCGAGTATTTATCTAAAGGAAGGAACAACCGAAGATAAGAGAAAATTGTTTCTAATTTATTTTGTCCATGAGATATATAGCATAATATTCTTCCCTTTTCATATGAAGGGAAGGGGCTTTTTTTTTATTCTATTTCTCTATTCCACTTCATTTAGATCTAAAATAAGAAAGAACCCAATAGAATGAAATTCTACTAGTATACAAAAAGAGAAATAGATACAAACACAAGGTCTCAAACCTTGTTATAGAATGCTTCAAAGATCAAAGAAAAGAAATATCATATAGAGTCAGCGAATAAAGCGGATTCATTAACAACTCAATTTACAGATCAAAAATGAAAAAAAAGAAAGCATTGCCTTCTTTCCTATATCTTGTATTTATCGTACTTTTGCCCTGGGGAGTCTCTTTCTCTTTTAACAAATGTCTGGAACTTGGGATTAAGAATTGGTGGAATACCAGGCAACCTGAAACTCTCTTAACGGATATTCAAGAGAAAAGGATTCTAGAAGGATTCATAGAATTAGAAGAGCTTTTTCTCTTGGACGAAATGATAAAAGAGAAACCGAAGACACATGTACAAAAACCTCCTATAGGAATACACAAGGAAATAATACAATTGGCCAAAATAGATAATGAGGACCATCTCCATATCATTTTGCATTTCTCAACAAATATAATCTGTTTGGCTATTCTAAGTGGTTCTTTTTTTCTGGGTAAAGAGGAACTTGTCATTTTGAATTCTTGGGCTCAGGAATTCTTCTATAACTTAAATGACTCAATAAAAGCTTTTTTTATTCTTTTAGTTACGGATTTTTTTGTTGGATTTCACTCCACCCGCGGTTGGGAACTACTAATTCGTTGGGTCTACAACGATCTTGGATGGGCTCCTAACGAGTTAATTTTCACTATTTTTGTTTGTAGTTTTCCTGTGATTCTAGACACGTGTTTGAAATTTTGGGTCTTTTTTTGTTTAAACCGTCTATCTCCTTCGCTTGTAGTTATTTATCATTCAATTAGTGAAGCATAATTGGATTTCTTAATATTAATCAAATTAGCATTTTTCTTCCTTTAGAAAGAAAGCCCTTTTCCTTTTTAGCAAAATTCTTTCTATTTCTACCTGCTCAAGGTATTCATCATTCCAGTACAACTGTTGCAGTAGAATGACAACAGACTCGTGTATAGGGAACTAGATTAACTTAGCTACCTATCTAATTTATTGTAGAAACTCCGGGATCCGCGATTGGACATGGAAAATAGAAATACTTTTTCTTGGGTAAAGGAACAGATGATTCGATCGATTTCTGTATCGATCATGATATACGTAATAACTCGGACGTCTATTTCAAATGCATATCCCATTTTTGCGCAGCAGGGTTATGAAAACCCGCGGGAAGCAACTGGACGAATTGTATGTGCCAACTGCCATTTAGCTAATAAGCCCGTGGATATTGAAGTTCCCCAAGCTGTCCTTCCCGATACTGTATTTGAAGCAGTTCTTCGAATCCCTTATGATATGCAGCTGAAACAAGTTCTTGCTAATGGAAAAAAGGGAGGGTTGAATGTGGGTGCTGTTCTTATTTTGCCTGAGGGATTCGAATTAGCGCCGCCCGACCGTATTTCTCCTGAGTTGAAAGAAAAGATAGGAAATCTCTCTTTTCAGAGTTATCGTCCCAATAAAAAAAATATTCTTGTGATAGGCCCTGTTCCCGGTAAGAAATATAGTGAAATTGTCTTTCCCATTCTTTCCCCCGATCCCGCTACAAAAAAAGACGTTCATTTCTTAAAATATCCCATATATGTAGGGGGAAACCGAGGAAGGGGACAGATTTATCCTGATGGTAGCAAGAGTAACAATACAGTTTATAATGCTACGTCATCGGGTATAGTCAAAAAAATACTACGTAAAGAAAAAGGGGGATATGAAATATCCATAGTTGATGCGTCGGATGGGCGCCAAGTAATTGATATTATACCTCCCGGACCAGAACTTCTTGTTTCAGAGGGAGAATCAATCAAGCTTGATCAACCGTTAACAAGCAATCCTAATGTGGGAGGCTTTGGGCAGGGGGATGCAGAAATAGTGCTTCAGGATCCATTGCGCGTCCAAGGCCTTTTGTTCTTTTTCGCATCTGTTATTTTAGCACAAGTCTTTTTGGTTCTCAAAAAGAAACAGTTTGAAAAGGTTCAATTGTACGAAATGAATTTTTAGATCCCGGGATTTCTTACCATTAAGTTAAGTTGGTAAAAAGTCTGGATTTCTGGAATTCCGTATTTCTATCTCATGCAAAAGAACAGAATCCAAGGCAGAGGCGAGAACAATAAAAGGAACAAGTCCTTTTAGGAGGAATTGCAGGTCTTCGTAATCCTCTATTGGGCACAAGAAAAAGGCTTTTTTGCCTTTTTCTTGTGCCCATTTTTCTTGTATCGAAGTAAGAATCTTTTTTCTTCTTATTTGTTTTGTCAAAGATTACTATTTATTCTTGATTCGGGTCTGTCTCTTGGACTTCCTTTGCTTAGGTTCGGCCGCGGTAGTGGACAAACAGAGGGAAAGAAAGTATCGCGGGGACAAATTTCTTGTGAGGAAATAGAATTGCTTGACTTTTTCAATTAAGTTCAACTTCGAACTTACAGAAATTTTGTAAAAAAAAAAGTATACCCTTCCATTCCATTGAAGAGTGGTTTTTTTTAGGCTAGTGGAGTAGTTTTTATTAAGGTTTTATTAGTTTATTACTCTAAACTAAATCAAAGATTTGCAGGATACTTCCTCCGTGGAATAAAATATTGGATCCTCAATGGATCCCCTCTTTGTTGTTGCTTCATAAGAGTATTGTAGATTATGGAATAGATTAAAATCGCGTTATAGGAATTCCGCGGGTCCTTTCCGCTCTAATCAGATAAAGGGGGTAAGGACCCGCTAAGCTCCTACTTTTTCATGTTTACAATCTGGCTCCTCCAATTACTATAGAGATGAACCCAATCCAGAATAAGAACCGTAAAAGAAAACACCTATTAAACCAATCACAAGAATACCGGTTACAGTACCTATCAGCCAAAGAGGAATTCTTCCAGTAGTATCGGCCATTTCCCCTACTTTCCTCCACATTTTCTCAATTGGTCATGCTAGAGACAAAAACAGTCATGGATAGTTATAAGGATGGTACCCTTCCAAATGGGATAAGAGAATTCTTACTACTCTCTTCTCTACCTTTCTCTCAATTGAAGAAGTAATTGGAAAATAAAACAGCAAGTACAAAAATGAGTAATAAACCCCAGTATAGACTGGTACGATTCAATTCAACATTTTGTTCATTCGGGTTTGATTGTGTCATAGTTCTATAGTTGGAATTTGTTTATCGTTGGATGAACTGCATTGCTGATATTGATCCCAAGAAAAAAACCGTGGGTACAGCTAATCCGTGAACAGCCAGCCATCGCACTGTAAAAATAGGATAGGTTCGATCTATGGTCATTGGGGGCCTCCTAAAAGGATCTACTAAATTCATCTAGTTGTTCTAAAGAATCAAAACGGTCGGTTATTAATGGAATTCCTTGTCGGCTTTCCGTGAAATATTCGTTTGGCCGAGGACTTCCAAACACGTCATAAGCTAAACCCGTACTGACAAATAACCAACCCGCAATGAATAGGGAAGGTATAGTAATGCTATGAATAACCCAGTATCGAATACTGGTAATAATATCAGCAAAAGAACGTTCTCCCGTGCTTCCAGACATGCTGAGCTCCCAAAATTTTTGTACATTCAAAAAAGGAATTGATTCCGTAAAAGATGGGATCAACCAGTAAATAGAAAATTACTGATATTTCATCCTTGTGAGATTGTCAATTTTGTACCAAAGGTGTATTTTGAGTATACCAAATTAGTATAGCTATCCTTCCTATGGCACAGCAATCCAGTTTGGCTTGGTGCCGAAACAGAATTCCCTTTTTTTCTTCTTTGTTCCTTGTCTCTAGAGAAACTACATGTTATTCAAGGAATCAGTAGAATAATTAAATTTTGAATAGCGACCAAGATCTTGGGAAAACCTAAGTTAATGATCAATAGGTTTGGATAAAGAATTTAGGAAGGATATTCTCATATTGACGCAATAGAAGGATAAGTGTATGCGAAATCTATCCCTTTTTAGTTAAAAGTTTTATTCGAATCCAACCTTTCCCTTTAAGGAATTAAATTGGTTAGCATAAAATAATATCTAATAAATAAAATAAATAAAAAATCGAATAGTAGATAATCAGTTATGAAAGAAACGGAATACATTCTTTGAATAATCAAGATTCGTAATCAATCCTTATCTTGTTTGTTGGATTAGGTCTAACTTTCTTAACCAACCTGCAAGCATGGAACTTTACGAGATGAAATAGGGAAAGACAGAAGATAGAACTTAAAAGAAAAAGATAATTGAGGTAACTCGTCTTCGAATCAACTTTGTTTGGGGTTCGAAAAATGAATAAATAAAAATAAAGTAAATTCAAGGAAGAGCTTTCCCTTTTTCAGGGGGCCTTTGGGAGTCGTAGAATGGTTTTCTTCTCCTCTTATTCCATATGGAATACAATGAGTTAAAATAAGAAGGAATAGGGGACGACCATTTGCTCCAAAAAGAGGATTAAATCCTATTGAAAAAGAAATAATCTGAAATAGAAAGAACTTTTTTCAAATTCCATTTTCATTTTTCAATGGGTTTAGATGATCCAGTTCTTAATATTATTACTTTACTTAATTCACAGATTCCACAATAAATCTCTTGATTCGGAATTAGGGACTTATGTCCCATCTGATGAATCGATTTTCTTTTACACTTCTGTATCTCGCTCTATCTTGTTTTTTAGTATTATCTAAAATAACCGATGAATTATGAATTTTCCATAACTTAGGTAAGTGCTTTACCAACATATGTAGTGTAGGAAAAAAAATGGAATTTAACCCCTTCATGCTTACTATAACTAGTTATTTCGGTTTTCTACTGGCTGCTTTAACTATAACCCCAGCTCTATTTATTGGCTTGAACAAGATACGTCTTATTTGAAATGATTTTTTGAATGAATAAGTCAGAAAATACGAATCTTTCCTTTAGGTTCCCGGTATTATAGGACTCTTTTCCACACTAATTACCAATTCTTTTCTTGGTCATTGAGATTCGTGGATAATTTAGACTATTATTTAGAGATAGATCGTACCTCTTTTTTTATTCCCTCGAACAAATCGAAATGATTGAAGTTTTTCTATTTGGAATCGTCTTAGGCCTAATTCCTATTACTTTAGCGGGATTATTCGTGACTGCGTATTTGCAATACAGGCGTGGGGATCAGTTGGATCTTTGATTGAGTAATATTTATTTTTTGATTGACCTCCTCCAGAACAGAGAGGGGGTCAAATTGGGGTTGTAATTCGACTTTGTTTTTTTAAGTTATTTTAATCTGTTTCGACATAAGATAGATGGAATCACGCTCTGTAGGATTTGAACCTACGACATCGGGTTTTGGAGACCCGCGTTCTACCAAACTGAACTAAGAGCGCTTTCAAAAAGAAAATACTTTTCTACTCCTAACGTGTCTCACGTACGTATAGTATCCACAAATTCAAGTTATATCCCGATCTCCCCGCTACTGCCCATAAAGAAGAGAGAAGTAATAGGTAGGGATGACAGGATTTGAACCTGTGACATTTTGTACCCAAAACAAACGCGCTACCAAGCTGCGCTACATCCCTTTTCCAAATTGTTGTACAATGCCATTGTACACAATTCCTTTCTTGTTTTCCACATCGTAATTTTCTTCTATTTCTCTATCTATATAGAACTTTCTTGTCATTTCTTGTTTTTGGTCTCATATAATCAAGGAAGGGTATATATCTAAAATCCAGTTGAATTTCAACTATAAAAGAAAGATTACTATTCCTTAGTAATGTATAGGAAGAAGGGGTCATCTTTTTCTTTTTTAGGGATAGGCAAATCTCGTCTATATGGTTCATTCTACTATATGGTTCATTCTATATATACATAGAATATTTATTCTGTTTTTTAGTTAGGAATCTCGCCTAAAGAAATACAAACGATCTTGGGCAAGAGTATCTGATCATATATGTATTCCAATAAGGAAGGAGGATTTTCAATGCGGGATATAAAAACATACCTCTCTGTAGCACCCGTGCTAAGTACTCTATGGTTTGGGGCTTTAGCAGGTTTATTGATAGAAATTAATCGTTTATTCCCAGATGCTTTGTCATTCCCTTTTTTTTAATTCTAGTTATTCCTGTGCGAGATATAGAATTCTTCGTGACATGCCGAAAATTTTTCTTCAATCCTTTTTTAGTATACGAAGCAAAAAGAAAGAAAAGATGGATTGGGTTGAACCTAAGAGTCATGAATTTAGTATACGAAGCAAAAAGAAAGAAAAGATGGATTGGGTTGAACCTAAGAGTCATGAAAAATTTGGTAAATCTCATTTTGGAAGAAAACATAAATTTAATTAAAAGCCGTATCCAAGCTAAGTCAGGCCTCACAAATCCGAGCATAGAAAGAGGCTAGAGCCAGGCTTGCTAAGGATTTCGAAGCAAAATCCTTGCTAATTCGACAAGGATTGTATTCTTTAATTATTTCTTCATTTTTTATTACTTAATTTACAAATTTCAAAAATTTTGTATTCTATTGGATTTTATTCTTCTTTTTCGGATCCAATTCCAATATAGAAGAATAAAAGAACAGGTATAAGAATTAAGTTAAGTCGATCCAAAAAGGAGGTTCATGGGCAAGGGCAAAGATGTTAGAATCAGAGTGATTTTGGAATGTATCAGTTGTGTTCGAAAGGGTACCAATAAGGAATCGACGGGGATTTCTAGATATAGTACTCAAAAGAATCGCCACAATACACCCGGACAATTAGAATTAAGAAAATTTTGTCGTTATTGCCGCAAGCATACGACTCATAATGAAATAAAGAAATAGGAGAATCGTATTTTTGATTTTTCTAAATCTAAAGAACAGAAAGAGTAAGAACTTCTTATTTAATATTAAGAACATAGATAGAATACAAAATACAAATCATCTGATTTTAGGTAGATATTATTTCATATGTATAGAGGTTTTTTTATATATAGTATATGAATGAAATAATATATGGACCAAAGAAGGACTACTTCTTCTGGATCCAAAATTAATAAAATAAAGAAATCCATTTTTTTTTTTCAAATTTTTAAATAAGGAATAAATCATGTATATATCTAAACAACCTTTTCGTAAATCTAAGCAACCTTTTCGTAAATCCAAACAAACTTTTCATAAATCCAAGCAACCTTTTCGTAAATTCAAACAACCTTTTCGTAAATCCAAACAAACTTTTCGTAGGCGTTCCCGAATTGGTCCGGGGGATCGAATTGATTATAGAAACATGAGTTTAATTAATCGATTTATTAGTGAACAAGGAAAAATATTATCCAGACGAATAAATAGGTTAACCTTGAAACAACAAAGATTAATTACTCTTGCTATAAAACAGGCTCGTATTTTATCTTTCTTACCATTTCGTAACTATGAGAATGAGAAGCAATTTCAAGCCCAGTCAATTTCAATAATTACTGGTCCTAGACACAGAAAAAATAGACATATTCCTCAATTAACACAAAAGTTCAATTCCAATCGAAATTTAAGAAACTCCAACCAGAATTTAAGAAACAACAATCGGAGCTTAAGTTCCGATTGTTGATGTTTTATTCAAAAGGGTCAGACTCATATATAAAGAAAGTAATCCAGTTTAGATTCTTGTGTTTGTTCTAAGAAAAGAAAGAAAAATGGGAAAAAAGAAATAGTTTTTTTATTTATTGCAACATGCTTGTTGATTCCTACCACTTAATCTTAATTTATTGTATCTTCCCGGAGTTCCCTCTCCGGGAATTTGGTTTTAATTATTCCTGTATATTACTTTTTTATCCTTTTAATTGATGGTCTTTATTTTATTGGAAATCGTGTAAAGATTATTTGGATTTAATACAGCTACTTGTGCAAGCATTTTACGATTAAGAATCAATTCCTTTTTGTACAGATTGTGTATTAATTTACTATAACTATCGAATACCTTATATATGCGTGTTGCTGCGTTTATCCGAGTGATCCACAAACGACGAAAATCCCTCTTTTGCCTGCCTCTATCTCGATGAGAAGAAACAAAAGCTCTTCTTACTTGTTGAGTAATCATTCGATTAAGTCTTAAATGAGCCCCTCTAAAGTTTGAGGCAAATGAACGCATTTTTGTTCGTCGTCTCCGAGCTATATATCCTCGCGGAACTCTGGTCATTGAATCAAATTAACCTTAATGAATAACTAATGATTTCTCTTCTTTTAACCGCTCTTTTTCCCATTAATAACAAAACGGATTATTCCGATATATAAAATATTAATTCCAATGGCTTTTGCTACTATAACCTTCCCAACCACGATTTTTTATTCTATCCCCTTCAGTTATTTCGTATAGAAATAACAAATTCTAACGATACTAAAAAAACAGTGGGTTCCATCGTTTCTATGGTTTCCTTTTAAACGGTGAGGCCCTCTCTATACACCGGAGCCCTTTCTTTTATCAAAAGATATTGTGAACTTGTATAATTCACATTCTTTGGCTCTACCTATCCATTATAGAGTAAATAGCTCTTTTCACAATAAATAAGAGTTATTCATACAGTGACGGTATTTAATTATGAAAGTTGGCTAAGTAGCTGACCCTTTAGTCCGTTCTTTTAAGATAAAGGAGCATAAGCCTTTTCTTTTTATTACTATTTCCTCCGCTTAATGGATAACCATTTGCTATCAATGGGGGGATTGCTTCTTCCAATGTAGATGATTGGATTTGCACCAAAGAAAACCATAAATTCCATATACCGTAAAAATCTAAGATAGAGCTTCTCTATCCTATTCATTGGTACCGATCATGGATACTTCCAAATTTGTCTTATTTGTTTGAACTCATGATCTGAACGAGTCGCACATACACCCTAGCACATGTTCCTCGACGCTGAGGACATCCCTTAAGCGCGGGCGTTTTTCTAGCATTTCGTATTGGCTGTCTTGCATTTCTAATAAGTTGTTTAACCGTTGGCATGTCGTATGTATATAGAAAAAAATGGATTGGTTTAGATCGATCTTAACCTGATGATTCATCATCATGAAGTATTTCTATTTTCTAAAAAATCGCATAAAACCCGAATTTAGGTTTGAAATAAATTTACAAGAAATTCAGCCACTACCAATCCTTAAACATTTCTGGAAACCATACTGGATCAGTATCGCAGTGCTCGTCAATCATTTCATCCCCTACAATATCGACAAGTCCATAAGCTTTGGCTTCGTCTGCTGACATAAAAACATCCCTTTCCATGTCTTCGGATACAACCCAAAAAGGCTTGCCTGTTCTTAGTGCATAAACCCTTGTGATCATTTCGCGAACTTTGTGTAACTCTTCCACTTCTAGTAAAAATTCTGGTGTCCTTGCCCGATAATAAGCACTAGCAGGTTGGTGAAGCATAATTCTAGCGTGAGGGAATGCTATACGCTTAGTAGGTTCTCCTCCAAGCAGAATGAAGGAGGCCATGGACGCGGCTATTCCGAGGCATATTGTATATATATCTGGTGTCACCGTTTGCATCGTATCAAAAATAGCCATTCCTGAGATTAGCCATCCCCCAGGGGAGTTTATAAACAAAAAAATATCGCTAATTCCATCTTCTATACTGAGATATACCATGAGACCTGTAATATGATTCGTGATCTCGCAACGAATCTCTTGACCTAAAAAAAGTGTCCTTTCTCGATACATAACATTGTATAAGTCAACCCAAGTCGCTTCTTCATCTCCGGGAATCCGGTAAGGTACTTTTGGAACACCAATGGGCATATTAGATTAATATTATTAAATTTAAGTAAGAAAACTACACTTTAATATGGAAACTTAAGAATGGAAGAGAAAGAAAGAATCTGCAGTTTATTATCTTCATTTTTTTTCTTATTCTATAAGAATACTATAGATTCTATTAATACATAGATTGAAATGATACATAGATTGAAAAATTATACATATAAGGAAGGTAAGACAGATTGAATAAAGAAAAAGGAATCTGTGATTCGAATGATAAACAAAGAGGGGTTAGGGATCTATTCTTCGTTTTTTGAAATAGCCCAAGTTACCCATTGCATATTGGCACTTATCGAGTATAGAATAGATCTGCTTCTCTTTCTTCTTACAAACAGAATTGGCTTCTTATTTTTAATGGAATGAAATAAATATTCACGCTTTCTGATACAGAATCCCCTAAAAGGGTTAGGTACATAGGATATGGATAGTCTTTTCCAATGCGATAAAATAAAACGACATCGTGTCTATTTTTCTTTGCTAAAGGGGTATTTCCATGGGTTTGCCTTGGTATCGTGTTCATACTGTCGTATTGAATGATCCGGGTCGATTGCTTTCGGTGCATATAATGCATACAGCTCTAGTTTCTGGTTGGGCTGGCTCGATGGCTTTATACGAATTAGCGGTTTTTGATCCCTCTGATCCTGTTCTGGATCCAATGTGGAGACAGGGTATGTTCGTCATCCCCTTCATGACTCGTTTAGGAATAACCAATTCGTGGGGGGGTTGGAGTATTTCAGGAGGAACTATAACAAATCCGGGTATTTGGAGTTATGAAGGTGTGGCAGGTGCACATATTGTGTTTTCTGGCTTGTGTTTCTTGGCAGCTATCTGGCATTGGGTATATTGGGACCTAGAAATATTCTGTGATGAGCGGACGGGAAAACCCTCTTTGGATTTGCCCAAGATCTTTGGAATTCATTTATTTCTTGCAGGGGTGGCTTGTTTTGGCTTTGGTGCATTTCATGTAACCGGTTTGTATGGTCCTGGGATATGGGTATCCGATCCTTATGGACTAACTGGAAAAGTACAAGCGGTAAATCCTGCGTGGGGTGCAGAAGGTTTTGATCCTTTCGTTCCGGGAGGAATAGCTTCGCATCATATTGCTGCGGGTACATTGGGCATATTAGCGGGCCTATTCCATCTTAGTGTCCGCCCGCCTCAACGTCTATACAAAGGATTACGTATGGGCAATATTGAAACTGTACTTTCCAGTAGTATCGCTGCTGTTTTTTTTGCAGCTTTCGTAGTTGCCGGAACTATGTGGTATGGATCGGCAACTACCCCAATCGAATTATTTGGGCCTACTCGTTATCAGTGGGATCAGGGATACTTTCAGCAAGAAATATATCGAAGAGTTAGCGATGGGTTAGCCGAAAATCTTAGTTTATCAGAAGCTTGGTCTAAGATTCCCGAAAAATTAGCTTTTTATGATTATATTGGTAATAATCCGGCAAAGGGAGGATTATTCAGAGCAGGCTCAATGGACAATGGGGATGGAATAGCTGTTGGATGGTTAGGACATCCCGTCTTTAGAGATAAAGAAGGGCGCGAGCTTTTTGTACGTCGTATGCCTACTTTTTTTGAAACATTTCCGGTAGTTTTGGTAGATGAAGAGGGAATTGTGAGAGCAGACGTTCCTTTTAGAAGAGCAGAATCCAAATATAGCGTTGAACAAGTAGGCGTAACAGTGGAGTTCTATGGGGGCGAACTTAATGGAGTAAGTTATTCTGATCCTGCTACTGTAAAAAAATATGCGAGGCGTGCCCAATTAGGAGAAATTTTTGAATTAGATCGAGCTACTTTGAAATCAGATGGTGTTTTTCGGAGCAGTCCAAGGGGTTGGTTCACTTTTGGTCATGCTACTTTTGCTTTGCTCTTCTTTTTCGGACACATTTGGCATGGCGCTCGAACCTTATTCCGAGATGTTTTTGCTGGTATTGATCCAGACTTGGATGCTCAAGTGGAATTTGGAACATTCCAAAAAGTTGGGGATCCAACTACAAGGAGACAGACAGTCTGATACCGCATTGCTATGGTATTTTTCACCTCTCTTTTTTGATTTGACATGGGAAACATCTCCTGTCCTTTCTTTGACTCTTTTTCTTTTTTATATGGGAAATGATCCCAAATGACAAGTGAATAGGTGTGGAAGTTATAATTGTAAATAAACCACGATCGAATCTATGGAAGCATTGGTTTATACGTTCCTTTTAGTTTCGACTTTAGGGATAATTTTTTTCGCTATCTTCTTCCGAGAACCGCCTAAGGTTCCGACTAAAAAATGAAATAATTTAATTGAAGTAAGAAGTCTCCCATCTGGGAGACTTCTTACTTCAATTAGTCCCCATGTTCTTCGAATGGATCTCTTAATTGTTGAGAGGGTTGCCCAAACGCGGTATATAAGGCATACCCAGTAAAGCTTACAAGTAAACCAGATATGAAGATGGCGACTAAAGTTGCTGTTTCCATTTTTCTAGAATTTCAAGATTACAATGGATCTATGAAAAGATCGTGTATTTACAACTACAACGGAATAGTATACAAAGTCAACACCAATGATTAAATAGAATTTATGGCTACACAAACCGTTGAAGATAGTTCTAGACCTAGGCCAAAACGAACTGGCGCAGGTAGTTTATTGAAACCCTTGAATTCGGAATATGGGAAAGTAGCTCCGGGTTGGGGGACTACTCCTTTTATGGGGGTTGCAATGGCTTTATTCGCGATATTCCTATCTATCATTTTAGAAATTTATAATTCTTCTGTTTTACTGGACGGAATTTTAATGAATTAGGTTTCTACTAACTAAAACTATGAAGTCATAGTTTTTCCATCCAAAAAAGGGCCTTTCTGCTTTAAGCTTCACATTTCTCTACATTCTGGTAGTTCGACCGTGGATTTTTTTGTTTTGGTATCTCTGGAATATGAGTGTGTGACTTGTTAGAATTGATCCTATTGATAATACATAGAAAAGGCCTGTTCTCTCTATCAAGATGATTCTTAATTCGTCGGATATTATATTATTTATTCTAGTATCTGGAACACGAAATACATAGAGTGGATCAAGAAAAAAAAAAATGGAACTATGATTCATACTCATTATTTAGACCTCGCAACCAGACTGAAAAAAAAAAAATTCAAGTAGTTCTTAATAAAAAAAAGAATTTTTCTTCCTTCCGATTTTGTTTGCCCAAAAGACAGCTTTTTTTTCTCTCGCTTTTGTCGAGTCATTACACCAATTCAATAAATGATCATCAAGCGGTTCTTATTCGAAGAACCCTTGCCTTTTGGTTAGCTTGAGACTCAATCATCGTGGCTCTAGTATGAATCTAAGGTTTTAATTGAACTAACTCATAGGATCACAACAAGATAATTTCTATTAGAAAACCACTATAAATAAAAAAAAATAGGGAAGAGAAAAGTCAAGAGGCCCCTAATGATCAACATAAGGGAAAGACAGATGAGCCAACTTGAGATTTTTTGGCATTATCATCACAAAGAAGAAATTCTGGATTTTTCTTATTTAATATCTTCAAGGCAAATTGATCCAATCCCGTGGCTCATGAAGTTTTGAACCTTTTTTTTTTCTAATATCCGTTGAAAATTTGTGTGTTTCTGCTTGAGCCGTACGAGATGAAATTTTCATATACGGTTCTCGGAGGGGGAGTCGGGCTAGTTACCTATCTCAATAAAGTATATGATTGGTTTGAGGAACGTCTTGAGATTCAGGCAATTGCGGATGATATAACTAGTAAATATGTTCCTCCTCATGTCAACATATTTTATTGTTTAGGGGGAATTACACTTACTTGTTTTTTAGTACAGGTTGCTACTGGTTTTGCTATGACTTTTTACTACCGACCAACTGTTACAGAAGCTTTTTCCTCCGTTCAATATATAATGACGGAGGCCAACTTTGGTTGGTTAATTCGATCAGTTCATCGATGGTCAGCAAGTATGATGGTTCTAATGATGATCCTGCACGTATTTCGCGTGTATCTCACAGGTGGATTTAAAAAACCCCGTGAATTAACTTGGGTCACAGGTGTGGTTTTGGCTGTATTGACTGCATCATTTGGTGTAACTGGCTATTCTTTACCTTGGGATCAAATCGGTTATTGGGCAGTAAAAATTGTGACAGGTGTACCTGAAGCGATTCCGGTAATAGGATCCCCTTTAGTGGAGTTATTACGTGGAAGTGCTAGTGTGGGGCAATCCACTTTGACTCGTTTTTATAGTTTACATACCTTTGTACTGCCTCTGCTTACTGCCGTATTTATGTTAATGCACTTTCCAATGATACGTAAGCAAGGTATTTCTGGTCCTTTATAGGGAAGGCATATCATAGAAAATTCGAATTCTCATATATCATATCGGGTAGGTTGTGGTATTTCATTGCTACAAACATGGGTTATTGTAAAATAAGACATGTCATTTGGATACTTCTCTTCAACTCTGAAGTATTTTGTTGATACAAATAGTTGAAGTTAATTTTACGAAAGAAAATAAGGCGGATTATGGGAGTGTGTGACTTGAATTATTGATTTGGCCATGCAGATAGAGAATTGGATCTGCCACATTAGAATTCACAACCAAAGGTGTCTCCGCATCCAATCAACACGTAAGTCCCCTATCTAGCAAGGATAGGCTGGTTCACTCGAGGAGAATTTTTTCTATGATCATACCCCAACCATGTCATCCATGAACAGGCTCCGTAAGATCCCGTAGAGTATAAATGGAATAAGTCATGTGATATGATCCAATTCTATATTTATTACACTTACTTTTTTTATAGTATGGAAATGCATTCATTTTCTTTGCATCGATTTCGATCCGCAATATTATCGGAGTAAAAGAAGGGATCTAAGGAAGAAAGTAGGCTAAACTTTTTAATTTTTTATTAGTAACAAGTAAATACTTTGTTTGGGCGTAAGAAACTTGCGATATTGAGGGGATAAACACCAACTAATCAAGAGACAATCCACAAAGCAATTGATCATGATCAAATTTCTAAGCCCACTTGGATATTGAGCATTTACGCATAAGAATAGGATTCTTTTCAATGAGTAGTTATTGGCGAAACTTCGGAAAAGATAATCTGATAAAGCTTTTCTTATCTTGAGTCATTGAGTCATTATATAACCTATTCTATTGTGGATCCTCCACGTTCTTATTTCTTTCATTCTTGCTCGAGCCGGATGATGAAAAATTCTCATGTCCGGTTCCTTTGGGGGATGGATCCTAAAGAATTCACCTATCCCAATAACAAAGAAACCTGACTTAAATGATCCTGTATTAAGAGCAAAATTAGCTAAAGGGATGGGACATAATTATTACGGGGAACCCGCATGGCCAAACGATCTTTTATACATTTTTCCAGTAGTAATTCTAGGTACTATTGCATGTAATGTAGGTTTAGCAGTTCTCGAGCCATCAATGATTGGTGAACCGGCGGATCCGTTTGCAACTCCTCTGGAAATATTACCCGAGTGGTACTTCTTTCCTGTATTTCAAATACTTCGTACAGTACCCAATAAGTTATTGGGCGTTCTCTTAATGGTTTCTGTTCCAACAGGTTTATTAACAGTACCCTTTCTAGAGAATGTCAATAAATTCCAAAATCCATTTCGTCGCCCAGTAGCTACGACCGTTTTTTTAATCGGTACTGCAGTAGCTCTTTGGTTAGGTATTGGAGCAACATTACCCATTGATAAATCCTTAACTTTAGGCCTTTTTTAGGGATTTTTCAGGTTGATTCCTTCAACCGTGAAGTCCCCTGCATGGGTATCTAGGAAATAGTTACCTCCAAGTGAATCTTCCCTAGATACCTAAAATCTATTTTATTATGATCCATTTCGCGAAAATATAGATTGTGCCAAAAATACAAAATTGTTTTTTTTTATTTTTTTATTCTAACTCGAAAAAGAAAAAGAGGAAAACAATTTTAATGGATTTAAAGTAAGAACTTGTTCTTAGGTAAATCAATTGGGAGATGCTTCTCTAGAGTGGCCCATATAAGTTTTCTATCTTCCATATGAAAGCTTTCAATTCTCATAAGATCTTCTTCAGTCTTACTCAAAAGGTCCAATAGTGTATGTATATTGGCCCTTTTGAGACAATTATACGTTCTAGAAGGCAATTCTAATTGATCAATAAAAATACAATTCAATGGAATTCCTTTTTTGTTTTTCTTTAGATTAGTGAATCTTTTTTGAAAGGTTAAAAGGGGTGGAGTAAACCTGGTTTTCTTTTCTTCGAAACTAGTGCCTTCTTCCTCTGCGTGTAGAAAAGGAAGAAATAAATCAATCAAATTACGAGAAGCTTCATAAAGCGCTTCTTTAGGGGTTAAACTTCCATTCGTCCATATTTCGAGAAAAAGTATCTCGTGTTTTTCATTTCCATTTCCACAAGAAAAAATACTATAATTCACATTTCGAACAGGCATGGATACAGCATCTATAGGATAACTTCCATCTTGAGAGTTCTTTCTGAGTTCCGTATGATATCCGCGATCTCTCTTTATCTGTAACTCAATACAGAAATCAATAGGGTCTCTCAAGTTAGCTATAGGTTGTGTCGTATCAACGATTTCTACGGAAGGGGGTAAGATTATATCTTGAGCGGTTATGTATCTAGGACCTTTGACGCAAATTGATGCGTCCCTAACTCCATAGAGATTACTTCTCAATACAATTTCTTTCAAATTTAGTAAAATTTCTTGTATGGATTCTTCAATACCTACTATTGTAGAATATTCGTGTGGCACGTTCCCAAATTTTGCGCGTGTGATACATGTTCCTTCGATTTCTCCAAGTAAAGCTCTTCGCAAGGCAATACCGACAGTATCTGCTTGACCTTTTCTAAGTGGGGACAGAATGAAACGACCATAATAAAGACGTTTACTATCTACTCTTGATTCAACACACTTCCACTGTAGTGTTTGGGTGGATCCTGTTACCTCCTCTCGAACCATAATAGACTAGTATTTATTTGATTATTGACTCATTTATTTCTCTTGAAATCAGTTTCATTCTTTTACAGACGTCTTTTTTTAGGAGGTCGACATCCATTATGCGGCATAGGTGTTACATCGCGTATACAACTTAACCGTACACCACTTTTAGCAATGGCTCGTAATGCGGCATCTCTTCCGCTACCAGCCCCTTTTACCATAACTTCTGCTCGTTGCAAACCCACTGTACGAATAGCATCTACTGCTGTTCTTTGACCGGCATAGGGTGATGCTTTTCTTGAGCTTTTGAATCCACAAGTACCTGCAGAGGACCAGAAAACCACCCGACCTTGGGGGTCTGTAACAGTTATAATGGTATTGTTGAAACTGGCTTGAACATGAATAACTCCTTTTGTTATTCTACGTGCACTCTTGCGTAAACTAAAACGGGCATTCCTACGCAAACCAATACGCACTTTCTTACGTGAACCTATTTTTGGTATAGCTTTTGTCATATTTTATTATCTCATAAATATGAGTTAGAAATAACAAAAAGAAAAAAAATACAAAGATATCCGTTTCAGGGTTAAATATATCCTTTACTTTAATTTTTTTTGAATTTGGACATTTTTGTGGGTACTTTTTTTACTTTTTAGAAAGGAAAGCTCCTTTTTCGAAAGATTACCCCTGTCTTTGTTTATGCTTCGGATTGGAACAAATGACTCTAATTCGCCCACGCCTACGAATTAGTCGACATTTTGTACAAATTTTACGAACGGAAGCTCTTATTTTCATATTTAGGTATTCCTTTCTTAAACTATGAATTTACTCTTTTGGAAAAAAAAATAAGCAGCCTCTTCACTTAAATTTTGAAATTTGGAATTTATTATCCTAGAAAAACTTAATCCTTTGAATCTTTGGTATCCTTCAAATCTTCAGTATCCTTCGAGTCTTCAGTACGCTTCGAATCCTTATGGGGAAGTCTATAAATTATACGTCCCTTGCTTGAATCATAACGACTTACTTCAATTTTGACCCTATCCCCCATCAGTATTCGTATAGAACTGGACCGGATTTTTCCTGAAATATAGCCCAGGATGATGGTGTCATTCTCTAAGCGAACTCGGAACATTCCGTTGGGTAGGGCTTCCGTAACTAAACCTTCGAAAGTAACTTTTGCTTCTCTCAGGTTTTTTTTTTCTCTCCTATTTTTTTTTTCTGTCATATTTTTTCTCCTATTTTTCTATTTTTATTTTCAAAATAGGAAGTTCGAGATAGAATTCGGGTACTATAGGCGGGGCCATTACCATATATAACATAAGACTTCTCCCCCAATTCTGTTTAGTCGAGCTTCTCGATCTGTCATTATACCTTGAGAAGTAGAAAGAATAGCAATTCCCATTCCGCCCAAAACTTTAGGAATTCCTTGATAGTTAGCATAAATTCGTAAGCCAGGTCGGCTGATACGCTTTAAAAAGGTTCTAGTTCTATATATTCCCTTTCTAGTTTTTTTCTTTTGATGTCGCAAAGTTGAAACCAAGAAATATCTGTTACTTTCTTGATGTTTCCGAACACTTTCAATAAAACCCTCTCGTAGAAGTATTTTAACAATGTTTTCGGTAATATTTGTAGATATTACTCGAACAGTTCCTTTTTTACTCATGTCTGCGTTTCTTATAGAGGTTAGTAAATCAGCAATAGTGTCCTTGCCCATAAGACTCTAATTCTAGGTTCCTCCTAATTTTTAGATAATCAACATGTTTTCCCTTTTCTTTTAATTTTGGATTTTAAAGCATATACGTAAAACACAATCTACTAATTTTTTCTTTGATCTATATCTCGTCTACTAGTATTTATAATACTTCAGGAGCTAATGAAACTATTTTAGTAAAATTCAATTCTCTCAATTCCTCGGCAATCGCGCCAAAAACTCGAGTTCCTTTTGGATTTCCTTTTTGATCAATGATAACTGCTGCATTGTCATCATAGCGTATTATTATACCGTCTTCACATTTGAATTCTTTACATGTACGTACAATTACAGCTCGAATTACTTCGGATCTTTCTAGAGGCATTTGGGGCACTGCGTCTTTGATTACAGCAACAATAACATCACCAATACGAGCATATCGCTGATTACCAGCAGCGCCTATGACTCGAATACACATCAATTTTCGAGCTCCACTGTTATCCGCTACATTTAAAAGGGTCTGGGGTTGAATCATATTATTTGGATTTCAATTTGTTATTTCATTCACTGCAAAGGGATGAAAGAAATATTGTCTTTCCAGAAGGAAAAACCAGGGGTTTTTTATCTTCAATACTCCTTTTGAGGGTTCTATATCTCTAATTTAAGAAATTGACTTCGTATGGGCATTTTACTAGCAGCTATGGAGATAGCTGCTCTAGCTACAGTTTCAGATACTCCGCTCATTTCATAAAGTATTTGGCCTGGTTTAACAACGGCTACCCAATATTCGGGGGATCCTTTTCCTGAGCCCATACGTGTTTCTGTGGGTCTTATTGTAACAGGTTTGTCGGGAAATATACGTACCCATAGTTTTCCACCACGACGTGCATATCGTGTCATTGCTCTTCGTCCTGCTTCTATCTGTCTCGCTGTGATCCAAGCGGGTTCAAGTACTTGAAGAGCATATCTACCAAAACAAATACGATTGCCTCGGCAGGATTTTCCCTTCATTCTTCCTCTATGTTGTTTACGAAATCTAGTTCTTTTGGGGTTATAGTCGATGGTTTTTTTTTAGTTCCATCTCTACTACAAAACTGGACATGAGAGTTTCTTCTCATCCAGCTCCTCGCGAATGAAATGAGAAAGCGTGCAAATTTCTCTAATTCCATAATATTTAAAAATATTACGGATAGATCCACATCAATATATAATAGAATTGTGTTTTTTTTTTTATTTTGAATTTCTTAAATATATAGTCAAGAAAAAAGATCTAGAATATATCCAAATTCTATATTTGTAGATAATGTAATCTTTTTTTTTTTTAGAATATCCTTATTTTTACCCTTATTGAATCATAGTAAAGTATTCGAATCCAATAAGGATTTCGCGGGCGAATATTTACTCTTTCTTGTCTTATTTGTTAATTTATAACCTTAACAAATAAAGCAATTTTTTTGGTTTGTTCCGCCATCCCACCCAATGAAGTATTAGGATTCTTTTCAATAAAATCAATCCTATGCAGTCATAGGTTTTGTCGTTCCCACAGCTTCTCCTTTAATGGTTAGGTTTGAATCCTGCAATGGAGCTTCCAAACTTTCCGAGTTAATTCTCTCAGTTTTATTAACCCGGGCTGCTCTTTATTATTGCTTTAAATTTTTATTTATTGTTTCCAAATTATGATTTCAAAGGAAAGATAAAGTGAGTTGTTTTGGTGAACATTAAACTTCTCTCTTTTTTTTTTATTATTTTATTATATTGATGCTTTATAACATTGCCTTTTATGATGTAATTCATAGACCATACACATTGGAATCTTATATCTTTCTTATTCTTCTTCCTTCTATCTATCATCCCTCCTTTTATCCACATCCCTTTAGTTTTGTTTTACAACCTAGAATCAGGTTTCTTTTTTAGAGAAAAAATGCAGTTGCTACAACTATATGATAGATCCATTCATTTATGATAGATGTATTTATTCACATAGTGACTGTTTCTTAGTTAGGATCTCGACAATACGAAGCAATAGGTTGGTTATTGGTTAATTTTCTATATTTAATTACTAAGTTTTTTCTATTTTTAGTAGGCTTCGGTCAATTTTTTTTTGAATTTCCATTTTTGCCCCTAAAGAAAACCTAACGAGTCACACACTAAGCATAGCAATTATATTAAAAGATTTATCAATTTTCATTAAATCTTATAGAAAGAGGTATAATTTCTTCTTTTTTCAGGAATTTTTGGAAAAATAAGGTTCTTAGCTTTTTTATTCTATCACTGGCCAGAATGAGAAGACAGGGTTAGTTATTCTTCTTCTATGAATATCCAAATTTTTACACCTAATACTCCATAGATAGTTCGAATTGGATAGCAGCAATAATCAATTTTAGCGCGAATTGTTTGGAGGGGAAGTCTACCCTTTTTGATGCATTCGGCACGTGCAATTTCTTTCCCTCCTAGACGACCTGCAATTTTGATTTTTACTCCCTTTATATCCGCTTTTTTAGTTAATTCAATGGCTTTTTTCATTGCCTTTCGGAATGAAACTCTATTTTTTAATTGGAAAGCTATATATTCCGCAAGAATGTTAGGTTGTCTATAAGGTTCTTTAACTTTTTCGATAGCAATATTAAGTCTCTGGTTTACAGAATTCACTTCCTTTTGGATATCTTTCTCTAATTCTTCGATTGCTCCTTTTTTCTTTAATAAATTTGGGAATCCAATATGGATTATAACGTGAATTGTATCGATTTCTTTTTGAATTTCTATATGTGTAATTACTTCGGAACTTGAGTCTGATTCTATTTTTCTATTCGAGCTTTTTTTCCTATTCTTTTGTATATAGTTCTTGATACAATTCCGTATTTTTTTATCTTCTTGTAGACCTTCAGAATAATTTTTTGGTTGTGCGAACCAAAAAGAATGGTGATTTTGGGTTGTACCAAGTCTGAAACCGAGTGGATTTATTTTTTGTCCCATATTTTTCTATTGTATTTTTTTTTACTGGGAATCGAAATCTTAGGTTGATCTAAAGGTTATTTAGATTTCTTTACTATATTTAGTACAATTGTTATATGACACATGGTTTTTTTTATAGGATAACCACGTCCTCGAGCCCGAGGTCTGAATTTTTTCATAATAGTACTCCTATTGACTTCGGCTTTTGTTATGAATAAATTCGCTTTGTCGAAATCCCTATAATGAGTAGCATTTGCTGCTGCCGAATAAACCAACTTTAAGATGGGATAAGATGCTCGATAAGGCATGAGGTTCAGTATCATAACGGTTTCTTCATAGTAGCGCCATCGAATCTCATCAAGAACTCTTTGTGCTTTGAAAACAGACATATGTATGCGTTTTTGTGCTTTGAAAACTCGTTCGAACTTAAGTAAACGATCAGTTGGAACTTTTCTTGCGAGTTTCCGTAGCCCATTCTTCTTCTTCTTTATCCTAGGGGTATACTTTACCAATTTGAAACTTGTCATAAATAAGGTTATTCCCCGCCTACCTTTACTTTATTTGAATCCTATAAATTTTGTTTATTCTGAATCTTTCTATTCTGAATTCAGTTAACGACGAGATTTAGTATCCTTTCTTGCACTTTCATAACTCGTGAAATGCCGAGTAGGCACGAATTCCCCCAATTTGCGACCTACCATAGGATTTGTTATGTAAATAGGTATATGTTCCTTTCCATTATGAATCGCGATTGTATGGCCAACCATTGCGGGTAGAATGCTAGATGCCCGGGACCACGTTACTATTGTTTCTTTCTCCTCCTTCATATTGACCTTTTCGATTTTTGTCAATAAATGACGAGCTACAAAAGGATTCGTTTTTTTTCGTGTCACAGCTGATTACTCCTTTTTTTTATTTTAAAGAGTGGCATCCTATGTCCACTATCTCGATCGAAGTATGGAGGTCAGAATAAATAGAATAATGATGAGTGGAAAAAATAGAAAATCCCTTAGCTGGATAAGGGGCGGATGTAGCCAAGTGGATCAAGGCAGTGGATTGTGAATCCACCATGCGCGGGTTCAATTCCCGTCGTTCGCCCATCGCATTATTGCAATGCAATTTTCCATATTCCTAGTTACGTATTTACTTACGACGACGAAGAATAAAACTATCACTATATTTTTTCCTTTTCCTAGTTCTTCTTCCAAGCGCTGGATAACCCCAAGGGGTTGTGGGTTTTTTTCTACCAATAGGGGCTTTCCCTTCACCGCCGCCATGGGGGTGGTCCACGGGGTTCATAACTACCCCTCTTACTACGGGGCGTTTACCTAGCCAACACTTAGATCCGGCTCTACCCAAACTTTTTTGGTTCACCCCAACATTACCCACTTGTCCGACTGTTGCTAAGCAGTTTTGGGATACCAAACGGACCTCCCCAGATGGTAATCTTAAAGTGGCCAATTTACCCTCTTTTGCAATCAGTTTCGCTACAGCACCCGCCGCTCTAGCTAATTGCCCACCCCTTCCACGTGTGATTTCTATGTTATGTATGGCCGTGCCTAAGGGCATATCGGTTGAAGTAGATTCTTCTTTTTTCTCAAAAAACCCCTTCCCAAACTGTACAAGCTTCTTCCAAAGCATACGGCTTTCTAGATGTATATGACGATCTCTAGACAGATGGATCTTATATGAATCGTATGATGAAGTACCACATGAGTGGATATATGGAAAAGGAATCCAAATCTGCCGAATCGCTCATGTTATGATCTTCTACATCCTAGGTCTCCGCGTTCCGTCATCTGGCTTATGTTCTTCATGTAGCATTCAGATCGAATGACTCTATGAAATTACGTCGATACTTCCACATATTATGGGTAACGTAGGAGACATCCCTATTTTCACCCGGGGGTCTTAATTACCACTGCTTAGCTTTCAATTCGCCTCTGACCATCAAATTAAATGTGAATAACCCGTCCTCCTCTCTTTGAAACAAGGGGCGCTTCCGGTTCTGTGCGTGCTTCAAACAATTTTGTCTTCTCCATATTACCATATCTCTAGAGTCAATAATTTTCTATGAGGAACTACTGAACTCAATCACTTGCTGCCGTTACTCAACAGTTTTCTGTTGAGGTCTATCCCGTAGAGGTAGTCAAATTGGATCAGTGATCGATTTCTAGGTTTCATCGTAAACCTAATTGGTTACTTCCAATTACGTAAATCAATAGTTCAAACCGCACTCAAAGGTAGGGCATTTCCCATTGATATAGGAACTTTTGTACCAGAAACAATAGTATCTCCAATTATAGCCCCTCTGGGATGTAAAATATATCTCTTCTCACCATCCCCATAGTGTATGAGACAAATGTATGCATTTCGATTAGGATCGTATTCTATGGTTACGATTCTACCAGATATGTCTTTTTGATTCCGTCGAAAATCGATTTTACGGTATAGGCGCTTATGACCTCCCCCTCTATGCCTTGCGGTAATGATTCCTCTGGCATTACGACCTTTACCACACCGGTGCCGTCCATGGATCAATTTATTTCGTGGATTGGATTTCACTTGCCTGTCTACGGTTCCCTTGCGTGTGCTCAGGATAGGTGTTTTGTATAAATGTTTCGCCGTATTATTAAGTATTCTCCTTTAGTTCTTTTCTCTATCTAGAAGTGGAATAGAATAACCCGGTTGAAGGGTAATGATCATACGTCTGTAATGCATTGTATGTCCCAGAATAGGTCCCATTCTTCTACCCTTTCCGGGTAGTCGATGGCTATTCACAGCTACTACCTTAACACCAAAGAAGAGCTCGACCCAATGCTTTATTTCTGTCTTAGTGAATCCCGATTCGACATTAAAAGTATATTGATTCTTTCCCAATAAACGAAGACTCTTTTCTGTAAATACTGCGTATTTGATTCCATCCATAAATCGACTTTCCCTCCTATCCTCTGAGTTCCAGTATCGATAAGAATTCGAGTTCTTATTGTTCTTATGTTATGGTATGAATATACCATACCAATTCGTTATGTATGGATGATGGATGAGATTCCATGGATAGAGAGCCAGTTCCAATAGACTTATGGAACGTTCCCGTTCGCGTGCATCCAGCAGGAATTGAACCCGCAAATTTACCAATTATGAGTTGGGCGCTTTAACCATTCAGCCATGGATGCTTAACAGGGATCATCGTACATCGTAAATAACCAATTTTCATATAGAAAGACATATCATAGAAAAATGATATCAAAATATTCGGAGATGGCAAATATTCGGAGATGACTATGAAAACACCTCTCTGGATCCTCGAATTGAAAGAGAGATTGAGAGGGATCAAGAATCCTAATTCTCGCTATTTGGAATGGATCCAATTCTATTGAGTCTGACTCATAGTGATCATTTCTCTTTAGCAAAGAAGGACCTTGGTTATCAAAGGATTGAACAACCGGGATCCATTTACTTATGATACCTACTTGACATTGCTAACAAGGATCTAATGAATTATGAGTTTAATAGATCCTCTTTAGCAGAAAGACGTATATTCCTTGCTCATTATCAGACAATCACTTATTCGCAAACCTCGTGTGGGGCTAATCGTTTTCATTTCCCATCTCATGGAAAACCCTTTTCGTTCCGCTTAGCCCTATCGGGTATTTTAGTGATAGGTTCTATAGGAACTGGACGATCCTATTTGGTCAAATACCTAACGAAAAATTCCTATTTTCCTTTCATTAAGGTACGAGGGCTTCTTATTCCACAAGAACGAAAGCACCTTTTCATTCTTTCATATACTAGGGGTTTTTACTTGGAAAAGACAATGTTCCATACTAAAGGATTCGGGTCCATAACCACGAGTTCCAGTGCATTAGATCTTGTAGCACTTAGCAACGAGGCCCTATCCATTAGTATTCCACATAAGAAATCCATTATAGAAACTAATACAATTAGATTAGCTCTTCATAGACAAACTTAGGGTTTGTGAGCCAAGATAAGACCGGCTCGGGATCATGGGATCCTTTTCTATCAGATAGGAGGGGATCTTGTACAAAATAGACTTCTAAGTAATAACCCCATAGATCCTATATCTATCTATATAAAATAAAGAGGCAATCGTGTCAGGAAGCGGGTTTTTCTTTGGCCAAACGGTACTTCGAACTTGGAACGAGCATGAGGAGATTAACGAGACTTCTTTCTCTTTTGAGTTTTTCTGGCGGACCGGTCGCGCAAGATCTTTGGTCTTCCCCAGGAACCGATGAAAAAGTGGGTCGCTTCTTATGGACTCGCTCAGAATGATTCTTCTCTATCTATAGTTCATGGCCTATTAGAAGTAGAAGGTGCTCTGGTGCAATCCTTACCGACAGAAAAAGATTGCAGTCGGGTTGATAATAATCGAGTGCCATTACTTCGTCGGTCCGAACCAAGGAATCCGTTAGAAATGTTTTGAAATGGATATTGTTCTCTCTTTGATCAGGGATTGCTATATGAAATGGGTAAGTCACCAATCCAATCCCTTTGACAAATCGGGTGTCATATTAGATATCATATTCTATATATATAGAAATATCATAGAATAGACATATAGAATTTTTGGTTGGGAAATTCGAATGAATCATTGAGTGAAAAAGGAGCAAAGAATGACAAAAGACGAGACTCTACTAGTCTTCACTCTTGTGGTTTCCTCGGTTTCTGTTTTCTTATTCGGGATCTTGCTTTTCATGGTTCTCATCTCTGCAACTCGCGATTTTCGCGAGAGAACCAAATCCAAGTTGGTGAAGATCATGATTTGGGCTAGCATAGTAGTTATTACCTTTGCAATTGCGGTTCGAATCTATCCGATCTTTATCTTTTTGCTCAAAGAACGAATAAAACCCCTTGTCGAAGCCCTTTATGATAAGCTTCCCTGGATCTGGGAAGTTTCTCTTTCACGGTATTGGGATCGTTTGATCGATTTCCTTGATCGCTACTTATGGGCGTGCGCTCAAAGGATACAAACAGGGATTCGCAAACAAAAAGGGGAATTCGTAGTCACTTTTTCCTGTCGCGTAAAAAAAAAAGGCTTTACGCGAGAGCAATAGAGGTTGGGATACATCTATCTCTTCTGAGCAACCTCTTTCTTTTGGATTCTTAAGACCACCCTTGCAGTAGGATACCGTCTGATTTAGGTTCTTTATTATCCCCTTCGAGGGGTTTTTAGGATCGTTCAGGCTATATTTAGTCTATTTTGGCTTTTACTGTCTACTTTTCTCAGGGAGATGGTTAAGGACCTCAGAAGATAGAGGAGGGCGCCAGGCGCAGATTTCCGGAATACTTCTACGGGGAATGCTCATTCAATGAGCATTCTCCATATTATGCCTTGAAGAGGACTCGAACCTCCACGCTCTTTAGCACGAGATTTTGAGTCTCGCGTGTCTACCATTTCACCATCAAGGCATCTTGAAAGTGAATCATATTCCATGAATATGATATCTATCGAATGTGATATATGGAATATATGACAAAGGTGGAGTCTTGGAGTATTTCGATCGATCGGTCATATAGGCCTGAGTCAGACATCAAATAGCTTCGATTTGCATTATCCGTAGGACACCTTATATGTATCAAAATCGATATCAAAATCAAAAAGATGTACAATCCAATTTCTCGATTCAATAGAAGCCCAAAGAGGCACATATGGTACCCAAATAAGGATAGGATAGATATGTCAAAAGCAGGTCTGATTACACCTATTCCTAATTCTAAATAGAATGTAAGGACGTAGGGATTTCTATGTAAACAGAGTATCCTATTTCCATAGGCTCGAATGACCCCTTCTCATAATAAGAATGTGCACGGTCTGGTCCGGTATGGAATGAACTTATAATCTGATGATCGAGTCGATTCCATGATTATAAGTTCATAACCCTAGCAACCATTCCCATTTTGGGCGGAACAGATCTACTAATTCTTTTATTCCAGTTAGTAAGAGGGATCTTGAACTAAGAAATAGACCTAGCAGCTAAAAGAGGGTATCCTGAGCAATTGCAAGAATGGGGTTCATTGATATTCCTGGTATAGTAGATGCTATCACACATACAGTCATACTCAATTCGATGGAATTGTTTGATCTTAAAGGGGATCTTCTATAATTTCGCACATAAGGGGTTATTTCTTGGTTTCGTCCAGTCATTAATAACTTGATTATTTTTAGATAATAGTAGATAGAAAGAACGCTCGTAAGGAGTCCTATTGAAACCAAGAAATATAGGCCTGCTTGCCATCCACACCAGAATAGATAGAGTTTTCCGAAGAAACCTGCTAGTGGAGGAAGGCCTCCTAAGGATAAGAGACATAAGGCTAAAGAGAGAGCCAAAAAAGGATCTTTCGTGTATAATCCTGCATAATCTCGAATATTATCAGTTCCGGTACGTAGACCAAATAATACAATGCAAGCAAAAGTTCCTAGATTCATGGAGATATAGAACAGCATATAAGTTATCATGCTTGCATATCCATCATTTGAGTCTCCAACAATTATTCCAATAATTACATATCCGATTTGCCCTATGGACGAATATGCAAGCATACGTTTCATGCTTGTTTGAGTAATAGCAAGGAGATTCCCCACTATCATGCTAAGAATAGCTAGGATTTCCAGAAGAAGATGCCATTCGTTTGATGAGAAATAAAAAGGAATATCGAGAATTCGCGTGGCTGAAGCTGAAGCAGCTACTTTCGAAGTAACAGAAAGAAAAGCAACGACTGGAGTGGGGGAGTCAGAGTCGAAAAGAGGATTCCTCGCTTCTTTCTCTCATGCAAAACCGTGCATGAGACTTTCATCTCGCACGGCTCCTAAGTGATAAAAGAAAGAAGAACTCGCCTTCTTTCTTTTTTGATTACCTTCCTCGCGTATGTATAAGACCGAATCCATTCTTTTTCGAAATGGATTTCGAAAAAGAACTACTAATCCTTAACTTTTCGAGGAATCCTTCATCAGTGGTTGTGAATGACTGACTTTTTCAATCCTTTCGACCTTGGTTCCGTAGGAGCAAGTCAGAAAGGTTGAGAAATAGAACCATCTGATTTGATTCGTTCCCAATAGCCATGAGATGATCATCTTAGGGTGATCCTTTTGTCAACGGATGCTCCTATTACACTCGTAGTCTCTGAAGGATGAGAACCCACTATGTAGCATCTACATCGATAATTCAAGCATTGTATACGTCATTAGTCCGATTCTTTGTAGGAACTACCCGTAATAACGAGCTTGCAAAATGGATCTGTTTATCATAAAGAGATTCGTTGTTCCTGACCCTGCTTCACCTTAATTGTTATTTGAACAAAAAGATCACAATAAACTTTTGGTAAAAGTTCTGTCTTGGTCGGAGTGGGGATAGCATTTCTCTTCTGCATGTCTATGGAGTTTTGCAAAACCCAAACACCTCAGAGATAGATATAGAGGTAGGAATTTGTCGAACGAACCACACTCCTTCGTAGACGTCAGGAGTCCATTGATGAAAAGGGGCTGGGGAAAGCTTGAACCCAAGTCCTACAGTGATGAATATAAGCGCAATTGAAATTCCTGGGGAGTTATACATTTGTGTATTGATAAGACCATTCACAATTTCTTGAAGCTCGATCTCCCCCCCAGATGAACCATATAGCCAAGAGAAACCATGAACCAGAATAGAAGAGCTTGCCCCACCCATGAGTAAATATTTCATAGTAGCCTCATTAGACCGTAGATCTCTCTTGGTATATCCAGACAATAGGTAGGAACATAAACTGAAACATTCTGGAGCTACAAAGATAGTTATTAAATCGTTAGCACCACATAAAAACATTCCCCCTAGAGTAGCTGTTAATACGAATAACAGAAACTCTGTTATAGCCATTTCTGTACATTCAATGTACTCTACGGATAGAGGAATACATAAAGTTGAACATAATAAAATAAGAAATTGAAAGATTTCGTTGAAATTGTTCGTTTGGAAATTTCCCGAAAAGCTAATTATAGGTTCTTCTCTCCATCGGAACAATAGGGCCGTTATGCTTATTACTAAACTTGTTGAAGAGATGAAATAGAACCAAGGTCTATCTTTTTGATCAGAGGTTAAATCGATCATCAGAAGAAGAATTAGGCCAAAAATTAGGATACATTCTGGGAAAATGAAACTTCCATTGAAGAGAAGCAAATGAAACGCTTTCATAAAAATTCTCGTAGAATCGAGAATGAAGTTTTCATTCTGTACATGCCAGATCATGAATTAGTAACTGCATCCAATCTCCGAAAAGTCCCGATTGTTTCGATGGGATATTTACGGAATCACCATGAATAGGATCAAACCTTATTCCATGCTATTTCCATAAGATTCCTCTTTCTTATTCTTAAGCAAGCCCCCGAGAGGGCTTAGTTGATCATAATTTCTGTTTTCTCTTTCTTTTCCTTTTTGTTTGTTTCGAAAAAGATATCGTCCGATTCTCCTTCTATTGACTCTTTTCCGATCGAGATGTATGGATCCATGTGTCTACATACCTAGATTCTGTTCATGGATTAACGAAAATGTGCAAGAGCTCTATTTGCCTCTGCCATTCTATGAGTCGCTTCCTTTTTGCGTATGGCACCCCCACTCCCTTTGGCAGCATCTACTAATTCGGAACTTAATTTGAAAGCCATATTTCGACCCGGACGCTTTTGGGATGCTTCTAATAACCAACGAATGGCAAGTGCTCTTCCTTGTTTAGATCCTATTTCAATTGGAACTTTCCGCGTCGATCCTTTTTTATTACGTCTTGTTTTTACTCCTATATTGGGAGTTACTCTACGTATTGCTTGACGTAAAACCAATAGTGGATTTGTTTCTGTCTTTTGTTGAATCTTTTTCACGGCTCGATAGAGAATTTGATAAGCCAATGATTTTTTTCCGTCTTTCATAATATGGTTAACCACCATGTTAACTAATCGATTACGAAAAATTGGATCGGATTTTGCAGTTCTTTTTTCTGCAGTACCTCGACGTGACATGAGCGTGAAAGAGGTTCAAGAATCCGTTTTCTTTTTATAAGGGCTAAAAACGAATCACTTATTTTTTTGGCTTTTTGACCCCATATTGTAGGGTGGATCTCGAAAGATAGGAAAGATCTCCCTCCAAGCCGTACATACGACTTTCATCGAATACGGCTTTCCACAGAATTCTATAGGGATCTATGAGATCGAGTATGGAATTCTGTTTACTCACTTTAAATTGAGTATCCGTTTCCCTCCTTTTCCCGCTAGGATCGGAAATCCTGTATTTTCCATATCCATACGATCGAGTCCTTAGGTTTCCGAAATAGTGTAATGGAAAAAGAAGTGCTTCGAATCATTGCTATTTGACTCGGACCTGTTCTGAAAAAGTCGAGGTATTTCGAATTGTTTGTTGACACGGACAAAGTAAGGGAAAACCTCTGAAAGAATTTCCATATTGACCTTGGACATATAAGAGTTCCGAATCGAATCTCTTTAGAAAGAAGATCTTTTGTCTCATGGTAGCCTGCTCCAGTCCCCTTACGAAACTTTCGTTATTGGGTTAGCCATACACTTCACATGTTTCTAGCGATTCACATGGCATCATCAAATGATACAAGTCTTGGATAAGAATCTACAACGCACTAGAACGCCCTTGTTGACGATTCTTTACTGCGACAGCATCTAGGGTTCCTCGAATAATGCGATATCTCACACCGGGTAAATCCTTAACCCTTCCTCCTCTTACTAATACTACAGAATGTTCTTGTAAATTATGGCCAATACCAGGTATATAAGCAGTGATTTCAAATCCAGAGGTTAATCGTACTCTGGCAACTTTACGTAAGGCAGAGTTGGGTTTTTTGGGGTTGATAGTGGAAAAGTCGACAGATAAGTCACCCTTACCGTCCCTCTACAGAACCGTACATGAGATTTTCACCTCATACGGCTCCTCGTTCAATTCTTTCGAAGGGATCCTTTTCCTCGTTCGAGAGTCTCCGCCCTTCTTCCACTCCGTCCCGAAGACTAACTAAGACCAATTGAGTCACGTTTTCATGTTCTAATTGAACACTTTCCATTTATGATTAAAGGAGAAGATTGTTCTTTTACCAAACATATGCGGATCAAATCACGTCTTATAATAAGAAGAAATCTTTCTCGGTATCAATCCCCTTGCCCCTCATTCTTTGAGAATCAGAAGGATCCTTTTCGAGTTTACATTTCTTCATTTGGAATCTGGGCTCTTCTATCTTCGACTTATTTTTTTGGCTTTATTCTTTATTTATTTCATTTTGATTTTTCCCTCTTCCTCTATCCCTATCCTCTAGGTACAGCGTTTGCATCAATAGAGAACTTTTTCCTCTGTATGAATCGATATTATTCCATTCCAATTTCTTCCCGAAACTTCCCAAGAGAAAAATCCCGAATTGGATCCAAAATTGACGGGTTAATGTGAGCTTATCCATGCGGTTAGGCACTCTTCAAATAGGAATCCATTTTCTAACTGGCTTTCGTGCTTTGGTGAGTCGTCCGAGATCCTTTCGATGACCTATGTTGTGTTGAAGGAATATCTATATGATCCGATCGATTGCATAAGACCCGCGGTAGCAATAGAACGGGGAAAGTATACAGAAAAGACAGTTCTTTTCAATTTCGATTATCTATATATTAGTTCGTTTCTATTTCTAGATATCTATTTCTATATATTAGTATTAGTTAGTAGTACTATTAGTTAGCGATCCCGGCTCTGTGAGTTCTTTCTTCCGTGATGAACTGTTGGCACCAGTCCTACATTTTTTCTCTGTGGACCAAGGAGAAAGGGGGCTCAGCAGGAAGAGGATTGTACCATGAGAGAAGCACAGAGGTCAACCCGCTTCAAATATGGAACATGGATTCTGGCAATGCAACGGAGTTGGGTCCTCATATCGATCCGAATGAATCAGTCTTTCTACAGAGGTCAATCTTTGCCTATTAGGCAAGAGGATAGTAAGTTCGAAATTCTGTCTCGGTAGGACATGGATTTCTATTACTATGAAATTCATAAATGAAAATGAAGTAGTTAATGGGAGGGCTACCATTATCCTTTTTCTTGTATGTGTTCCTAAGAGAAGGAATTTGTCCATTTCATGTTTTGAGGTCTCAAAAAAAAAGGGCGTGGAAACAGATAGAAACTCTTGAATGGAAATTGAAAAGAAATGTAGCCCCAGTTCCTTCGGAAATGGTAAGATCTTTGGCGCAAGAAGAAGGGGCGACCCATATCATCTTGACTTGGTTCTGCTTCCCCTGTTTTTTTAAGAATACCGAGTCGGGTTCTTCTCTTACCAGTATCGAATAGAACATGCTGAACAAGATCTTCTTCATGGAAACCTGCTCGATTTAGATCGGGAAAATCGTAGAGATTTTATGAAACCATGTGCTATGGCTCGAATCCATAGTCAATCCTATTTTTGATAGGACCGGTTGACAATTGAATCTAATTTTTCCCATTATTTTATTTGACTATCCATAATAGTGCGGAAAGAAAGCCCGGAGGAAGAGTGGCCTGGCCTTGAGTTTCTCGCCCCTTTGCCTTAGGATTCGTTAATTCTCTTTCTCGATGGGATGGGGAAGGGATATAACTCAGCGGTAGAGTGTCACCTTGACGTGGTGGAAGTCATCAGTTCGAGCCTGATTATCCCTAAACCCAATGTGAGTTTTTTCTATTTTGACTTACTCCCCCACCACGATCGAACGGAAATAGATAAGAGGCTTGTGGGATTGACGTGATAGGGTAGGGTTGGCTATACTGCTGGTGGCGAACTCCAGGCTAATAATCTGAAGCGCATGGATACAAGTTATCCTTGGAAGGAAAGACAATTCCGAATCCGCTTTGTCTACGAATAAGGAAGCTATAAGTAATGCAACTATGAATCTCATGGAGAGTTCGATCCTGGCTCAGGATGAACGCTGGCGGCATGCTTAACACATGCAAGTCGAACGGGAAGTGGTGTTTCCAGTGGCGAACGGGTGAGTAACGCGTAAGAACCTGCCCTTGGGAGGGGAACAACAACTGGAAACGGTTGCTAATACCCCGTAGGCTGAGGAGCAAAAGGAGAAATCCGCCCAAGGAGGGGCTCGCGTCTGATTAGCTAGTTGGTGAGGCAATAGCTTACCAAGGCGATGATCAGTAGCTGGTCCGAGAGGATGATCAGCCACACTGGGACTGAGACACGGCCCAGACTCCTACGGGAGGCAGCAGTGGGGAATTTTCCGCAATGGGCGAAAGCCTGACGGAGCAATGCCGCGTGGAGGTGGAAGGCCTACGGGTCGTCAACTTCTTTTCTCGGAGAAGAAACAATGACGGTATCTGAGGAATAAGCATCGGCTAACTCTGTGCCAGCAGCCGCGGTAAGACAGAGGATGCAAGCGTTATCCGGAATGATTGGGCGTAAAGCGTCTGTAGGTGGCTTTTCAAGTCCGCCGTCAAATCCCAGGGCTCAACCCTGGACAGGCGGTGGAAACTACCAAGCTGGAGTACGGTAGGGGCAGAGGGAATTTCCGGTGGAGCGGTGAAATGCATTGAGATCGGAAAGAACACCAACGGCGAAAGCACTCTGCTGGGCCGACACTGACACTGAGAGACGAAAGCTAGGGGAGCAAATGGGATTAGAGACCCCAGTAGTCCTAGCCGTAAACGATGGATACTAGGTGCTGTGCGACTCGACCCGTGCAGTGCTGTAGCTAACGCGTTAAGTATCCCGCCTGGGGAGTACGTTCGCAAGAATGAAACTCAAAGGAATTGACGGGGGCCCGCACAAGCGGTGGAGCATGTGGTTTAATTCGATGCAAAGCGAAGAACCTTACCAGGGCTTGACATGCCGCGAATCCTCTTGAAAGAGAGGGGTGCCCTCGGGAACGCGGACACAGGTGGTGCATGGCTGTCGTCAGCTCGTGCCGTAAGGTGTTGGGTTAAGTCTCGCAACGAGCGCAACCCTCGTGTTTAGTTGCCACTATGAGTTTGGAACCCTGAACAGACCGCCGGTGTTAAGCCGGAGGAAGGAGAGGATGAGGCCAAGTCATCATGCCCCTTATGCCCTGGGCGACACACGTGCTACAATGGGCGGGACAAAGGGTCGCGATCTCGCGAGGGTGAGCTAACTCCAAAAACCCGTCCTCAGTTCGGATTGCAGGCTGCAACTCGCCTGCATGAAGCAGGAATCGCTAGTAATCGCCGGTCAGCCATACGGCGGTGAATCCGTTCCCGGGCCTTGTACACACCGCCCGTCACACTATAGGAGCTGGCCAGGTTTGAAGTCATTACCCTTAACCGTAAGGAGGGGGATGCCTAAGGCTAGGCTTGCGACTGGAGTGAAGTCGTAACAAGGTAGCCGTACTGGAAGGTGCGGCTGGATCACCTCCTTTTCAGGGAGAGCTAATGCTTATGCTTATTGGGTATTTTGGTTTGACACTGCTTCACGCCCAAAAAGAAGGCAGCTACGTCTGAGCTAAACTTGGATATGGAAGTCTTCTTTCGTTTAGGGTGAAGTAAGACCAAGCTCATGAGCTTATTATCCTAGGTCGGAACAAATTAGTTGATAGCGATAGGATCCCCTTTTTGACGTCCCCATGTCCCCCCGTGTGGTGTGGCGGCATGGGGATGTCAAAAGGAAAGGGATGGAGTTTTTCTCGCTTTTGGCGTAGCAGGCCTCCCTTTGGGAGGCCCGCGCGACGGGCTATTAGCTCAGTGGTAGAGCGCGCCCCTGATAATTGCGTCGTTGTGCCTGGGCTGTGAGGGCTCTCAGCCACATGGATAGTTCAATGTGCTCATCAGCGCCTGACCCGAAGATGTGGATCATCCAAGGCACATTAGCATGGCGTACTCCTCCTGTTTGAATCGGAGTTTGAAACCAAACAAACTTCTCCTCAGGAGGATAGATGGGGCGATTCAGGTGAGATCCCATGTAGATCTAACTTTCTATTCACTCGTGGGATCCGGGCGGTCCGGGGGGGGGGCCACCGCGGCTCCTCTCTTCTCGAGAATCCATACATCCCTTATCAGTGTATGGAGAGCTATCTCTCGAGCACAGGTTGAGGTTCGTCCTCAATGGGAAAATGGAGCACCTAACAACGCATCTTCACAGACCAAGAACTACGAGATCACCCCTTTCATTCTGGGGTGACGGAGGGATCGTACCATTTGAGCCTTTTGACTCGAAATGGGAGCAGGTTTGAAAAAGGATCTTAGAGTGTCTAGGGTTGGGCCAGGAGGGTCTCTTAACCCCTTCCTTTTTCTGCCCATCGGAGTTATTTCCCAAGGACTTGCCATGGTAAGGGGGAGAAGGGGGAAGAAGCACACTTGAAGAGCGCAGTACAACGGGGAGTTGTATGCTGCGTTCGGGAAGGATGAATCGCTCCCGAAAAGGAATCTATTGATTCTCTCCCAATTGGTTGGATCGTAGGGGCGATGATTTACTTCACGGGCGAGGTCTCTGGTTCAAGTCCAGGATGGCCCAGCTGCGCCAGGGAAAAGAATAGAAGAAGCATCTGACTCTTTCATGCATACTCCACTTGGCTCGGGGGGGATATAGCTCAGTTGGTAGAGCTCCGCTCTTGCAATTGGGTCGTTGCGATTACGGGTTGGCTGTCTAATTGTCCAGGCGGTAATGATAGTATCTTGTACCTGAACCGGTGGCTCACTTTTTCTAAGTAATGGGGAAGAGGACTGAAACATGCCACTGAAAGACTCTACTGAGACAAAAAGATGGGCTGTCAAAAAGGTAGAGGAGGTAGGATGGGCAGTTGGTCAGATCTAGTATGGATCATACATGGACGATAGTTGGAGTCGGCGGCTCTCCTAGGCTTCCCTCATCTGGGATCCCTGGGGAAGAGGATCAAGTTGGCCCTTGCGAATAGCTTGATGCACTATCTCCCTTCAACCCTTTGAGCGAAATGTGGCAAAAGGAAGGAAAATCCATGGACCGACCCCATTGTCTCCACCCCGTAGGAACTACGAGATCACCCCAAGGACGCCTTCGGCGTCCAGGGGTCACGGACCGACCATAGACCCTGTTCAATAAGTGGAACACATTAGCCGTCCGCTCTCCGGTTGGGCAGTAAGGGTCGGAGAAGGGCAATCACTCGTTCTTAAAACCAGCATTCTTAAGTTAAGATCAAAGAGTCGGGCGGAAAAAGGGGAGAGCTCCCCGTTCCAGGTTCTCCTGTAGCTGGATTCCCCGGAACCACAAGAATCCTTATAATGCGATTCCAACTCAGCACCTTTTGTTTTGAGATTTTGAGAAGAGTTGCTCTTTGGAGAGCACAGTACGATGAAAGTTGTAAGCTGTGTTCGGGGGGGAGTTATTGCCTATCGTTGGCCTCTATGGTAGAACCCGTCGGGGAGGCCTGAGAGGCGGTGGTTTACCCTGTGGCGGATGTCAGCGGTTCGAGTCCGCTTATCTCCAGCCCGTGAACTTAGCGGATACTATGATAGCACCAAATTTTGCCAATTCGGCAGTTCGATCTATGATTTTGCATTCATGGACGTTGATAAGATCCTTCCATTTAGTAGCACCTTAGGATGGCATAGCCTTAACGTTAATGGCGAGGTTCAAAAGAGGAAAGGCTTGCGGTGGATACCTAGGCACCCAGAGACGAGGAAGGGCGTAGCAAGCGACGAAATGCTTCGGGGAGTTGAAAATAAGCATAGATCCGGAGATTCCCAAATAGGTCAACCTTTTGAACTGCCTGCTGAATCCATGAGCAGGCAAGAGACAACCTGGCGAACTGAAACATCTTAGTAGCCAGAGGAAAAGAAAGCAAAAGCGATTCCCGTAGTAGCGGCGAGCGAAATGGGAGCAGCCTAAACCGTGAAAACGGGGTTGTGGGAGAGCAACACAAGCGTTGTGCTGCTAGGCGAAGCGGTTGAGTGCCGCACCCTAGATGGCTAAAGTCCAGTAGCCGAAAGCATCACTAGCTTACGCTCTGACCCGAGTAGCATGGGGCACGTGGAATCCCGTGTGAATCAGCAAGGACCACCTTGCAAGGCTAAATACTCCTGGGTGACCGATAGCGAAGTAGTACCGTGAGGGAAAGGTGAAAAGAACCCCCAGTGGGTAGTGAAATAGAACGTGAAACCGTGCTGAGCTCCCAAGCAGTGGGAGGAGAAAGTGATCTCTGACCGCGTGCCTGTTGAAGAATGAGCCGGCGACTCATAGGCAGTGGCTTGGTTAAGGGAATGGAACCCACCGGAGCCGTAGCGAAAGCGAGTCTTCATAGGGCGATTGTCACTGCTTATGGACCCGAACCTGGGTGATCTATCCATGACCAGGATGAAGCTTGGATGAAACTAAGCAGAGGTCCGAACCGACTGATGTTGAAGAATCAGCGGATGAGTTGTGGTTAGGGGTGAAATGCCACTCGAACCCAGAGCTAGCTGGTTCTCCCCGAAATGCGTTGAGGCGCAGCAGTTGACTGGACATCTAGGGGTAAAGCACTGTTTCGGTGCGGGCTGCGCGAGCGGTACCAAATCGAGGCAAACTCTGAATACTAGATATGACCCAAAAATAACAGGGGTCAAGGTCGGCCAGTGAGACGATGGGGGATAAGCTTCATCGTCGAGAGGGAAACAGCCCGGATCACCAGCTAAGGCCCCTAAATGACCGCTCAGTGATAAAGGAGGTGGGGGTGCAAAGACAGCCAGGAGGTTTGCCTAGAAGCAGCCACCCTTTAAAGAGTGCGTAATAGCTCACTGATCGAGCGCCCTTGCGCTGAAGATGAACGGGGCTAAGCGATCTGCCGAAGCTGTGGGATGTTAAAATGCATCGGTAGGGGAGCGTTCCGCCTTAGAGGGAAGCAACCGCGAAAGCGGGGGTCGACGAAGCGGAAGCGAGAATGTCGGCTTGAGTAACGAAAACATTGGTGAGAATCCAATGCCCCGAAAACCCAAGGTTTCCTCCGCAAGGTTCGTCCACGGAGGGTGAGTCAGGGCCTAAGATCAGGCCGAAAGGCGTAGTCGATGGACAACAGGTTAATATTCCTGTACTACCCCTTGTTGGTACGGAGGGACGGAGGAGGCTAGGTTAGCCGAAAGATGGTTATAGGTTTAAGGACACAAGGTGACCCTGCTTTTTCAGGGTAAGAAGGGGTAGAGAAAATGCCTCGAGCCGAGATCCGAGTACCAAGCGCTGCAGCGCTGAAGTACGAGCTCCGTGGACTAGCTATTGCTTCTCCACGAGGCTCATACCAGGCGCTACGGCGCTGAAGTATGTAACCCATGCCATACTCCCAGGAAAAGCTCGAACGACCTTCAACAAAGGGGTACCTGTACCCGAAACCGACACAGGTGGGTAGGTAGAGAATACCTAGGGGCGCGAGACAACTCTCTCTAAGGAACTCGGCAAAATAGCCCCGTAACTTCGGGAGAAGGGGTGCCCCCTCACAAAAGGGGGTCGCAGTGACCAGGCCCGGGCGACTGTTTACCAAAAACACAGGTCTCCGCAAAGTCGTAAGACCATGTATGGGGGCTGACGCCTGCCCAGTGCCGGAAGGTCAAGGAAGTTGGTGAACTGATGACAGGGAAGCCGGCGACCGAAGCCCCGGTGAACGGCGGCCGTAACTATAACGGTCCTAAGGTAGCGAAATTCCTTGTCGGGTAAGTTCCGACCCGCACGAAAGGCGTAACGATCTGGGCACTGTCTCGGAGAGAGGCTCGGTGAAATAGACATGTCTGTGAAGATGCGGACTACCTGCACCTGGACAGAAAGACCCTATGAAGCTTTACTGTTCCCTGGGATTGGCTTTGGGCCTTTCCTGCGCAGCTTAGGTGGAAGGCGAAGAAGGCCCCCTTCCGGGGGGGCCCGAGCCATCAGTGAGATACCACTCTGGAAGAGCTCGGATTCTAACCTTGTGTCAGACCCGCGGGCCAAGGGACAGTCTCAGGTAGACAGTTTCTATGGGGCGTAGGCCTCCCAAAAGGTAACGGAGGCGTGCAAAGGTTTCCTCGGGCCAGACGGACATTGGTCCTCGAGTGCAAAGGCAGAAGGGAGCTTGACTGCAAGACTCACCCGTCGAGCAGAGACGAAAGTCGGCCTTAGTGATCCGACGGTGCCGAGTGGAAGGGCCGTCGCTCAACGGATAAAAGTTACTCTAGGGATAACAGGCTGATCTTCCCCAAGAGTCCACATCGACGGGAAGGTTTGGCACCTCGATGTCGGCTCTTCGCCACCTGGAGCTGTAGGTGGTTCCAAGGGTTGGGCTGTTCGCCCATTAATGCGGTACGTGAGCTGGGTTCAGAACGTCGTGAGACAGTTCGGTCCATATCCGGTGTGGGCGTTAGAGCATTGAGAGGACCTTTCCCTAGTACGAGAGGACCGGGAAGGACGCACCTCTGGTGTACCAGTTATCGTGCCTACGGTAAACGCTGGGTAGCCAAGTGCGGAGAGGATAACTGCTGAAAGCATATAAGTAGTAAGCCCACCCCAAGATGAGTGCTCTCTCCTCCGACTTCCCTAGAGCCTCCGGTGTCACAGCCGAGACAGCGACGGGTTCTCCACCCATACGGGGATGGAGCGACAGAAGTATGGAAATAGGATAAGGTAGCGGCGAGACGAGCCGTTTAAATAGGTGTCAAGTGGAAGTGCAGTGATGTATGCAGCTGAGGCATCCTAACGAACGAACGATTTGAACCTTGTTCCTACACGACCTGATCAAATTGATCAGGCACTTGCCATCTATCTTCATTGTTCAACTCTTTGATGAAAAGATGAAAAAACCAAAAAAAAGCTCTGCCCTTCCATCTCTTGGATAAATAGAGAGGGAGGGCAGAGTCCTTTGGTGTCCCTTCCAGTTAAGAATTGGGGCTTCACAATTACTAGCCAATATTTCTCTCATGCCTTTTCTCGTTCATGGTTCGATATTCTGGTGTCCTAGGCGTAGAGGAACCACACCAATCCATCCCGAATTTGGTGGTTAAACTCTACTGCGGTGACGATACTGTAGGGGAGGTCCTGCGGCAAAATAGCTCGATGCCAGAATGATAAAAAGCTTAACACCTCTTATTTGACTTTTTCACTATTTTGAAATACGAAAAAGATCCAAATCCAAAACGCAAAGGTCGTCTTATTCAAAACCTCAATCATCACATCCCCTCTCTCCCACTTCACACCTCAGAACACACTGTTCTTATAGAGAGAAAGGCGCTTTCCCATCTTCTTAGCCCGAAATGAAATGGCTGAGGAGAAGAAGGTTCCTTTTGGGGGGTACCCCCGGGAAGAGATCCAGTGGAGACGGGGTGGGCCTGTAGCTCAGAGGATTAGAGCACGTGGCTACGAACCACGGTGTCGGGGGTTCGAATCCCTCCTCGCCCACAGCCTTCCAAAGGGGGAAGGGCCTTTACTTTCTCCCTGAGGGTAGGAAAATCATGATCGGAATAGCAGACGTAAAGCTATTGAACTTGGGTATGCTCTTTCCTTTTGTCGAAGTGGAATCGTAGAACAGAATGTGATACGATGAGATAGAATGCAATAGAAACAAGGATAGCGAACGGGTTACCTACTCCTAAGGGTCAAAGCAAGCCTTTTAATTCTATTCTTTATTCTTACATTAAAGAATGAATCAAATCTCCCCAAGTAGGATTCGAACCTACGACCAGTCAGTTAACAGCCGACCGCTCTACCACTGAGCTACTGAGGAACAAGGGGAGATTCGACCTCCTAGAGTTCAACTCCCGCTCTCAACCCATGAACAATATGAGTCCGAAGCTTCTTTCGTAACTCCCGGAATTTCTTCGTAGTGGCTCCGTTCCATGCCTCATTTCATAGGGAAGTCAAAAGTGGCTCTATTTCATTCTATTTCACTTCCTAGCACTTCCTATCATTTAATATCCATCCCTTTGGTCTTATTGACATAAGAGATGCCATTTATAGTCTATCTCTTTCTATATATGGAAAGTCAAGAAATTCTCATCGAAACATCGAGAAATTGTGCATATAGAAAACTCTAAAGAAAAAAAAAGGAGACCCATGCCATGATTTGAAAATCTTTTCTACTTAGTAGTCTAAGTTTCTCGATGAGGATAATTAATTCGGTCGTTGTGGTCGGACTCTATTATGGATTTCTGACCACATTCTCCATAGATCCCTCTTAGATCTTCTTTCTCCAATCTTGGGTTAGGGAAGAAGGACATATTCGCGAATACTCGTGGTTTCATTATGGGGCAGCTCATGATCTTCATATCGATCTATTATCCACCTCCGCATCTATTCTTTCTTAGCTAAACGGGTGGAAGATCCATCCAATTTGGTTATATCATGAACTCGAAAAACAGATCTGAATGTGACTGAAATGCACGATCTTCACAGGTATCACTTTTCACGATACCTAAACTAAACCTAAAAGGTGGAATAGCGATTTTCGAACCATTTCCTATAAGAGAATGGTTTCCATTACTTTGAGAAATGGATTCTATATCAAACTATAGCTATTGCATTAAAGAAGAAAAGAAACTAATAGAAGTCGAAGACGCGGAATGATAGTGAATAGAGAAAAAGATTCTTCTGATTTTCTTGTTCCTGAAAATATTCTATCTATCTCCTAGACGCCGTAGAGAATTGAGAATTTTCATGTCTTTCAATTCTCGTACTCGTAATTGGAAAGTTACGGAAGGAGATCCATCATTTTGCAATGAAAACAACATAAAAAACTCTGGACAATTTCGAAATCAGACCAAGCGTCTTAATACATATGCAAAAAAATTCATTATTGGCCCACCATTGATTCCAAGATTTAGCTTTTATGAATCGCTATTGGTTTGATACGAATAATGGCAGTCGTTTCAGTATGTTAAGGATACAGATGTATCCACAATTCATTTAGAGTTACTTAATAGCCTATTTCTTATACTATATCTCTATCCCGTGAAATTCGCGAGCCGAAAGATGGATGCATATGCTGTGTTTCATTTTGCTAAATGATATCAATTAAATGGTGTATCAATTCTATAAATTGGATATAGCAATAAATAAATCAGAAAAATTCTTTTATTTTAGATAGAAGAAATGTTTCTTCTATCTAAAATAAAAGAATGTACCCTTCTATCCAAATCCAATTTGCATCGATAAAATAAATCCAAATTATAGATTCCAGCAGTAGATGAATAATTGCAAATTTTTGTGTGTACGAGATTCGAATAACTTCAAAATAACTGACATTATTTTTTATTTTTCCTGATCAGAAAAATACATGAAAAAGAAAGGAGGTAGAAAAATTTTTTGATTTATGGTTAAAGAAGAAAAACAAGAAAACAGGGGTTCTGTTGAATTTCAAGTATTCAGTTTCACCAATAAGATACGGAGACTTGCTTCCCATTTGGAATTACACAAAAAAGATTTTTCATCGGAAAGAGGTCTACGAAGACTTTTGGGAAAACGTCAACGTTTGCTGGCTTATTTGGCAAAGAAAAATAGAGTACGTTATAAGAAATTAATAAGTCAGTTGGATATTCGGGAGAAGTAATTTAATCGTTCGAATTTTTTTCTTATTTTATTAGTAGTCTTATAGTAGTCTTAGATTTTGCATTTTGATGAGCCTCGTTTTGAGGAATTCATGGAATAATGAATTAAGGAAGAAAAAAGAATATGAACAAGGATACATAACATAAAAAAAAGAATAGATAAGACGATATTCGACCTCCCCCCACATATTTAATTTCTTCTCCTATACAAAAACCAGCAAGACCTACTCCATTGATAATTCCATCAATGACACTTTTATCAAAAAAATGCGTTAGTTCGGCTAATCTTCTTATACCCAAGATAAAGACCCTAGTATAGAAAACATCTATATAACCGCGATTATATGACCAGCTGTATATCTTTTTTTTTACTTGATCCAAAAAGAACTTTTTGGGATTCCCTTTTACTTTTACAAGGGAATTTTTAAAATTCAAATTCTGAAAAAAAGAATACGAGGATCCATAGCATATATATGCTATGAATAGACCAAAAATAGCTAAACTTACAGAAGAAATTGCATTAGTGAAAAACTCATATGAATTTATGGAATTTTCTTCGAAAAAGCTTATTGAAGGGGTTAGCCACTTTGATAATATGCTTAACTCCGATATTCCATTATCCCTTACTCCATTATCAAAATGGATTCCTATGGATCCAATGAACAAAGTAAAAAACAGTAATATAAGAAGAGGAAATAGCATAGTATTTCCAGTTTCGCGAGGATAGACAAAAGTGTTTTTAGCCCCAAAGGGAGTACTAAAGAATCCTATCCTATTTCTTATATTACTAGGAATTTTGGGTATATTTTGTGAAAAAAAAGAAACTCCACTCTTCATTGTTGATAAAACAAAATCCCTATTGACTCCTTTGGGTATACTTTTTCCCCATAAGGATATTGAATACAAAGAACATTCTTTAGTACTACTGTAATTTTGAAAATGAACACGCAAATACCCATCAAAAGTAAGTAAATATATCCGAAACATATAAAATGCAGTTAATCCTGCAGTAAAAGAGGCTATTATTCCAAAAAAAGGTGAATACAACCAACTATTACTAAGGATTTCATCTTTGGACCAGAAGCAAGCAAGAGGTGGAATACCACAAAGAGAAAGTGTACCACATAAAAAAGTAGTTCTTGTAATAGGAACATATTTTTTTAAACCACCCATAAGAACCATATTCTGACTTTTATCTGGTGAATATCCAACAAGAGGTTCCATTGAATGAATAACGGATCCAGATCCCAAGAACAATAAAGCTTTCGAATAAGCATGAGTGATCAAATGGAATAAAGCAGCTTGATAAGAACCTATACCTAGAGCTAACATCATATAACCCAATTGAGACATTGTAGAATAGGCTAAGCTTCTTTTAATATCTCTCTGAGCAAGAGCTAAAGTCGCTCCTAAGAAAAGCGTTATTGTACCTATTAAAGAAATGAAACTCATTATCAAAGGTAATGATATGAAAAGAGGAAGAAGTCGAGCTAAAAGAAAAATACCCGCAGCAACCATAGTTGCCGCGTGTATAAGAGCCGAAATGGGAGTGGGTCCTTCCATAGCATCGGGTAACCATACGTGAAGAGGGAATTGTGCAGATTTTGCAACTGCACCAAGAAATAATAAAAAAGCACATAAAGTAGTAAGTAATGAATTAATCCCATTATTAGGAATCCAGTTATTAGCTATTTTGAACAAATCCCGAAACTCTAAACTACCTGTTATCCAAAAAAAACCTAAAATTCCTAATAACAGCCCAAAATCCCCTACACGATTAGTTACAAAAGCTTTTTGACAAGCACTTGCTGCAATTGGTCGTGTAAACCAAAAGCCTATCAATAAATAGGAACACATTCCCACAAGTTCCCAAAAAAAATAAATTTGTATCAAATTGGAACTAGTAACCAATCCCAACATGGAAGTATTAAAAAAACTTATATAAACAAAAAATCTCAAATATCCCTCATCGTGAGACATATAATCGTCACTATAAATAAGAACCAAGATTCCTACAGTAGTAATTAGTATTAACATAATAGAAGTAAGGGGATCAATCAAGTATCCAAATTCTAAGGAAAAATCATTATTGATGGTCCAAGACCATAGATATTGATAGATAGAACTCCCTTTTATTTGTTGAATAGACAGGTGAACTGAGAATACCAGAGCTATACTTAAGAGTAAAATACTAGGAAAAGCCCATATGCGACGAAGATTTTTTGTTGCTGTCGGAATAAGAAAAAGACCAAGCCCCATTGACATAATAACTGGAAGTGGGAGAAGAGGGATTACCCAGGCATATTGATATGTATGTTCCATAAGAAAAGAAATAGCAATTTTTAATTGAAATTTATAGTTCTTTTTTCTATAAAATAAAATTGTTTCCGATTCACCAAACCTATTCTTATCTCTTTCTCAAGGAATTAAAAAACAAAAAATAAGAATAAGATAAAAACTGGAATTCTGAATTTTTCAAAATTTGTCTCATTGAAATATTCAAAAATTCAGAATGGGTTTAGTTGCTTAAATTTCAAAATTTAATCAAAGAATTTCGTTATTTAGTTATTAGATAAAAAAAGATATTTATTAAAATACAAAAAAAGATTGAATCATTTTACTTTCTATTCCTATTCTTTTTATTTTCTTTCTATTAAAATGAAATAGCACTCTATTCTTTCGTAACTGATTAATTGAATTTCAACTATATTTGAATTATATATTTATAGGAAATTATTGAATATTGCTTACTTCATATAAAATGGAAATCCTAATGACTAGAATTATCTAAGTTTTAGAATGTCTTGTTTAAGAGATTAATTTTTTTTATTTTGACTGGAATTCAATTCTTGAATACCTTCTCAACTTAATTAACTATTTGAATTTTACCTTCTTTTTATCCTCCCATATGATATGAGGGCTTATCCCCCATACCTTATATTTATATATAGAATATATTTGATATATAAATTTTGATATATAAATTGATTTAAATAGAAAACCTTTGTATATAATATATCTTTGTATATATTGTATATTATTAAAACAAAGTCTAAAATATATATGAAAAATACGCTAAAAAACTCTTGTCTTATCCACGTTAGACAAAATGAAGTAAAAAATAATTTAAAATTTCGCTATCTTTCAGTATCTAAGTATAAATACTAAGAAAAAACAGAAAGAAGGATTGATTTGCGACAATAGATGTCTTTCACATACAACTAGAAAAAACTAATTCCCTTTTTCAATGGCAGTTCCAAAAAAACGTACTTCGATGTCAAAAAAGCGTATTCGTAAAAATATTTGGAAGAAAAAGACTTATTTTTCCATAGTACAATCTTATTCCTTAGCAAAATCAAGATCATTTTCTAGTGGTAACGAGCATCCAAAACCAAAGGGTTTTTCTGGGCAACAAACAAATAAGCAGGTTTTGGAATAATCTGACTATCCCAAAGAAATTTCAATTATATATATTTAATATGAATAATTTGGATTAATTAATGAATCTAGTTTTATATGTCGAATTCCTGGGTAGAATATTCTTAGAACTAATCCCTCTGTTATTTTGTTATATAGAACAAAAATTTTTGGTATATTGTGTCCTCAGTATTCTTTTCCTATAAAAGAACTTTTTATAATAGAATCCTCCTATCTATTTTTTAGGAGGATTCTATTATAAAAAGTAGAGTATTTTTGCAAATGGACTCCCCCAATCTCGACGATTTGCCAGAAAATAACTATTATTCTTTTAAGTTAACTATTATTTCAAGTTAGCCGCTATGGTGAAATTGGTAGACACGCTGCTCTTAGGAAGCAGTGCTCAAGCATCTCGGTTCGAGTCCGAGTGGCGGCATTCTCGAAAAAGAATACAATAGATTAGAAAATGGATTCAATTCGAAATTTCAAATTTTGTAATGGGACCTTCTCCTTATGCTATTTGTAACTTTAGAACATATACTAACTCATATCTCTTTCTCAACCATTTCAATTGTAATTACGATTCATTTGATAACCTTATTAGTTCGTGAACTTAGGGGATTACGTGATTCGTCAGAAAAAGGAATGATAGCTACTTTTTTCTCTATAACAGGATTCTTAATTTCTCGTTGGATTTCTTCGGGACATTTTCCATTAAGTAATTTATATGAGTCATTGATCTTCCTTTCATGGGCTCTGTATATTCTTCATACTATTCCTAAGATACAGAACTCGAAAAATGATTTAAGCACAATAACTACGCCAAGTACTATTTTAACGCAAGGTTTTGCCACGTCGGGTCTTTTAACTGAAATGCATCAATCTACAATACTAGTACCTGCTCTCCAATCTCAGTGGTTAATGATGCATGTCAGTATGATGTTACTAAGCTATGCAACTCTTTTGTGCGGATCCTTATTATCCACCGCTTTTCTAATCATTAGATTTCGAAAGAATTTAGATTTTTTTCCTAAAAAGAAAAATGAAAATGTTTTAAATAAATTTGTATTTAGTGAGATTGAATATTTCTATGCAAAAAGAAGTGCTTTAAAAAACACTTCATTTCCAAATTATTACAAATATCAATTAACTGCGCGTTTGGATTCTTGGAGTTATCGTGTCATTAGTCTCGGGTTTACTCTTTTAACCATAGGTATTCTTTGTGGAGCAGTATGGGCTAATGAGGCGTGGGGATCCTATTGGAATTGGGATCCTAAGGAAACTTGGGCATTTATTACCTGGACCATATTTGCAATTTATTTACATAGTAGAACAAATCCAAATTGGAAGGGTACGAATTCTGCATTTGTAGCTTCGATAGGATTTCTTATAATTTGGATCTGCTATTTTGGTATCAATCTTTTAGGAATAGGTTTACATAGTTATGGTTCATTTACATTACCATCTAAATGATTACATAACATAAAACCTTCATTTTATGAAGGTTTTTTTATATTTTTGTTTGATTTGTGAACCCCTTTGAACGTCTTTTCAAAGGGGTTCACAAAAATTGGAAATAGATCTAATTAGACTTTTTTACTTTTTTCGGAATTTTTTTGTTTTTCCACTATGGAATATAGAGCGAACTAGTTAAAAAAAGAAAATTCTATTTAGGATAATAATTGGATAAAAGGGCCTCTACCCTGTCAACGGATAGCGAGAGAACAAAATCTGGATAGATACCAATTCCTATTACTGGTAAAAAGATACAGATTAAAAGAAAGAGTTCTCGTGGTCCAGAATCCACAAAATTTGCGTTTGGAACATGAAATAACTTATATCCATAGAACATCTGGCGTAACATAGATAATAAATAAATAGGAGTTAATACCATTCCAATTGCCATTAAAAAAGTAATTAGCATTTTTGGCATTAACATAAATTTGGGACTAGTAATTAGTCCAAAAAATACTACTAATTCTGCAACAAAACCGCTCATTCCCGGTAAGGCAAGAGAAGCCATTGAAAAGCTACTAAACATAGTAAAAATTTTGGGCATTGGTATAGATATCCCCCCCAATTCTTCGAGATAAACAAGACGCATTCTATCACAAGCCGTTCCCGCCAAGAAAAAAAGTGTAGCACCAATAAATCCATGGGATAATATTTGTAAAATAGCTCCATTTAGTCCAATGTTGGTTATGGAACCAATTCCTATAATTATGAAACCCATGTGAGATACAGAGGAGTAGGCTATTCTTTTTTTGAAATTTCGTTGACCAAGAGAAGTTGAAGCTGCATAGATTATTTGCACCGCTCCTATTATTACTAACCAAGGAGAAAATAGATAATGAGCATGAGGTAACAATTCCATATTGATACGAATCAATCCGTATGCTCCCATCTTTAATAGTATTCCCGCTAAAAGCATACATGTACTGTAATGTGCTTCCCCATGGGTATCTGGTAACCACGTATGTAGAGGTATAATCGGCAATTTGACAGCATAAGCAATAAGGAAGCCAAAATAAAGTAGTATTTCAAATGTTGCAGGGTATGATTGATTAATCAATCTTTCCATATCTAATCTTGGTTCGTTGGAACCATATAAGCCCATACCCAGAACTCCGATTAAGAAAAAAATGGAACCGCCTGCAGTATACAAAATAAACTTGGTAGCTGAATATAGACGCCTCTTTCCCCCCCACATGGATAAAAGTAAGTAAACAGGAATTAATTCTAACTCCCACATGATAAAAAAAAGTAAAAGGTCTCGTGAAGAAAATAATCCTATTTGACCGCTATACATTGCTAGCATAAGGAAATAGAATAATCGCGAATTCCGGGTAACTGGCCAAGCCGCTAAAGTAGCTAAAGTAGTAATAAATCCTGTCAATAAAATAGATCCTAATGAAAGTCCATCGATTCCCAATCTCCAGTGGAAATCAAAAACATCTATCCATTTAGAATCCTCCCTTAATTGCATTAAGGGATCCTCTAATTGGAAATGATAACAGAATGCATAAGTCATTAGAAGGAATTCTAATAAACAAATAGAAATAGTATACCACCTAATGGTTTTGTTTCCTTTATGAGGTAAAAAGAAAATTAATGAACCTGCAAATATCGGCAAAACAACAAGTATTGTTAACCAAGGAAAATAACTCATGATAAAGTAATAAAGACAAGATACGTTTTGACCAGAAAAGCCCATGCTCGATTATTTTGAGCACAGGCTTCTTCGGTAAAGAGGAATCAGACGATTCAAGTGGAGTTTTTTGTAACGTATCAATAAGATAGCGCCATGCTGCGGGTTGTTTCAGGCCCTAAATAAACGCGAACACTTAAAAAATCTGTTGGGCAGGCGGATTCGCATCTCTTACAACCCACACAATCTTCGGTTCTCGGCGCAGAAGCTATTTGCTTGGCTTTACATCCATCCCAAGGTATCATTTCTAATACATCTGTTGGACAAGCCCGTACACATTGAGTGCATCCTATACATGTATCATAAATTTTTACAGAATGTGACATTGGATCTATAAATTTTCCTTTTCAACATAAAAATTTTCGATCTGGTAAAAATAAAATTAGTACTCTATAAGTTAGATGTATTGTAGACACCAGACGAAGCAATGGTTTATCCAAACTTTAACAAATAATGTAATATATTTCTTAATCTGTTTGTGAGAAAGCGTGAAAAGAGCCAAGAGACTTGAATTTAAGACTTCAACATTCATAATTATACGAATTCTACATACTAATTCGAATTAGCCAATAAATTAGCTATCATCTTTTCAATAGAAATTATTGCAATTTGAATATTGCAATATCAATGAATTGCAAAAATGCAAAATTCAAGCAAAATGAAATAAGTAAAAAAGAATAATAAGTAAAAAAGAATAATCTGAAATAACCTACTTCAAAAATGCGTATTCTCAAATAAAAATAAGAAAAAAAACTCAAATTTTATTATTATGAATCTTAATGTTCCATATTATTATATTATTATATATGCGTCTTTGTTTATTTGTTTAGAGGATTCTATGTCTAATTATTCAAAAAATTCGATTGATTGATACGAGTGGATTTTCTGTTACGATGGATGGAAGAAAGAATGGATAGTCCAATAGCTGCTTCAGCAGCCGCAAGGGCTATAACAAAAATTGCGAAAATGTCTCCTTTTAATTGGCGACTATCAAATAGATCAGAAAATGTTACGAGATTTAGATTAATTGAATTCAGTATAAGTTCAAGACATATTAGAGCTCTAACCATGTTTCGGCTTGTGATCAATCCATAGAGACCAATCGAAAATAAATAGACACTCAAAAAAAGTACATGCTCAAACATCATTAACTAACTCCTTATCAATCTCGATTCATTTCAATATGAGAGAATTGAACCGATTCAATTAATTAGAATAGAACAATTACGCAACAAAAAAGAAAAGAAAGTATTTGTTGTGTTAACAGTAGATGTTTTTTACTAAATCAAAATTGTTATTCTTTAGTTATTTTTTTTTTAGATTTGAAATTCTAAGAATTTTGATTCATTCCAAGTTCTAGGTATTTCTTATTGTCGAGCCATAGTAATTGCACCTATTAAAGAAACTAGAAGAATTAGGGAAATGAGTTCAAAGGGAAGATAAAAATCGGTTGCTAAATGAATCCCAATTTGTTGAACGTTATTTATGAGACCCTGTTCTACTATTTGGTTTGATCTTGTAGTCCAAAGAATTCCATACCATGACGTATCTGGGATAGTAGTCATTAGTGAAAAAGGAATAGTTATACAAAGGAGTGAAGTAAACCCATCTCCAATAGTCCAATAATTCTTATCTTTAGACCAATCGGAGCTATTTACAAACATTACAGCAAATATGATCAAGACATTTATGGCTCCCACATAAATAAGAAGTTGTGCGACAGCTACAAAGTAGGAATTTAATAAAAAATAGAATAAGGATATACAAACAAGAACTAATCCCAGCGAAAATGCAGAATAAATTGGGTTGGTAAGTAATACTACTCCTAGACCCCCTAGTAGAAGAACAAATCCCCCAAATAGCACAAGAATCTCATGTATTGGTCCAGGTAAATCCATTATGGATAAAAAGAAATTAATAGTATAAAATTTTTCATGAACTGAATAAAACTAAAAGATTCAAGGAAACAAAAAGTGATTAGGATATTTATATATATAAATTGTATAGTTAGAAATCACATCACGAAAATCTACTCTCATTTTAAATCATGAATAATTTGTAATAAGCAGTAGTTATTCTTTTTTCTTTATAGCTTTATAGTTAGTAAAAAACTATTAAAAAACTATTGGATTCTTCTAACAAAAAAATCCTAGTACCTAGTAATCAGTAATTGTTCTTGAATTCCAAGATTTTTCTTCGTCTATTTTACTTTGAGGCGAATTCCTAATTGTTTGAATTGTGTAATCTCCCATTATGGAGACTGGTAACCGACCCAAAGCAATTTGATTGTAATTCAATTCATGACGATCATAAGTAGAAAGTTCATATTCTTCCGTCATGGATAAACAGTTTGTCGGACAATATTCAACACAGTTACCACAAAATATACAAACTCCGAAATCAATACTATAATTAAGCAATTGTTTCTTTTTAATCTCCTTTTCAAATCTCCAATCCACAAGGGGTAGATCTATCGGGCATACACGAACACATACTTCACAAGCAATACATTTATCAAATTCAAAGTGTATTCGCCCCCGGAAACGCTCTGATGTAATTGATTTTTCATAAGGGTAGTGAATCGTTACAGGTAAACGATTTGTGTGGGATAAGGTAATTATGAAACCTTGACCAATGTATCTTGCGGCGCGTATTGTTTGTTGACCATAACTAATGAACCCAGTTATCATAGGGAACATATTCTAAATATCTATGAAAAAGGTATGTTTCTTTCTCTTGTTTGTGAGAACTTTTGTGTTGAAGATATTCTTACTATTATTGTATTATCTTATTTATAGTGAAACTAGTTGAGAAGAAGTTGTTAATAAGAGATTGCCGAGAGAAATAGGTAAAAGAAATTTCCATCCAAGATTTAATAACTGATCCATTCTCATCCGGGGTAAAGTCCATCTTATTGTGATAGAAATGAAGAGAAATAAAAAAGCTTTAGTTAATGTAATAAGGATACCTATTATCATTTCCAAAATTCCAACCATTTTATTCATTTGGAAAAATCCAAAAAAAGATATATAGGAAATAGAAAAATTCCACCCGCCTAAGTAAAGAACAGTTACAAATAAGGAGGAAACTAATAAATTTAGGTAAGCAGCAAGATAAAATAAACCATATTTAATACCGGAATATTCGGTTTGATAACCCGCTACTAATTCTTCCTCCGCTTCTGGTAAATCAAAGGGTAATCTTTCACATTCTGCCAACGAAGAAATTAGAAAAACTAGAAAACCTATAGGCTGACGCCAAAGATTCCATCCAAAAAAACCATATTTTGACTGTGCTTCAACTATATCAACCGTACTTGAACTGTTAGATAATCATAGTCGATGATAACATGACAGTTCTCACCGCTATTCCAAAACCGTACATGAAACCTTAGTTTCATACGGCTCCTCTATGATCAGAAAAAAGGATTATTTCGTTTCGGTCTTATCCCCTGGGCGTAGATAGAATTAGGTAAGATAAAATGGATTGGAAAGTCCTAAATTAGACCAAAGCAATTCCGTCTGCTAAAATAATAAAAAACGCTTCTGAATTGATCTCATCCTTTATTTATATAATAAAATGACTGTTTTTCCTTGTTCAGTAATATCGGTAATAACTTAATATTGGAATAAAATACTCGTTATAGCAATTAATAAATGGAAAGAATTGGGTATTAGTTCATGAGGAATTCTGTATGAATCTCGATAAAAGAAAGAATAAATAAAGATCCTTTTTTGTATTGCATTACATATCTTTTGTCCTATTCTTCTTTTCCGGGGAAGGGGATACTTAAAAAGAAAAAAGGAATAAAGGGTTAATTCGTTCTTGATAGCCATTTCCTTAACAAGTGAATGGGAATATACTCTGGATCGGAATCCGAAGAAAGTACTACTTGATCATTTCTACCAATTTCAAGTTCTTATTATGATTCCTTTTATGAGGAAAAATTTCTAATGATTTAGATTCTCTCATTACTAATCCTTTATGTACTTTAGTGTTCCTAATCCCTCACTAACTTTTTATGGATTCTTTTATATCCTTATAAGTTCTAGTAATAACTAAAAATATTTTAGTAATGGAATTATATATCGTGAATCCTTTATTCTTGCCCGCTTCAAAATATGATGACTAATCAAACAATCTCAATTTTGGGGTAAAGAGTTTACTAAGTTTACTTCAACTTTTTTCTTGTACGTAGGAAATGAGATTTTATTTTTACTACAAATTAATAAGCTGTTTTGTTTCACTCATATAGCTATCTAGTTTAACTTACCAACGTGAATACAGAATAAGAAAAGGAAGATAAGTATTCAATGGATTTTATAGGAAAAGTTCCTTTTTTAACGAATCACACGTAGAGATATTGCTAGCACACAAAAAGTTAATGGTATTTCATAACTAATAGATTGAGCAGCTGCTCGTAGACCGCCTGAAAAAGAATATTTATTATTTGAGCTATATCCTGCCATAAGAAGACCAATAGGAGCAATACTTGAAATGGCAATCCATAAAAAAACACCAATACTAAGATCAGCTAAAACAAAATGATATCCAAAGGGGATAACTAAAAAACTTAATAAAACAGATATGACTGCTATAGAGGGTCCAATGCTAAATAAAGGAATTTCTCCTCGGGATGGGAGGATATCCTCTTTAAAAATTAGTTTAGTTCCATCTGCTATAGCTTGAAGCAGTCCCAGGGGACCGGCATATTCAGGACCAATACGTTGTTGTATCGATGCGGATATTTCTCTTTCTAACCACACAATTACTAGTACTTCTATTGTGATTCCCAGTAGGAGGGTCAAAATAGGTAGAATCCATATCAGTCCATAAACTTCTTTTAATAATTCCGATTTCGAAAAAGAATTGATAGTTTCTACTTGTACCCTCTCTATTATCATTTCAACGATCAACTTCCCCCATAATGATATCTATACTACCTAATATCGTCATGATATCAGCCAATTTCATTCTTTTAACTAGCTGAGGAAGAATTTGCAAATTAATAAAACCGGGTGGACGAATTTTCCATCTCCAAGGGAAAAGACTGTCATCTCCTACCAGATAAATTCCTAATTCACCTTTTGGAGCTTCTACTCTTACATAAAGCTCTTGCTTTGATAATTCAAAATTTGGGGAAGGTTTTTTACCAAGAAATCTATATTCAAAATCATTCCATTCCGAATTCTTTGCTTTCTTAAAGCGTCGGGCTTCTAAATTCTCATAAGGTCCCCCAGGAATTTTCTCTATAGCCTGTTGAATAATTTTTATAGATTCCTTCATTTCACCAATTCGTACTAAATAGCGAGCTAACGAATCTCCTTCTTTTTGCCATTGGACTTTCCAATCGAATTGATTGTAAGACTCATAAGGATCAATTTTACGAAGATCCCATTGTATTCCAGAAGCTCGTAACATTGGTCCCGATAAACCCCAATTTACAGCTTCTTCTCCGCTAATAAAACCGACTCCTTCAACCCGTTCTAAAAAAATGGGATTCTGTGTAATAAGTTGTTGATATTCAACAACTCCTCGTAAAAAATAATCACAGAAATCTAAACATTTATCCATCCATCCATAAGGTAGATCCGCAGCTACTCCTCCGATGCGAAAGTAATTATGCATCATTCGCATACCTGTAGCAGCTTCAAATAGATCATATATCAATTCTCTCTCTCTAAAAATGTAGAAAAAGGGAGTCTGTGCACCGAGATCCGCCATAAAAGGTCCAAGCCATAACAAGTGAGAAGCTATACGGCTCAATTCTAACATAATTACTCGAATATAGCTGGCTCTTTGAGGTATTTGAATATTCTCCAAGAATTCTGGTGCATTTACCGTTATTGCTTCTGTAAACATAGTAGCTAAATAATCCCACCGTGTTACATAAGGCAAGTATTGTATAATAGTTCTGTTTTCTGCGATTTTTTCCATTCCTCTGTGTAAATAGCCTAATATGGGTTCACAATCAACAACATCTTCCCCATCGAGAGTAACGATCAGTCGAAGAACACCATGCATTGATGGGTGGTGAGGTCCCATATTGACTATCATTAGATCTTTTCTTGTAAGCGGTAGACTCATATTCTTTTTTCTTCCTTAATTCATTATTCCATGAATTCCTCAAAACGAGGCTCATCAAAATGCAAAATCTAAGACTACTATAAGACTACTAATAAAATAAGAAAAAAATTCGAACGATTAAATTACTTCTCCCGAATATCCAACTGACTTATTAATTTCTTATAACGTACTCTATTTTTCTTTGCCAAATAAGCCAGCAAACGTTGACGTTTTCCCAAAAGTCTTCGTAGACCTCTTTCCGATGAAAAATCTTTTTTGTGTAATTCCAAATGGGAAGCAAGTCTCCGTATCTTATTGGTGAAACTGAATACTTGAAATTCAACAGAACCCCTGTTTTCTTGTTTTTCTTCTTTAACCATAAATCAAAAAATTTTTCTACCTCCTTTCTTTTTCATGTATTTTTCTGATCAGGAAAAATAAAAAATAATGTCAGTTATTTTGAAGTTATTCGAATCTCGTACACACAAAAATTTGCAATTATTCATCTACTGCTGGAATCTATAATTTGGATTTATTTTATCGATGCAAATTGGATTTGGATAGAAGGGTACATTCTTTTATTTTAGATAGAAGAAACATTTCTTCTATCTAAAATAAAAGAATTTTTCTGATTTATTTATTGCTATATCCAATTTATAGAATTGATACACCATTTAATTGATATCATTTAGCAAAATGAAACACAGCATATGCATCCATCTTTCGGCTCGCGAATTTCACGGGATAGAGATATAGTATAAGAAATAGGCTATTAAGTAACTCTAAATGAATTGTGGATACATCTGTATCCTTAACATACTGAAACGACTGCCATTATTCGTATCAAACCAATAGCGATTCATAAAAGCTAAATCTTGGAATCAATGGTGGGCCAATAATGAATTTTTTTGCATATGTATTAAGACGCTTGGTCTGATTTCGAAATTGTCCAGAGTTTTTTATGTTGTTTTCATTGCAAAATGATGGATCTCCTTCCGTAACTTTCCAATTACGAGTACGAGAATTGAAAGACATGAAAATTCTCAATTCTCTACGGCGTCTAGGAGATAGATAGAATATTTTCAGGAACAAGAAAATCAGAAGAATCTTTTTCTCTATTCACTATCATTCCGCGTCTTCGACTTCTATTAGTTTCTTTTCTTCTTTAATGCAATAGCTATAGTTTGATATAGAATCCATTTCTCAAAGTAATGGAAACCATTCTCTTATAGGAAATGGTTCGAAAATCGCTATTCCACCTTTTAGGTTTAGTTTAGGTATCGTGAAAAGTGATACCTGTGAAGATCGTGCATTTCAGTCACATTCAGATCTGTTTTTCGAGTTCATGATATAACCAAATTGGATGGATCTTCCACCCGTTTAGCTAAGAAAGAATAGATGCGGAGGTGGATAATAGATCGATATGAAGATCATGAGCTGCCCCATAATGAAACCACGAGTATTCGCGAATATGTCCTTCTTCCCTAACCCAAGATTGGAGAAAGAAGATCTAAGAGGGATCTATGGAGAATGTGGTCAGAAATCCATAATAGAGTCCGACCACAACGACCGAATTAATTATCCTCATCGAGAAACTTAGACTACTAAGTAGAAAAGATTTTCAAATCATGGCATGGGTCTCCTTTTTTTTTCTTTAGAGTTTTCTATATGCACAATTTCTCGATGTTTCGATGAGAATTTCTTGACTTTCCATATATAGAAAGAGATAGACTATAAATGGCATCTCTTATGTCAATAAGACCAAAGGGATGGATATTAAATGATAGGAAGTGCTAGGAAGTGAAATAGAATGAAATAGAGCCACTTTTGACTTCCCTATGAAATGAGGCATGGAACGGAGCCACTACGAAGAAATTCCGGGAGTTACGAAAGAAGCTTCGGACTCATATTGTTCATGGGTTGAGAGCGGGAGTTGAACTCTAGGAGGTCGAATCTCCCCTTGTTCCTCAGTAGCTCAGTGGTAGAGCGGTCGGCTGTTAACTGACTGGTCGTAGGTTCGAATCCTACTTGGGGAGATTTGATTCATTCTTTAATGTAAGAATAAAGAATAGAATTAAAAGGCTTGCTTTGACCCTTAGGAGTAGGTAACCCGTTCGCTATCCTTGTTTCTATTGCATTCTATCTCATCGTATCACATTCTGTTCTACGATTCCACTTCGACAAAAGGAAAGAGCATACCCAAGTTCAATAGCTTTACGTCTGCTATTCCGATCATGATTTTCCTACCCTCAGGGAGAAAGTAAAGGCCCTTCCCCCTTTGGAAGGCTGTGGGCGAGGAGGGATTCGAACCCCCGACACCGTGGTTCGTAGCCACGTGCTCTAATCCTCTGAGCTACAGGCCCACCCCGTCTCCACTGGATCTCTTCCCGGGGGTACCCCCCAAAAGGAACCTTCTTCTCCTCAGCCATTTCATTTCGGGCTAAGAAGATGGGAAAGCGCCTTTCTCTCTATAAGAACAGTGTGTTCTGAGGTGTGAAGTGGGAGAGAGGGGATGTGATGATTGAGGTTTTGAATAAGACGACCTTTGCGTTTTGGATTTGGATCTTTTTCGTATTTCAAAATAGTGAAAAAGTCAAATAAGAGGTGTTAAGCTTTTTATCATTCTGGCATCGAGCTATTTTGCCGCAGGACCTCCCCTACAGTATCGTCACCGCAGTAGAGTTTAACCACCAAATTCGGGATGGATTGGTGTGGTTCCTCTACGCCTAGGACACCAGAATATCGAACCATGAACGAGAAAAGGCATGAGAGAAATATTGGCTAGTAATTGTGAAGCCCCAATTCTTAACTGGAAGGGACACCAAAGGACTCTGCCCTCCCTCTCTATTTATCCAAGAGATGGAAGGGCAGAGCTTTTTTTTGGTTTTTTCATCTTTTCATCAAAGAGTTGAACAATGAAGATAGATGGCAAGTGCCTGATCAATTTGATCAGGTCGTGTAGGAACAAGGTTCAAATCGTTCGTTCGTTAGGATGCCTCAGCTGCATACATCACTGCACTTCCACTTGACACCTATTTAAACGGCTCGTCTCGCCGCTACCTTATCCTATTTCCATACTTCTGTCGCTCCATCCCCGTATGGGTGGAGAACCCGTCGCTGTCTCGGCTGTGACACCGGAGGCTCTAGGGAAGTCGGAGGAGAGAGCACTCATCTTGGGGTGGGCTTACTACTTATATGCTTTCAGCAGTTATCCTCTCCGCACTTGGCTACCCAGCGTTTACCGTAGGCACGATAACTGGTACACCAGAGGTGCGTCCTTCCCGGTCCTCTCGTACTAGGGAAAGGTCCTCTCAATGCTCTAACGCCCACACCGGATATGGACCGAACTGTCTCACGACGTTCTGAACCCAGCTCACGTACCGCATTAATGGGCGAACAGCCCAACCCTTGGAACCACCTACAGCTCCAGGTGGCGAAGAGCCGACATCGAGGTGCCAAACCTTCCCGTCGATGTGGACTCTTGGGGAAGATCAGCCTGTTATCCCTAGAGTAACTTTTATCCGTTGAGCGACGGCCCTTCCACTCGGCACCGTCGGATCACTAAGGCCGACTTTCGTCTCTGCTCGACGGGTGAGTCTTGCAGTCAAGCTCCCTTCTGCCTTTGCACTCGAGGACCAATGTCCGTCTGGCCCGAGGAAACCTTTGCACGCCTCCGTTACCTTTTGGGAGGCCTACGCCCCATAGAAACTGTCTACCTGAGACTGTCCCTTGGCCCGCGGGTCTGACACAAGGTTAGAATCCGAGCTCTTCCAGAGTGGTATCTCACTGATGGCTCGGGCCCCCCCGGAAGGGGGCCTTCTTCGCCTTCCACCTAAGCTGCGCAGGAAAGGCCCAAAGCCAATCCCAGGGAACAGTAAAGCTTCATAGGGTCTTTCTGTCCAGGTGCAGGTAGTCCGCATCTTCACAGACATGTCTATTTCACCGAGCCTCTCTCCGAGACAGTGCCCAGATCGTTACGCCTTTCGTGCGGGTCGGAACTTACCCGACAAGGAATTTCGCTACCTTAGGACCGTTATAGTTACGGCCGCCGTTCACCGGGGCTTCGGTCGCCGGCTTCCCTGTCATCAGTTCACCAACTTCCTTGACCTTCCGGCACTGGGCAGGCGTCAGCCCCCATACATGGTCTTACGACTTTGCGGAGACCTGTGTTTTTGGTAAACAGTCGCCCGGGCCTGGTCACTGCGACCCCCTTTTGTGAGGGGGCACCCCTTCTCCCGAAGTTACGGGGCTATTTTGCCGAGTTCCTTAGAGAGAGTTGTCTCGCGCCCCTAGGTATTCTCTACCTACCCACCTGTGTCGGTTTCGGGTACAGGTACCCCTTTGTTGAAGGTCGTTCGAGCTTTTCCTGGGAGTATGGCATGGGTTACATACTTCAGCGCCGTAGCGCCTGGTATGAGCCTCGTGGAGAAGCAATAGCTAGTCCACGGAGCTCGTACTTCAGCGCTGCAGCGCTTGGTACTCGGATCTCGGCTCGAGGCATTTTCTCTACCCCTTCTTACCCTGAAAAAGCAGGGTCACCTTGTGTCCTTAAACCTATAACCATCTTTCGGCTAACCTAGCCTCCTCCGTCCCTCCGTACCAACAAGGGGTAGTACAGGAATATTAACCTGTTGTCCATCGACTACGCCTTTCGGCCTGATCTTAGGCCCTGACTCACCCTCCGTGGACGAACCTTGCGGAGGAAACCTTGGGTTTTCGGGGCATTGGATTCTCACCAATGTTTTCGTTACTCAAGCCGACATTCTCGCTTCCGCTTCGTCGACCCCCGCTTTCGCGGTTGCTTCCCTCTAAGGCGGAACGCTCCCCTACCGATGCATTTTAACATCCCACAGCTTCGGCAGATCGCTTAGCCCCGTTCATCTTCAGCGCAAGGGCGCTCGATCAGTGAGCTATTACGCACTCTTTAAAGGGTGGCTGCTTCTAGGCAAACCTCCTGGCTGTCTTTGCACCCCCACCTCCTTTATCACTGAGCGGTCATTTAGGGGCCTTAGCTGGTGATCCGGGCTGTTTCCCTCTCGACGATGAAGCTTATCCCCCATCGTCTCACTGGCCGACCTTGACCCCTGTTATTTTTGGGTCATATCTAGTATTCAGAGTTTGCCTCGATTTGGTACCGCTCGCGCAGCCCGCACCGAAACAGTGCTTTACCCCTAGATGTCCAGTCAACTGCTGCGCCTCAACGCATTTCGGGGAGAACCAGCTAGCTCTGGGTTCGAGTGGCATTTCACCCCTAACCACAACTCATCCGCTGATTCTTCAACATCAGTCGGTTCGGACCTCTGCTTAGTTTCATCCAAGCTTCATCCTGGTCATGGATAGATCACCCAGGTTCGGGTCCATAAGCAGTGACAATCGCCCTATGAAGACTCGCTTTCGCTACGGCTCCGGTGGGTTCCATTCCCTTAACCAAGCCACTGCCTATGAGTCGCCGGCTCATTCTTCAACAGGCACGCGGTCAGAGATCACTTTCTCCTCCCACTGCTTGGGAGCTCAGCACGGTTTCACGTTCTATTTCACTACCCACTGGGGGTTCTTTTCACCTTTCCCTCACGGTACTACTTCGCTATCGGTCACCCAGGAGTATTTAGCCTTGCAAGGTGGTCCTTGCTGATTCACACGGGATTCCACGTGCCCCATGCTACTCGGGTCAGAGCGTAAGCTAGTGATGCTTTCGGCTACTGGACTTTAGCCATCTAGGGTGCGGCACTCAACCGCTTCGCCTAGCAGCACAACGCTTGTGTTGCTCTCCCACAACCCCGTTTTCACGGTTTAGGCTGCTCCCATTTCGCTCGCCGCTACTACGGGAATCGCTTTTGCTTTCTTTTCCTCTGGCTACTAAGATGTTTCAGTTCGCCAGGTTGTCTCTTGCCTGCTCATGGATTCAGCAGGCAGTTCAAAAGGTTGACCTATTTGGGAATCTCCGGATCTATGCTTATTTTCAACTCCCCGAAGCATTTCGTCGCTTGCTACGCCCTTCCTCGTCTCTGGGTGCCTAGGTATCCACCGCAAGCCTTTCCTCTTTTGAACCTCGCCATTAACGTTAAGGCTATGCCATCCTAAGGTGCTACTAAATGGAAGGATCTTATCAACGTCCATGAATGCAAAATCATAGATCGAACTGCCGAATTGGCAAAATTTGGTGCTATCATAGTATCCGCTAAGTTCACGGGCTGGAGATAAGCGGACTCGAACCGCTGACATCCGCCACAGGGTAAACCACCGCCTCTCAGGCCTCCCCGACGGGTTCTACCATAGAGGCCAACGATAGGCAATAACTCCCCCCCGAACACAGCTTACAACTTTCATCGTACTGTGCTCTCCAAAGAGCAACTCTTCTCAAAATCTCAAAACAAAAGGTGCTGAGTTGGAATCGCATTATAAGGATTCTTGTGGTTCCGGGGAATCCAGCTACAGGAGAACCTGGAACGGGGAGCTCTCCCCTTTTTCCGCCCGACTCTTTGATCTTAACTTAAGAATGCTGGTTTTAAGAACGAGTGATTGCCCTTCTCCGACCCTTACTGCCCAACCGGAGAGCGGACGGCTAATGTGTTCCACTTATTGAACAGGGTCTATGGTCGGTCCGTGACCCCTGGACGCCGAAGGCGTCCTTGGGGTGATCTCGTAGTTCCTACGGGGTGGAGACAATGGGGTCGGTCCATGGATTTTCCTTCCTTTTGCCACATTTCGCTCAAAGGGTTGAAGGGAGATAGTGCATCAAGCTATTCGCAAGGGCCAACTTGATCCTCTTCCCCAGGGATCCCAGATGAGGGAAGCCTAGGAGAGCCGCCGACTCCAACTATCGTCCATGTATGATCCATACTAGATCTGACCAACTGCCCATCCTACCTCCTCTACCTTTTTGACAGCCCATCTTTTTGTCTCAGTAGAGTCTTTCAGTGGCATGTTTCAGTCCTCTTCCCCATTACTTAGAAAAAGTGAGCCACCGGTTCAGGTACAAGATACTATCATTACCGCCTGGACAATTAGACAGCCAACCCGTAATCGCAACGACCCAATTGCAAGAGCGGAGCTCTACCAACTGAGCTATATCCCCCCCGAGCCAAGTGGAGTATGCATGAAAGAGTCAGATGCTTCTTCTATTCTTTTCCCTGGCGCAGCTGGGCCATCCTGGACTTGAACCAGAGACCTCGCCCGTGAAGTAAATCATCGCCCCTACGATCCAACCAATTGGGAGAGAATCAATAGATTCCTTTTCGGGAGCGATTCATCCTTCCCGAACGCAGCATACAACTCCCCGTTGTACTGCGCTCTTCAAGTGTGCTTCTTCCCCCTTCTCCCCCTTACCATGGCAAGTCCTTGGGAAATAACTCCGATGGGCAGAAAAAGGAAGGGGTTAAGAGACCCTCCTGGCCCAACCCTAGACACTCTAAGATCCTTTTTCAAACCTGCTCCCATTTCGAGTCAAAAGGCTCAAATGGTACGATCCCTCCGTCACCCCAGAATGAAAGGGGTGATCTCGTAGTTCTTGGTCTGTGAAGATGCGTTGTTAGGTGCTCCATTTTCCCATTGAGGACGAACCTCAACCTGTGCTCGAGAGATAGCTCTCCATACACTGATAAGGGATGTATGGATTCTCGAGAAGAGAGGAGCCGCGGTGGCCCCCCCCCCGGACCGCCCGGATCCCACGAGTGAATAGAAAGTTAGATCTACATGGGATCTCACCTGAATCGCCCCATCTATCCTCCTGAGGAGAAGTTTGTTTGGTTTCAAACTCCGATTCAAACAGGAGGAGTACGCCATGCTAATGTGCCTTGGATGATCCACATCTTCGGGTCAGGCGCTGATGAGCACATTGAACTATCCATGTGGCTGAGAGCCCTCACAGCCCAGGCACAACGACGCAATTATCAGGGGCGCGCTCTACCACTGAGCTAATAGCCCGTCGCGCGGGCCTCCCAAAGGGAGGCCTGCTACGCCAAAAGCGAGAAAAACTCCATCCCTTTCCTTTTGACATCCCCATGCCGCCACACCACACGGGGGGACATGGGGACGTCAAAAAGGGGATCCTATCGCTATCAACTAATTTGTTCCGACCTAGGATAATAAGCTCATGAGCTTGGTCTTACTTCACCCTAAACGAAAGAAGACTTCCATATCCAAGTTTAGCTCAGACGTAGCTGCCTTCTTTTTGGGCGTGAAGCAGTGTCAAACCAAAATACCCAATAAGCATAAGCATTAGCTCTCCCTGAAAAGGAGGTGATCCAGCCGCACCTTCCAGTACGGCTACCTTGTTACGACTTCACTCCAGTCGCAAGCCTAGCCTTAGGCATCCCCCTCCTTACGGTTAAGGGTAATGACTTCAAACCTGGCCAGCTCCTATAGTGTGACGGGCGGTGTGTACAAGGCCCGGGAACGGATTCACCGCCGTATGGCTGACCGGCGATTACTAGCGATTCCTGCTTCATGCAGGCGAGTTGCAGCCTGCAATCCGAACTGAGGACGGGTTTTTGGAGTTAGCTCACCCTCGCGAGATCGCGACCCTTTGTCCCGCCCATTGTAGCACGTGTGTCGCCCAGGGCATAAGGGGCATGATGACTTGGCCTCATCCTCTCCTTCCTCCGGCTTAACACCGGCGGTCTGTTCAGGGTTCCAAACTCATAGTGGCAACTAAACACGAGGGTTGCGCTCGTTGCGAGACTTAACCCAACACCTTACGGCACGAGCTGACGACAGCCATGCACCACCTGTGTCCGCGTTCCCGAGGGCACCCCTCTCTTTCAAGAGGATTCGCGGCATGTCAAGCCCTGGTAAGGTTCTTCGCTTTGCATCGAATTAAACCACATGCTCCACCGCTTGTGCGGGCCCCCGTCAATTCCTTTGAGTTTCATTCTTGCGAACGTACTCCCCAGGCGGGATACTTAACGCGTTAGCTACAGCACTGCACGGGTCGAGTCGCACAGCACCTAGTATCCATCGTTTACGGCTAGGACTACTGGGGTCTCTAATCCCATTTGCTCCCCTAGCTTTCGTCTCTCAGTGTCAGTGTCGGCCCAGCAGAGTGCTTTCGCCGTTGGTGTTCTTTCCGATCTCAATGCATTTCACCGCTCCACCGGAAATTCCCTCTGCCCCTACCGTACTCCAGCTTGGTAGTTTCCACCGCCTGTCCAGGGTTGAGCCCTGGGATTTGACGGCGGACTTGAAAAGCCACCTACAGACGCTTTACGCCCAATCATTCCGGATAACGCTTGCATCCTCTGTCTTACCGCGGCTGCTGGCACAGAGTTAGCCGATGCTTATTCCTCAGATACCGTCATTGTTTCTTCTCCGAGAAAAGAAGTTGACGACCCGTAGGCCTTCCACCTCCACGCGGCATTGCTCCGTCAGGCTTTCGCCCATTGCGGAAAATTCCCCACTGCTGCCTCCCGTAGGAGTCTGGGCCGTGTCTCAGTCCCAGTGTGGCTGATCATCCTCTCGGACCAGCTACTGATCATCGCCTTGGTAAGCTATTGCCTCACCAACTAGCTAATCAGACGCGAGCCCCTCCTTGGGCGGATTTCTCCTTTTGCTCCTCAGCCTACGGGGTATTAGCAACCGTTTCCAGTTGTTGTTCCCCTCCCAAGGGCAGGTTCTTACGCGTTACTCACCCGTTCGCCACTGGAAACACCACTTCCCGTTCGACTTGCATGTGTTAAGCATGCCGCCAGCGTTCATCCTGAGCCAGGATCGAACTCTCCATGAGATTCATAGTTGCATTACTTATAGCTTCCTTATTCGTAGACAAAGCGGATTCGGAATTGTCTTTCCTTCCAAGGATAACTTGTATCCATGCGCTTCAGATTATTAGCCTGGAGTTCGCCACCAGCAGTATAGCCAACCCTACCCTATCACGTCAATCCCACAAGCCTCTTATCTATTTCCGTTCGATCGTGGTGGGGGAGTAAGTCAAAATAGAAAAAACTCACATTGGGTTTAGGGATAATCAGGCTCGAACTGATGACTTCCACCACGTCAAGGTGACACTCTACCGCTGAGTTATATCCCTTCCCCATCCCATCGAGAAAGAGAATTAACGAATCCTAAGGCAAAGGGGCGAGAAACTCAAGGCCAGGCCACTCTTCCTCCGGGCTTTCTTTCCGCACTATTATGGATAGTCAAATAAAATAATGGGAAAAATTAGATTCAATTGTCAACCGGTCCTATCAAAAATAGGATTGACTATGGATTCGAGCCATAGCACATGGTTTCATAAAATCTCTACGATTTTCCCGATCTAAATCGAGCAGGTTTCCATGAAGAAGATCTTGTTCAGCATGTTCTATTCGATACTGGTAAGAGAAGAACCCGACTCGGTATTCTTAAAAAAACAGGGGAAGCAGAACCAAGTCAAGATGATATGGGTCGCCCCTTCTTCTTGCGCCAAAGATCTTACCATTTCCGAAGGAACTGGGGCTACATTTCTTTTCAATTTCCATTCAAGAGTTTCTATCTGTTTCCACGCCCTTTTTTTTTGAGACCTCAAAACATGAAATGGACAAATTCCTTCTCTTAGGAACACATACAAGAAAAAGGATAATGGTAGCCCTCCCATTAACTACTTCATTTTCATTTATGAATTTCATAGTAATAGAAATCCATGTCCTACCGAGACAGAATTTCGAACTTACTATCCTCTTGCCTAATAGGCAAAGATTGACCTCTGTAGAAAGACTGATTCATTCGGATCGATATGAGGACCCAACTCCGTTGCATTGCCAGAATCCATGTTCCATATTTGAAGCGGGTTGACCTCTGTGCTTCTCTCATGGTACAATCCTCTTCCTGCTGAGCCCCCTTTCTCCTTGGTCCACAGAGAAAAAATGTAGGACTGGTGCCAACAGTTCATCACGGAAGAAAGAACTCACAGAGCCGGGATCGCTAACTAATAGTACTACTAACTAATACTAATATATAGAAATAGATATCTAGAAATAGAAACGAACTAATATATAGATAATCGAAATTGAAAAGAACTGTCTTTTCTGTATACTTTCCCCGTTCTATTGCTACCGCGGGTCTTATGCAATCGATCGGATCATATAGATATTCCTTCAACACAACATAGGTCATCGAAAGGATCTCGGACGACTCACCAAAGCACGAAAGCCAGTTAGAAAATGGATTCCTATTTGAAGAGTGCCTAACCGCATGGATAAGCTCACATTAACCCGTCAATTTTGGATCCAATTCGGGATTTTTCTCTTGGGAAGTTTCGGGAAGAAATTGGAATGGAATAATATCGATTCATACAGAGGAAAAAGTTCTCTATTGATGCAAACGCTGTACCTAGAGGATAGGGATAGAGGAAGAGGGAAAAATCAAAATGAAATAAATAAAGAATAAAGCCAAAAAAATAAGTCGAAGATAGAAGAGCCCAGATTCCAAATGAAGAAATGTAAACTCGAAAAGGATCCTTCTGATTCTCAAAGAATGAGGGGCAAGGGGATTGATACCGAGAAAGATTTCTTCTTATTATAAGACGTGATTTGATCCGCATATGTTTGGTAAAAGAACAATCTTCTCCTTTAATCATAAATGGAAAGTGTTCAATTAGAACATGAAAACGTGACTCAATTGGTCTTAGTTAGTCTTCGGGACGGAGTGGAAGAAGGGCGGAGACTCTCGAACGAGGAAAAGGATCCCTTCGAAAGAATTGAACGAGGAGCCGTATGAGGTGAAAATCTCATGTACGGTTCTGTAGAGGGACGGTAAGGGTGACTTATCTGTCGACTTTTCCACTATCAACCCCAAAAAACCCAACTCTGCCTTACGTAAAGTTGCCAGAGTACGATTAACCTCTGGATTTGAAATCACTGCTTATATACCTGGTATTGGCCATAATTTACAAGAACATTCTGTAGTATTAGTAAGAGGAGGAAGGGTTAAGGATTTACCCGGTGTGAGATATCGCATTATTCGAGGAACCCTAGATGCTGTCGCAGTAAAGAATCGTCAACAAGGGCGTTCTAGTGCGTTGTAGATTCTTATCCAAGACTTGTATCATTTGATGATGCCATGTGAATCGCTAGAAACATGTGAAGTGTATGGCTAACCCAATAACGAAAGTTTCGTAAGGGGACTGGAGCAGGCTACCATGAGACAAAAGATCTTCTTTCTAAAGAGATTCGATTCGGAACTCTTATATGTCCAAGGTCAATATGGAAATTCTTTCAGAGGTTTTCCCTTACTTTGTCCGTGTCAACAAACAATTCGAAATACCTCGACTTTTTCAGAACAGGTCCGAGTCAAATAGCAATGATTCGAAGCACTTCTTTTTCCATTACACTATTTCGGAAACCTAAGGACTCGATCGTATGGATATGGAAAATACAGGATTTCCGATCCTAGCGGGAAAAGGAGGGAAACGGATACTCAATTTAAAGTGAGTAAACAGAATTCCATACTCGATCTCATAGATCCCTATAGAATTCTGTGGAAAGCCGTATTCGATGAAAGTCGTATGTACGGCTTGGAGGGAGATCTTTCCTATCTTTCGAGATCCACCCTACAATATGGGGTCAAAAAGCCAAAAAAATAAGTGATTCGTTTTTAGCCCTTATAAAAAGAAAACGGATTCTTGAACCTCTTTCACGCTCATGTCACGTCGAGGTACTGCAGAAAAAAGAACTGCAAAATCCGATCCAATTTTTCGTAATCGATTAGTTAACATGGTGGTTAACCATATTATGAAAGACGGAAAAAAATCATTGGCTTATCAAATTCTCTATCGAGCCGTGAAAAAGATTCAACAAAAGACAGAAACAAATCCACTATTGGTTTTACGTCAAGCAATACGTAGAGTAACTCCCAATATAGGAGTAAAAACAAGACGTAATAAAAAAGGATCGACGCGGAAAGTTCCAATTGAAATAGGATCTAAACAAGGAAGAGCACTTGCCATTCGTTGGTTATTAGAAGCATCCCAAAAGCGTCCGGGTCGAAATATGGCTTTCAAATTAAGTTCCGAATTAGTAGATGCTGCCAAAGGGAGTGGGGGTGCCATACGCAAAAAGGAAGCGACTCATAGAATGGCAGAGGCAAATAGAGCTCTTGCACATTTTCGTTAATCCATGAACAGAATCTAGGTATGTAGACACATGGATCCATACATCTCGATCGGAAAAGAGTCAATAGAAGGAGAATCGGACGATATCTTTTTCGAAACAAACAAAAAGGAAAAGAAAGAGAAAACAGAAATTATGATCAACTAAGCCCTCTCGGGGGCTTGCTTAAGAATAAGAAAGAGGAATCTTATGGAAATAGCATGGAATAAGGTTTGATCCTATTCATGGTGATTCCGTAAATATCCCATCGAAACAATCGGGACTTTTCGGAGATTGGATGCAGTTACTAATTCATGATCTGGCATGTACAGAATGAAAACTTCATTCTCGATTCTACGAGAATTTTTATGAAAGCGTTTCATTTGCTTCTCTTCAATGGAAGTTTCATTTTCCCAGAATGTATCCTAATTTTTGGCCTAATTCTTCTTCTGATGATCGATTTAACCTCTGATCAAAAAGATAGACCTTGGTTCTATTTCATCTCTTCAACAAGTTTAGTAATAAGCATAACGGCCCTATTGTTCCGATGGAGAGAAGAACCTATAATTAGCTTTTCGGGAAATTTCCAAACGAACAATTTCAACGAAATCTTTCAATTTCTTATTTTATTATGTTCAACTTTATGTATTCCTCTATCCGTAGAGTACATTGAATGTACAGAAATGGCTATAACAGAGTTTCTGTTATTCGTATTAACAGCTACTCTAGGGGGAATGTTTTTATGTGGTGCTAACGATTTAATAACTATCTTTGTAGCTCCAGAATGTTTCAGTTTATGTTCCTACCTATTGTCTGGATATACCAAGAGAGATCTACGGTCTAATGAGGCTACTATGAAATATTTACTCATGGGTGGGGCAAGCTCTTCTATTCTGGTTCATGGTTTCTCTTGGCTATATGGTTCATCTGGGGGGGAGATCGAGCTTCAAGAAATTGTGAATGGTCTTATCAATACACAAATGTATAACTCCCCAGGAATTTCAATTGCGCTTATATTCATCACTGTAGGACTTGGGTTCAAGCTTTCCCCAGCCCCTTTTCATCAATGGACTCCTGACGTCTACGAAGGAGTGTGGTTCGTTCGACAAATTCCTACCTCTATATCTATCTCTGAGGTGTTTGGGTTTTGCAAAACTCCATAGACATGCAGAAGAGAAATGCTATCCCCACTCCGACCAAGACAGAACTTTTACCAAAAGTTTATTGTGATCTTTTTGTTCAAATAACAATTAAGGTGAAGCAGGGTCAGGAACAACGAATCTCTTTATGATAAACAGATCCATTTTGCAAGCTCGTTATTACGGGTAGTTCCTACAAAGAATCGGACTAATGACGTATACAATGCTTGAATTATCGATGTAGATGCTACATAGTGGGTTCTCATCCTTCAGAGACTACGAGTGTAATAGGAGCATCCGTTGACAAAAGGATCACCCTAAGATGATCATCTCATGGCTATTGGGAACGAATCAAATCAGATGGTTCTATTTCTCAACCTTTCTGACTTGCTCCTACGGAACCAAGGTCGAAAGGATTGAAAAAGTCAGTCATTCACAACCACTGATGAAGGATTCCTCGAAAAGTTAAGGATTAGTAGTTCTTTTTCGAAATCCATTTCGAAAAAGAATGGATTCGGTCTTATACATACGCGAGGAAGGTAATCAAAAAAGAAAGAAGGCGAGTTCTTCTTTCTTTTATCACTTAGGAGCCGTGCGAGATGAAAGTCTCATGCACGGTTTTGCATGAGAGAAAGAAGCGAGGAATCCTCTTTTCGACTCTGACTCCCCCACTCCAGTCGTTGCTTTTCTTTCTGTTACTTCGAAAGTAGCTGCTTCAGCTTCAGCCACGCGAATTCTCGATATTCCTTTTTATTTCTCATCAAACGAATGGCATCTTCTTCTGGAAATCCTAGCTATTCTTAGCATGATAGTGGGGAATCTCCTTGCTATTACTCAAACAAGCATGAAACGTATGCTTGCATATTCGTCCATAGGGCAAATCGGATATGTAATTATTGGAATAATTGTTGGAGACTCAAATGATGGATATGCAAGCATGATAACTTATATGCTGTTCTATATCTCCATGAATCTAGGAACTTTTGCTTGCATTGTATTATTTGGTCTACGTACCGGAACTGATAATATTCGAGATTATGCAGGATTATACACGAAAGATCCTTTTTTGGCTCTCTCTTTAGCCTTATGTCTCTTATCCTTAGGAGGCCTTCCTCCACTAGCAGGTTTCTTCGGAAAACTCTATCTATTCTGGTGTGGATGGCAAGCAGGCCTATATTTCTTGGTTTCAATAGGACTCCTTACGAGCGTTCTTTCTATCTACTATTATCTAAAAATAATCAAGTTATTAATGACTGGACGAAACCAAGAAATAACCCCTTATGTGCGAAATTATAGAAGATCCCCTTTAAGATCAAACAATTCCATCGAATTGAGTATGACTGTATGTGTGATAGCATCTACTATACCAGGAATATCAATGAACCCCATTCTTGCAATTGCTCAGGATACCCTCTTTTAGCTGCTAGGTCTATTTCTTAGTTCAAGATCCCTCTTACTAACTGGAATAAAAGAATTAGTAGATCTGTTCCGCCCAAAATGGGAATGGTTGCTAGGGTTATGAACTTATAATCATGGAATCGACTCGATCATCAGATTATAAGTTCATTCCATACCGGACCAGACCGTGCACATTCTTATTATGAGAAGGGGTCATTCGAGCCTATGGAAATAGGATACTCTGTTTACATAGAAATCCCTACGTCCTTACATTCTATTTAGAATTAGGAATAGGTGTAATCAGACCTGCTTTTGACATATCTATCCTATCCTTATTTGGGTACCATATGTGCCTCTTTGGGCTTCTATTGAATCGAGAAATTGGATTGTACATCTTTTTGATTTTGATATCGATTTTGATACATATAAGGTGTCCTACGGATAATGCAAATCGAAGCTATTTGATGTCTGACTCAGGCCTATATGACCGATCGATCGAAATACTCCAAGACTCCACCTTTGTCATATATTCCATATATCACATTCGATAGATATCATATTCATGGAATATGATTCACTTTCAAGATGCCTTGATGGTGAAATGGTAGACACGCGAGACTCAAAATCTCGTGCTAAAGAGCGTGGAGGTTCGAGTCCTCTTCAAGGCATAATATGGAGAATGCTCATTGAATGAGCATTCCCCGTAGAAGTATTCCGGAAATCTGCGCCTGGCGCCCTCCTCTATCTTCTGAGGTCCTTAACCATCTCCCTGAGAAAAGTAGACAGTAAAAGCCAAAATAGACTAAATATAGCCTGAACGATCCTAAAAACCCCTCGAAGGGGATAATAAAGAACCTAAATCAGACGGTATCCTACTGCAAGGGTGGTCTTAAGAATCCAAAAGAAAGAGGTTGCTCAGAAGAGATAGATGTATCCCAACCTCTATTGCTCTCGCGTAAAGCCTTTTTTTTTTACGCGACAGGAAAAAGTGACTACGAATTCCCCTTTTTGTTTGCGAATCCCTGTTTGTATCCTTTGAGCGCACGCCCATAAGTAGCGATCAAGGAAATCGATCAAACGATCCCAATACCGTGAAAGAGAAACTTCCCAGATCCAGGGAAGCTTATCATAAAGGGCTTCGACAAGGGGTTTTATTCGTTCTTTGAGCAAAAAGATAAAGATCGGATAGATTCGAACCGCAATTGCAAAGGTAATAACTACTATGCTAGCCCAAATCATGATCTTCACCAACTTGGATTTGGTTCTCTCGCGAAAATCGCGAGTTGCAGAGATGAGAACCATGAAAAGCAAGATCCCGAATAAGAAAACAGAAACCGAGGAAACCACAAGAGTGAAGACTAGTAGAGTCTCGTCTTTTGTCATTCTTTGCTCCTTTTTCACTCAATGATTCATTCGAATTTCCCAACCAAAAATTCTATATGTCTATTCTATGATATTTCTATATATATAGAATATGATATCTAATATGACACCCGATTTGTCAAAGGGATTGGATTGGTGACTTACCCATTTCATATAGCAATCCCTGATCAAAGAGAGAACAATATCCATTTCAAAACATTTCTAACGGATTCCTTGGTTCGGACCGACGAAGTAATGGCACTCGATTATTATCAACCCGACTGCAATCTTTTTCTGTCGGTAAGGATTGCACCAGAGCACCTTCTACTTCTAATAGGCCATGAACTATAGATAGAGAAGAATCATTCTGAGCGAGTCCATAAGAAGCGACCCACTTTTTCATCGGTTCCTGGGGAAGACCAAAGATCTTGCGCGACCGGTCCGCCAGAAAAACTCAAAAGAGAAAGAAGTCTCGTTAATCTCCTCATGCTCGTTCCAAGTTCGAAGTACCGTTTGGCCAAAGAAAAACCCGCTTCCTGACACGATTGCCTCTTTATTTTATATAGATAGATATAGGATCTATGGGGTTATTACTTAGAAGTCTATTTTGTACAAGATCCCCTCCTATCTGATAGAAAAGGATCCCATGATCCCGAGCCGGTCTTATCTTGGCTCACAAACCCTAAGTTTGTCTATGAAGAGCTAATCTAATTGTATTAGTTTCTATAATGGATTTCTTATGTGGAATACTAATGGATAGGGCCTCGTTGCTAAGTGCTACAAGATCTAATGCACTGGAACTCGTGGTTATGGACCCGAATCCTTTAGTATGGAACATTGTCTTTTCCAAGTAAAAACCCCTAGTATATGAAAGAATGAAAAGGTGCTTTCGTTCTTGTGGAATAAGAAGCCCTCGTACCTTAATGAAAGGAAAATAGGAATTTTTCGTTAGGTATTTGACCAAATAGGATCGTCCAGTTCCTATAGAACCTATCACTAAAATACCCGATAGGGCTAAGCGGAACGAAAAGGGTTTTCCATGAGATGGGAAATGAAAACGATTAGCCCCACACGAGGTTTGCGAATAAGTGATTGTCTGATAATGAGCAAGGAATATACGTCTTTCTGCTAAAGAGGATCTATTAAACTCATAATTCATTAGATCCTTGTTAGCAATGTCAAGTAGGTATCATAAGTAAATGGATCCCGGTTGTTCAATCCTTTGATAACCAAGGTCCTTCTTTGCTAAAGAGAAATGATCACTATGAGTCAGACTCAATAGAATTGGATCCATTCCAAATAGCGAGAATTAGGATTCTTGATCCCTCTCAATCTCTCTTTCAATTCGAGGATCCAGAGAGGTGTTTTCATAGTCATCTCCGAATATTTGCCATCTCCGAATATTTTGATATCATTTTTCTATGATATGTCTTTCTATATGAAAATTGGTTATTTACGATGTACGATGATCCCTGTTAAGCATCCATGGCTGAATGGTTAAAGCGCCCAACTCATAATTGGTAAATTTGCGGGTTCAATTCCTGCTGGATGCACGCGAACGGGAACGTTCCATAAGTCTATTGGAACTGGCTCTCTATCCATGGAATCTCATCCATCATCCATACATAACGAATTGGTATGGTATATTCATACCATAACATAAGAACAATAAGAACTCGAATTCTTATCGATACTGGAACTCAGAGGATAGGAGGGAAAGTCGATTTATGGATGGAATCAAATACGCAGTATTTACAGAAAAGAGTCTTCGTTTATTGGGAAAGAATCAATATACTTTTAATGTCGAATCGGGATTCACTAAGACAGAAATAAAGCATTGGGTCGAGCTCTTCTTTGGTGTTAAGGTAGTAGCTGTGAATAGCCATCGACTACCCGGAAAGGGTAGAAGAATGGGACCTATTCTGGGACATACAATGCATTACAGACGTATGATCATTACCCTTCAACCGGGTTATTCTATTCCACTTCTAGATAGAGAAAAGAACTAAAGGAGAATACTTAATAATACGGCGAAACATTTATACAAAACACCTATCCTGAGCACACGCAAGGGAACCGTAGACAGGCAAGTGAAATCCAATCCACGAAATAAATTGATCCATGGACGGCACCGGTGTGGTAAAGGTCGTAATGCCAGAGGAATCATTACCGCAAGGCATAGAGGGGGAGGTCATAAGCGCCTATACCGTAAAATCGATTTTCGACGGAATCAAAAAGACATATCTGGTAGAATCGTAACCATAGAATACGATCCTAATCGAAATGCATACATTTGTCTCATACACTATGGGGATGGTGAGAAGAGATATATTTTACATCCCAGAGGGGCTATAATTGGAGATACTATTGTTTCTGGTACAAAAGTTCCTATATCAATGGGAAATGCCCTACCTTTGAGTGCGGTTTGAACTATTGATTTACGTAATTGGAAGTAACCAATTAGGTTTACGATGAAACCTAGAAATCGATCACTGATCCAATTTGACTACCTCTACGGGATAGACCTCAACAGAAAACTGTTGAGTAACGGCAGCAAGTGATTGAGTTCAGTAGTTCCTCATAGAAAATTATTGACTCTAGAGATATGGTAATATGGAGAAGACAAAATTGTTTGAAGCACGCACAGAACCGGAAGCGCCCCTTGTTTCAAAGAGAGGAGGACGGGTTATTCACATTTAATTTGATGGTCAGAGGCGAATTGAAAGCTAAGCAGTGGTAATTAAGACCCCCGGGTGAAAATAGGGATGTCTCCTACGTTACCCATAATATGTGGAAGTATCGACGTAATTTCATAGAGTCATTCGATCTGAATGCTACATGAAGAACATAAGCCAGATGACGGAACGCGGAGACCTAGGATGTAGAAGATCATAACATGAGCGATTCGGCAGATTTGGATTCCTTTTCCATATATCCACTCATGTGGTACTTCATCATACGATTCATATAAGATCCATCTGTCTAGAGATCGTCATATACATCTAGAAAGCCGTATGCTTTGGAAGAAGCTTGTACAGTTTGGGAAGGGGTTTTTTGAGAAAAAAGAAGAATCTACTTCAACCGATATGCCCTTAGGCACGGCCATACATAACATAGAAATCACACGTGGAAGGGGTGGGCAATTAGCTAGAGCGGCGGGTGCTGTAGCGAAACTGATTGCAAAAGAGGGTAAATTGGCCACTTTAAGATTACCATCTGGGGAGGTCCGTTTGGTATCCCAAAACTGCTTAGCAACAGTCGGACAAGTGGGTAATGTTGGGGTGAACCAAAAAAGTTTGGGTAGAGCCGGATCTAAGTGTTGGCTAGGTAAACGCCCCGTAGTAAGAGGGGTAGTTATGAACCCCGTGGACCACCCCCATGGCGGCGGTGAAGGGAAAGCCCCTATTGGTAGAAAAAAACCCACAACCCCTTGGGGTTATCCAGCGCTTGGAAGAAGAACTAGGAAAAGGAAAAAATATAGTGATAGTTTTATTCTTCGTCGTCGTAAGTAAATACGTAACTAGGAATATGGAAAATTGCATTGCAATAATGCGATGGGCGAACGACGGGAATTGAACCCGCGCATGGTGGATTCACAATCCACTGCCTTGATCCACTTGGCTACATCCGCCCCTTATCCAGCTAAGGGATTTTCTATTTTTTCCACTCATCATTATTCTATTTATTCTGACCTCCATACTTCGATCGAGATAGTGGACATAGGATGCCACTCTTTAAAATAAAAAAAAGGAGTAATCAGCTGTGACACGAAAAAAAACGAATCCTTTTGTAGCTCGTCATTTATTGACAAAAATCGAAAAGGTCAATATGAAGGAGGAGAAAGAAACAATAGTAACGTGGTCCCGGGCATCTAGCATTCTACCCGCAATGGTTGGCCATACAATCGCGATTCATAATGGAAAGGAACATATACCTATTTACATAACAAATCCTATGGTAGGTCGCAAATTGGGGGAATTCGTGCCTACTCGGCATTTCACGAGTTATGAAAGTGCAAGAAAGGATACTAAATCTCGTCGTTAACTGAATTCAGAATAGAAAGATTCAGAATAAACAAA
