# Supplementary material for: Comparative analyses of 32 complete plastomes of Tef (Eragrostis tef ) accessions from Ethiopia: phylogenetic relationships and mutational hotspots
Source: PeerJ. 2020 Jun 19;8:e9314. doi: 10.7717/peerj.9314 (PMC7307559; doi:10.7717/peerj.9314)
Supplement: Supplemental Information 41 [file peerj-08-9314-s041.zip › t51.fasta]

>t51
GAAATACCCAATATCTTATTGGAACAAGATATTGGGTATTTCCGGCTTTCCTTCCTTTAAAAATTCTTATATGTTAGTAG
AAAAACCTTATCCATTAAGAGATGGAACTTCAAGAGCAGCTAGGTCTAGAGGGAAGTTGTGAGCATTACGTTCGTGCATT
ACTTCCATACCAAGATTAGCACGATTGATGATATCAGCCCAAGTATTAATAACGCGGCCTTGGCTATCAACTACAGATTG
GTTGAAATTGAAACCATTTAGGTTGAATGCCATAGTACTAATACCTAAAGCAGTGAACCAGATCCCTACCACAGGCCAAG
CAGCCAAGAAGAAGTGTAAAGAACGAGAGTTGTTGAAACTAGCATATTGGAAGATTAATCGACCAAAATAACCGTGAGCA
GCCACAATGTTATAAGTCTCTTCCTCTTGACCAAATTTGTAACCCTCATTAGCAGATTCATTTTCAGTGGTTTCCCTGAT
CAAACTAGAGGTTACCAAGGAACCATGCATAGCACTGAATAGGGAACCGCCGAATACACCAGCTACACCTAACATGTGAA
ATGGATGCATAAGGATGTTGTGCTCTGCCTGGAATACAATCATAAAGTTGAAAGTACCAGATATTCCTAAAGGCATACCA
TCAGAGAAACTTCCTTGACCAATAGGGTAAATCAAGAAAACAGCAGTAGCAGCTGCAACAGGAGCTGAATATGCAACAGC
AATCCAAGGACGCATACCCAGACGGAAACTAAGTTCCCACTCACGACCCATATAACAAGCTACACCAAGTAAGAAGTGTA
GAACAATTAGCTCATAAGGACCGCCATTGTATAACCATTCATCAACAGATGCAGCTTCCCAAATTGGGTAAAAATGCAAT
CCGATCGCCGCAGAAGTAGGAATAATGGCACCAGAGATAATATTGTTTCCATAAAGTAAAGAACCAGAAACAGGCTCACG
AATACCATCAATATCTACTGGAGGAGCAGCGATGAAGGCGATAATAAATACGGAAGTTGCGGTCAATAAGGTAGGGATCA
TCAAAACACCAAACCATCCGATGTAAAGACGATTTTCGGTGCTAGTTATCCAGTTGCAGAAGCGACCCCACAGGCTTGTA
CTTTCGCGTCTCTCTAAAATTGCAGTCATGGTAAGATCTTGGTTTATTCAAATTGCAAGGACTCCCAAGCACACATATTA
ACTAGAAAGAAAATAGATAATAAAAGGCTTGTTATTTAACAGTATAATATAGACTATATATCAGTGTCAACCAAGCCAAC
CCCAACGATTGTATTTCCATATAACTAAATTAACCAAAAAATTTAGTAAATGAAGTGAGTAAAAATTCAAAACTCAGATT
GCTCTTTTCTATTTTCCATATGGGTTGCCCGGGACTCGAACCCGGAACTAGTCGGATGGAGTAGATAATTCTTCTTTGTT
ACAATAGAACAAAAATCCCTCCCCAAATCGTGCTTGCATTTTTCATTGCACACGACTTTCCCTATGTAGAAATAGCCAAT
TTCTATTCCGAGGAGGAAGTACACTAATTTTTTTTATTAGTAAATTGATTTACCTACTATTTATTTAAGGGAACATTTCA
GAATGGAAAATGTGCAAGTTTTATCTTGCTATTGAGCATTTCTAGTTTATTAGTTTTATCTAATGATTAATTAAAAGTAA
GGGGATTCACCAGGTCATCAATACGAATAATATCCAAATACCAAATACGCTCACTGTGTGATCCATGGAAAGAAAAGTGA
GTTGTTTTGGTGAACATTAAACAAAAAACTTGCTCTTCTTCCGTAAAAAATTCTTCTAAAAATACCGAACCCAATCGTTG
CATAAAAGTTCGTACCGTACTTTTATGTTTACGAGCTAAAGTTCTAGCACATGAAAGTCGAAGTATATATTTTACTCGAT
ACAAAGTCCTTTTTTTCGAAGATCCACTATGATAATGAAAAAGATTTCTACATATCCGACCAAAGCGATCAAGAATATCC
CAATCTGATAAATCAGTCCAAATGGGTTTACTAATAGGATGCCCCGATCCAGTACAGAATTGAGCTTTTGATAAGGATCC
AATGAGGGGAGTAGCAGGAACTGTGGTATCGAATTTTTTCATTCGAGTATCTATTAGAAAAGAATTCTCCAGCATTTGAT
TTCTTACTAAGAAATTTTTTATTGGTACACTTGAACGGTACCCCAGAAAATCGAAGCAAGAGTTTGTTAATTGGTTTAGA
CAAATCCTTTGGGGTTGAGTCCAAAAAGAGAAAAAATATTGTGAGAAATTCACAAGATAAGATTTCCATTTCTTCTTCAA
AAGAAGAGTCCCTTTTGATGCAAAAATTGCCTTTCCTTGATATCGAACATAATGCATAAGAGGATCCATAAAGAACCATA
TGGTTTTCCGAAAAAACCCTGGATACATTACCCCAAAATGTTCCATCTTCCTAGAAAAGTGGATTCGTTCCAGAAAGGTT
CCAGAAGATGTTAATCGTAAGCAAGAAGATTGTTTACGAAGAAACAACAAGAAAAATTCATATTCTGATACATAAGAGTT
ATATAGGAATCGAAGTAGTCTTTTATTTTCTTTTGAAAAAAGAAAAATGGATTTCATTGAAGTAATAAGACTATTCCAAT
TCGAATAATAGTTGAGAAAGAATCGCAATAAATGCAAAGATGAAACATCTTGGATCCGGTAGTCAAGGAGTTGCACCAAG
ATTTCAAAATGGATAGGATAGGGTATCTCTATATGTGATAGATAAGGTAAATGCAAAAATTTGTCTTCTAAAAAGGGAAA
TATTGAATGAATAGATTGTAAATTTTGAAACTTTGGTATTTCTTTTTCTTCCGGACAAGATAGTTCTCTTAGCGAGAATG
GGATTTCTACAACGATTGCAAACCCCTCAGATAGAATCTGAGAATAAAACTCCGAATAAAAATGATTGCTGTGATCCAAC
AATCGATCTTGGTTAGGATGATTAACCGAATTAATCCAAAAATTCTGCTGATACATTCGAATAATTAAACGTTTCACAAG
TAGTGAACTAAATTTCTTGTTATTACAACCAAAAATTTCCACAGGTTCCGAACCATTTAATCCATAATCATGGGCAAACG
CATAAATATATTCCTGAAAGAGAAGTGGGTAAACGAAGTATTGTTGACGAGATTTCTGTTTTTCTGAATACCCTTCGAAT
TTTTCCATTTGTATTTCTACTTGAATCAGAGAAAAAAAGCATTTCTCGATTTATCAAATACATAGTGCAATATGGTCAGA
ACAGGGTGTTACATTTTTAAAAACAAACCCTGGGAAGAAAGGGAGTCTAATCCATAGATCTTTTTCTGGTCCTTTTCTAT
CTAATTAGTTTATGTTTGTTCTAATTCCAAAACAAAAAAGAACAAATCTTTTATTTTTGCAGGCCAATTGCTCTTTTGAC
TTTGGAATACAGTTTCGTTATCAATATACTGCTTCTTTTACACATTCAATTCATAACATCCCTTTTCAATCCATAATCAA
GAATAATTAGGATTCCTAAAAAAATTAAAGGGTCCACTGATAGGAAAACCCAACCTTTCCCCGCATCAGGCACTAATCCA
TTTTTAACGTCTAATTAGATCGGGGAATCCTTTCAATTAAGAAGTTAAGCTCGTTGCTTTTTATTTTACCAGAATTAGAG
CCAGGCTCTATCCATTTATTCACTAGACCCAGAAAATCGGAATTTTTTATTCCAAAAATAAAAAAAAAAAGAAATTGATT
TTATTACGACATGCTATTTTTTCCATTCATTACCTTTAAGGATCAGTCGTGGTCTTCTAGACTCTACCAAGAGTCTGGAC
GAATTTGTTGCTTCATCCAAATGTGTAAAAGATCATAGTCGCACTTAAAAGCCGAGTACTCTACCATTGAGTTAGCAACC
CAGATAAAATAGGATCTTAGATACGATCGAAATCCAAAAATCGATGAAATTACACCGGACGCTCCCGTCAAAACATTAAA
TTAGCAAGACATCAAAAGAAAGATTTTATCTCTCATTAAAAACACTCAAATACCAAAATAAACAAATCGGTTAAATTTCA
CTAAGGTTAAAAAAGGGGCAGCCCCAATCACAATAGCAAAATTGTTATTTTTTTAGCAATTTTTATTTCTTTAAATAGAA
AAATCTTCTATGCGAGTACATGCAAGGGGGCAACCCTATCATTTGAGCGAAGTGTAGACAGAAATACCTAATATGAAGTG
ACGATAAAGAGACCTATCTAGCTACAAATTCTAGCTGTTCAATAGACCTTTGTCAATAGAAATACAATGGTAAGAAAACC
AATTAGATACAAATAAGGAAATTAAATAAGGGCTTTTGTTGGATTGGCACGACATAAATGCAGGAAAAAAAATAGGACGA
AAAAAGAGGCAAATTGTGGCTAAATAATTTAGTTCTTCAATTAACTCAAAGTTATTTCTTTATCTTTAAAGAATTCTGCT
TTCCTTAAAATATCATAAACAGTTCTTGTAGGTTGAGCACCTTTTTCAAGGAAATAGAGAATAGCTGGAACATTTAAAGA
AGTTTGATTCTTTATCGGATCATAAAAACCTACTTTTTGAAGATCTCTTCCTTCTCTTCGAGATCGAACATCAATTGCAA
CGATTCGATAGACAGCTTATTGGGATAGATGTAGATAAACAATGCCCCCCCTAGAAACGTATAGGAGGTTTTCTCCTCAT
ACGGCTCGAGAAAATGATTCGAATTTCTATCTATAATACAAGTATATAAAAATTAGACTATGACTTGCATTAATTTCCTT
ATAGAAGAAAAAACAAATTTCATTTATACTCATGACTCAAGTTGGCTAATTTTGACTAACAGACTTCAAAAGAGAAATCC
TTCGAAATTTTTTGAGTCGTCTCTAAACTTTTTTCTTTATCTCATCTCGAACAAATTGACTTTTATTCCTTATTCTGATC
TAATTCTATTGTTGAGACGATTGAAAATCATGTTTACTTGTTCCGGAATCCTTTATCTTTGATTTGTGAAATCCTTGGGT
TTAGACATTACTTCGGGAATTCCTATTCTTTTTTCTTTCAAAAGAGTAGCAACATACCCTTTCTTTTTTTTTTCCTTCAA
TAAAGCATTTTCCTCTTCTATAGAAATCGAATATGAACGATGGATTCTCATAGACTTTTAATCAAAAAAGTTTTCCAATC
TTCCAAAATAAGACTTTTTTCTTATTTTAACCTTTCAATTTCTGTATTAAGGATAGACTGACAAAGTTGGCCTAATTTAT
TAGTTTTCACTAACCCTAGATTCTTTCCCTTGATAAAAAATCAATTCTGTCTTCTCGAGCTCCATCGTGTACTATTTACT
TACAAACAACCCAGCGCAAATTCGGTTCGGGACAAATAGAACAGACTATGTCGAGCCAAGAGCATTTTCATTACTATGGA
AAATGGTGGATAGCAAAATCCACAATCGATCATGTCCTTCAAGTCGCACGTTGCTTTCTACCACATCGTTTTAAACGAAG
TTTTACCATAACATCCCTCTAATTTCATTGCAAAGTGGTATCGAGAATTGATCCAATATTGATGGAATCATGAATAGTCA
TTGGTTTTGTATACTAATTCAAACTTGCTATCTATGGAGAAATATGGATAAATGAAATAAGTATCTATCGGGGAAGACTC
TGCAAAGATCCAATTTATTTAAACCCATATTCTATCATATGAATGAAACATAGTTTGAAAAAGAGGAATAAAATAATTTG
GTTAAGACTGATTTACTATTGAATTTCCATATTCAACAGAGAACCCGAGATGGTTAATCCTGAAATGAGAAGGATCAACT
CTTCTCCAACAAATAAACTATGCCAATGAAAAGATTGGTAGTTTTTTAGTAATTATAAACTTTTCATACTTCTTCGACTG
GAGTAACCAAAGAAAGAAAAAATGAAGTAAAAAAATTAGTGTAAAGTAAAATTAAGGTCTTTCCTTTTACTTATAGTATT
CTTTCTTTTAGCTAATAGAAAGAACTAAAAATCAAAAATAAGAAAAGTATGATTTTTTTTTGAATCCATTCTATTCTATT
CAACGAATAGTTCTTACCTTATCCTTATCGGAATGGATCATTCGGTATATTTAAAGAATCCCAAATCGAGATCGTTTTCG
CTTAACCAAAGAAGGACCACTCTTTTTTTTTTTCACTTTAGGTATCAAATGTATCCTGTAAGAATTCCCACTCCATGGAT
ATGGAGCATAAAGTTTATCTAAAAAATTCGAATTTCAAAACACATATTCAAAGCACATATTGAGTAATGAATAGTAGGAG
TATATCCTGAATGTGCCTGACAGATCAAAATTTTTAATGAAAATAAAAATATTCAATTTGACTGGACTTGACACTTGATT
TTGTTTTCTGAGAAAGAAAAGGAATCCTTAAAAATGCATCTAATCTAAGAGTTCATAAGAACTAATTATTTTCTTTAATA
AGCTTTTGTGTCGTGCAGGGCACAATACGATTCTATCTTTCGTTTCATCAAAAAAAATCTGGGACGGAAGGATTCGAACC
TCCGAATAACGGGACCAAAACCCGCTGCCTTACCGCTTGGCCACGCCCCATTTCGTTTTATGTGACACTAATAAACAGTA
TTTATACTATATATTATCCGTCAACCCCACTTCAATTACCTAAAAAATGAGGGATATTTTCTTGCTAGGATTCTAAGCAT
GCGGATAATATAGAATCCAAAAAATGCATTGATCATTACATGGAATTCTATTAAGATATTATATGAAAGTCGAATTTCTT
CCATTCTCATTTGAGAATGAGAATACAAGGAGGTATTTTGTGTTTGGGAAAGTCCGAAGAAAAAAGGATTTTGAATCCAC
CTTTTCTTTTCCTTTTTCCCTTAGAAAAATAACTCAATCAAAATCCAATTATCTACTCTACAAGAACGAACGAAATGCTT
GTTATGCCTAATATACTTAGTTTAACCTGTATCTGTTTTAATTCTGTTCTTTATCCGACTAGTTTTTTCTTCGCCAAATT
ACCTGAAGCTTATGCCATTTTCAACCCAATCGTGGATATTATGCCTGTCATACCTGTACTCTTTTTTCTATTAGCGTTTG
TTTGGCAAGCTGCTGTAAGTTTTCGATGAAATCTTTACTATTCTGTTCTATCTGCCAAATTGAATGATGTATTCATTCCA
AAAAAATGAAAAAAATGAATAAGAGCCGAGAAGTCTTATATTATGAACTTTCGATTCTAAAATTCAAATTCTTCTACATT
GAATGTATAGCTGCAGCAATAAATTTGGATCAGCCTTTCTACCCCCTGCACCTACGTTGAACAGGTACCTTTACTTTAGG
TACCCACACAATACCTAAACTTATTTTTGATATTGATAAGACTGCTTATTATAAATCAATTCTTGCAATTTTGTTTTAAG
AATTGATTTTTGCATTTTTAGGTGTCAAAATAAAAAAAACATCCTAGTGGATCTGTGCGGTAAGGAAAAACGGGTAATCT
ATTCCTTAAAAAAAAAATCTTGGAGATTATGTAATGCTTACTCTCAAACTCTTTGTTTATACAGTAGTGATATTCTTTGT
TTCCCTCTTTATCTTTGGATTCTTATCGAATGACCCAGGACGTAATCCTGGGCGTGAGGAGTAAAAATCGAAAATTTTTG
GAAATTTTTTCTTACAAATTAGATTTATTTCGTAATTTATCTACGAGAAAATCCGGGGGTCAGAATTCCTTACAATTCGA
AAGTCCCAACTGATCCGAGGGGGCGGAAAGAGAGGGATTCGAACCCTCGGTACAAAAAAATTGTACAACGGATTAGCAAT
CCGCCGCTTTAGTCCACTCAGCCATCTCTCCCCGTTCCAAATCCAAAGGTTTTCCTGATATGATAGAGGCAAGAAATAAC
AATTACAAAAAATTATTCCTTTTTTCATTTCAAAAGTGCATAAAAATTATATTGCCAATTCCATTTTAGTTATATTCTTT
TTTCTTAATGTTAATAAAAAAAAGGAGAAAATTCTTGTTTTTTTTATTTATCAACAAAGGAAAAAATATTCTTATCAAAT
CCACCATAAAATTAAATTGGAAAGAAAAAAAAGTAAGTAGACCTGACCCCTTGAATGATGCCTCTATCCGCTATTCTGAT
ATATAAAATCGATGTGGATGAAATTGTTGTATAAGCAGATTTTTTGTATTTCCTTAGACTTAGACCGCGCAAGAATTTTT
CGCTATTTATGATTTCATATTCTTGTTACTACACGTTCTATAGGAATAAGAAGAAATCGCAACTCTTTTCCGTTACACAT
AAAAATGGAATTTCGAAAGTCAACTTTTCTTTTCAATATCTTTCTTTTTTTTTTTTCAGAATCCTATTTTTGTTCTTCCA
CCAATAGACTGCGAATGAGAAAAGAGGGGTTATTTTTCCCTTAAAAGATAGGCTTTGAAATAGGAATCATAGAATAATGC
TAAATTAAAATGTTTATTTCTTTATTTCTATAGTATAAGAGTATAAGAAAAGTATAAGAATAAGAAAAATGAATCCAATG
AAATTCATTGATTTACCACGACCTCGGTTGTGACCCCATAGATAAAAATGAAAAATTTCTATCTTCGAGACCATTGAAAA
AGGGCATTGAACGCGAAAGAAATCGTCCACTGATAATCAAACTATCATATGCCTTGGAAGTAATATGAGGTGCTCGGAAA
TGGTTGAAGTAATTGAATAGGAGGATCACTATGACTATAGCCCTTGGTAGAGTTACTAAAGAAGAAAATGATCTATTTGA
TATTATGGACGACTGGTTACGAAGGGACCGTTTCGTTTTTGTAGGATGGTCCGGCCTATTACTCTTTCCTTGTGCTTATT
TCGCTTTAGGGGGTTGGTTTACAGGGACTACTTTTGTAACTTCTTGGTATACCCATGGATTAGCTAGTTCCTATTTGGAA
GGTTGCAATTTCTTAACGGCAGCGGTTTCCACCCCTGCCAATAGTTTAGCACACTCTTTGTTGCTACTATGGGGACCGGA
AGCACAAGGGGATTTTACTCGTTGGTGTCAATTAGGTGGTCTGTGGACTTTTGTTGCTCTACATGGGGCTTTTGCACTAA
TAGGTTTCATGTTACGTCAATTTGAACTTGCTCGGTCTGTTCAATTGCGGCCTTACAATGCAATTTCATTCTCTGGTCCA
ATCGCTGTTTTTGTTTCCGTATTCCTTATTTATCCACTGGGACAATCGGGTTGGTTCTTTGCACCGAGTTTTGGCGTAGC
AGCTATATTTCGATTCATCCTTTTCTTCCAAGGATTTCATAATTGGACGTTGAATCCATTTCATATGATGGGAGTTGCCG
GAGTATTAGGCGCGGCTCTGCTATGCGCTATTCATGGGGCTACCGTAGAAAACACTCTATTTGAAGATGGTGATGGTGCA
AATACCTTCCGAGCTTTTAACCCAACTCAAGCGGAAGAAACTTATTCAATGGTTACTGCTAACCGCTTTTGGTCCCAAAT
CTTTGGTGTTGCTTTTTCCAATAAACGTTGGTTACATTTCTTTATGCTATTTGTACCCGTCACCGGTTTATGGATGAGTG
CTATTGGCGTAGTTGGCCTGGCTCTGAACCTACGTGCCTATGACTTCGTTTCCCAGGAAATCCGTGCAGCGGAAGATCCT
GAATTTGAGACTTTCTACACAAAAAATATTCTTTTAAACGAGGGTATTCGTGCGTGGATGGCAGCTCAGGATCAGCCTCA
TGAAAATCTTATATTCCCTGAGGAGGTTCTACCACGTGGAAACGCTCTTTAATGGAACTTTCGTTTTAGCTGGTCGTGAC
CAAGAAACCACCGGCTTTGCTTGGTGGGCTGGGAATGCCAGACTTATCAATTTGTCCGGTAAACTACTTGGAGCTCACGT
AGCCCATGCCGGATTAATCGTATTTTGGGCCGGAGCAATGAACCTATTTGAAGTGGCTCATTTCGTACCAGAAAAGCCCA
TGTATGAACAAGGATTGATTTTACTTCCGCACTTAGCTACTCTAGGTTGGGGAGTAGGGCCGGGGGGAGAAGTTCTAGAT
ACTTTTCCATACTTTGTATCTGGAGTACTTCACCTAATTTCCTCCGCAGTCTTAGGCTTCGGTGGTATTTATCACGCGCT
TCTGGGACCCGAGACTCTTGAAGAATCTTTTCCATTCTTTGGTTATGTATGGAAAGATAGAAATAAAATGACTACAATTT
TGGGTATTCACTTAATTTTGTTAGGTATAGGTGCTTTTCTTTTAGTACTCAAGGCTCTTTATTTTGGCGGTGTATATGAT
ACCTGGGCTCCTGGAGGGGGAGATGTAAGAAAAATTACCAATTTGACCCTTAGCCCCGGTGTTATATTTGGTTATTTACT
AAAATCCCCTTTTGGGGGAGAAGGGTGGATTGTTAGTGTGGATGATTTAGAAGATATAATTGGGGGACATGTATGGTTGG
GTTCCATTTGTGTACTTGGCGGAATTTGGCATATCTTAACCAAACCCTTTGCATGGGCTCGCCGTGCGTTTGTATGGTCT
GGAGAAGCTTACTTGTCTTATAGTTTAGCTGCTTTATCTGTCTTTGGTTTTATCGCTTGTTGTTTTGTTTGGTTCAATAA
TACGGCTTATCCAAGTGAGTTTTACGGACCCACAGGTCCAGAAGCTTCTCAAGCGCAAGCATTTACTTTTCTAGTTAGAG
ACCAGCGTCTTGGAGCTAATGTAGGATCCGCCCAAGGACCGACAGGTTTAGGTAAATATCTAATGCGTTCCCCAACGGGA
GAGGTTATTTTTGGAGGGGAAACTATGCGTTTTTGGGACCTTCGTGCTCCATGGTTAGAACCTCTAAGGGGCCCCAACGG
TTTGGACTTGAGTAGGTTGAAAAAAGACATCCAACCTTGGCAAGAACGACGTTCGGCAGAATATATGACCCATGCTCCTT
TAGGTTCTTTAAATTCTGTCGGTGGTGTAGCTACCGAGATCAATGCAGTTAATTATGTCTCTCCTAGAAGTTGGTTAGCG
ACTTCCCATTTTGTTCTAGGATTCTTCTTTTTTGTGGGCCATTTGTGGCATGCAGGAAGAGCCCGAGCTGCTGCAGCCGG
CTTTGAAAAGGGAATTGATCGTGATTTGGAACCTGTTCTTTACATGACCCCTCTTAACTAAGATTTTCTTATTTATACCT
GTTCTACTGTTTTTTTCTTTTCTGGCTCGGTTATTCTATCTAGCCGAGCCATTCATTTTTTTTTATAAAAGAATGATATA
AGGGGGCAGAACAAAGAAAAACATATAAAGAAACAAATGTATTCAATAAACAAAAGGAGAGAGAGGGATTCGAACCCTCG
ATAGTTCCTAGAACTATACCGGTTTTCAAGACCGGGGCTATCAACCACTCAGCCATCTCTCCACAGCCTAATCCCTATTT
TATTCCTACAAATCGAACATAGCCATATGAAATGATCTACTAACTTCTAGAAACATCTCAGATGCAAGTCCACTTTAGCT
ATATCTCTGTATACTCTATACACGGATACAGAATCCGCTATATCCGTTTGTGAAATAAAGGCTAAATCTCCTCATACCCC
ATAACCAAATAAAAGCGGTTAGGAAAAAGTTTTAAAGAGAAGAATCAATGGATTCATGATTAAACCCCTCCTAGTTCTTG
TATTTTAGTACAATTTTGATTAAGTGAGGGATCAAATATAAATATGTAGTCAACTTTATTTGATGGTAGTTTGGAGGATT
ATAAATATGACTATTGCTTTCCAGTTAGCTGTTTTTGCATTAATTGCGACTTCCTCAGTCTTAGTAATTAGTGTACCCCT
TGTATTTGCTTCTCCTGATGGTTGGTCAAATAATAAAAACGTTGTATTTTCGGGTACATCATTATGGATTGGATTAGTCT
TTTTGGTAGCTATTCTGAATTCTCTCATTTCTTGAATTTGTTTAGTATTTAGTAGCCCAATACAAAATAAATAAAAAGAA
AGTACCTTTTTCGAAAAAATTCAGATTGTGATACACATTAAAATGCTATTTGCGTTCCGAATTATTACCTCTTCTCTTTC
ATTATTATGAAATTCCATTGCCATTAGAATATTGATTGACAGACAATTAATAAAAAAAAAAACTCTAATAGAAAATGAAA
CGGTCGACCCAGACATAGACGGTCGACCCAGGCGGATATATCCTATAAAATATAGGCCGTAGCGAGTATAGTTCAATGTA
GCGAGCGTAGTTCAATGGTAAAACATCTCCTTGCCAAGGAGAAGGCACGGGTTCGATTCCCGTCGCTCGCCAGCTTAATT
TAGTAAGGTACTATGATAAAAAATTCAGTCTAGTTGACTACTTATATTAAATTAAGTAGTTGTTGGTCTAGTACCGTATC
CCTTCCTATCTTATCCTTTGCACCCGACTCAAAAAAAAGAGTGCTTCGGGAGCGAAAATAGAACTTGCCAAGAGGGTGCC
CTAAACCCGGGATTCACCGAGACAAACAAGAGAAAATGGCTTTTAAAGGGGGACAGACTATGCCTTTCTTTTATTTCTTT
TTTCTTTTATTTCTTTTCTGTCTGCTGAATAAAAAAAGAGTAGGATATAGCCCTCTACCATATCTATACAAATAAATAGT
CCATTTATTTATCTGGACTGCTAAGTGCGGAGACGGGAATCGAACCCGTGACCTCAAGGTTATGAGCCTCGTGAGCTACC
AAACTGCTCTACTCCGCTCTGTAGGGCCAAAAACTGGTGGACGAAAAAGGTTGACTACAAGTCTCTACCATGTCTAGACA
AATAGAATAGTCTTTTTATACAGAATGGAGCGGGTAGCGGGAATCGAACCCGCATCGTTAGCTTGGAAGGCTAGGGGTTA
TAGTCGACGTTGGTTGATTATTTTTAACGTCTCTAATTCAAAACCGAACATGAAATTTTGATTTCATTCGGCTCCTTTAT
GGCTATTCTCACCACTTAACATCTATGTCAGCTTTTCTGTCTGAATGGAACCAAAGCTCTCCGCTTTCTAGATGATCCTT
ATAGAGTAGGAGATAGAAATTCTACTAAATATCTATCTAATCTACTTACTTCGTTCCCTAATTTCATTCAAGAGATCCTG
AGGAAAAGAGCTGGGTTTCCACCGAGCTGAAACAATATCCTGATGGTTCTAGTAAACCAAAACTATCGTTTTTTAGCTAT
TGGGCTTCCATTTCTTTTTTAACTAAAAGAAGATTTAGTTACGATTGGAAATAAACTTTTTTGTATCTTCATCCATAGAT
CCTTTACTCATATTTATTCAATTGGAATACTTAATCCAATGCAAAATTATGCTTCGCGACTCTGTACTTATAATCAAATT
TGTATTTTGCATGCAAATTTAATTAGTCTTTGGATACTAATTGCGAGAATGTATATTCTTCCTCAATATGCTATTGAGAG
GAAAAGGATTAAACCCTTTATAAGAACTAAAGTTTTCATCGGAATATGAATATAAAAAACTTAAGGATGTCTTAAGTATA
TCATTTCAAATTCAGTTATTAATAGAACGAATCACACTTTTACCACTAAACTATACCCGCTACATGTAGATTATGGGACC
AACGCTACCCTTTGTCAAGGGTAGCCATTCGAGGAATTCCATCTAATCTACGGAGAAAAGTGAGCAGTTGGTACTTCAAT
CGCGGGCCTTTACTTTAGGATTTAGAGGGCCTCCCTCTAGTCTGTAAAAGAAATCTCTTATTACCATCCCACTAGGGTAT
GAACCAAATGTATGCATTTCGATTAGGATCGTATTCTTCGTATTCTATAGTTTGATTATTCCTACAATATACACTAAGAA
ATATAGGAGACAGTACAGTCCCCATCAATCCCTTTCTTTCTTTTCTTTTCTTTTTTGGTAGAATAAATTTTATACTCTGC
AGTATAAACTCGACTGCCCACTTTTTAGAATAAAATTGTTGATAAAACTCCAATAACAGACAGATAAGAAGTATATCGCT
GAAAATTAATACCCAGCCATATGGGTATATGCAGAGCGCGAATTCCTTTATACCCCCCATTAGAATTAGGAAAAATAAAA
AATAAATGGAGAAATTTCTCATCATAAGATCAGCCAATAGAAAAAAAAAAGTCCCTAATTCTGCAGAACATTCTGAGCAC
TGGTGCCCCTTTGGCCTTTTTGAACCTCACCGCGAATAAACTTCTATATCTCAATATAGAAAAAAAAAACTAGTAAAATC
TCTAGATATATATCTATATATACATATATTATGTAAATTAATATATACATATATTATGTACATTATGCAGTAGACCTATA
ATGGGAAATGAAAGTGGCGAATTTTTGAATAAAAAGCCCTTTTAACTCAGTGGTAGAGTAATGCCATGGTAAGGCATAAG
TCATCGGTTCAAATCCGATAAAGGGCTTTTCCACTAGTGGTAGAGTAATGCCACGGCAAGACAGAAGTCATTGGTTCAAA
TCCGGTAGAGTACTTTTCTACTAAATGCATTCACTTTTTTCTTTTTTTTTTCTTGAATTTTATGATTTCATTTAGTGGTA
GATGCCCACATTTTTGGTCTGAATACTAAACGAAGCACAGAGTTTAAATTGCAAAAAAGAAATGAAATTGGACTCTTTTT
CCTGTTAGAGCAATCAAATCAATATCTGTACTGAACTAATCTAGAATCCTTTTTATTAATCTATTCTTATTCTATACCCT
TTAAAATGAATTCCCCTAAAAAGCAGGGGATGATCCGTGAATTAACCTAACCATCAACTAAAAAAAAATCCTATGAAAGC
ATAACAGAAAAGTAGGAAAGACTCTTTGCTTTGATCTATTTATACTCTTGGACTATATTGACAATTCCAAAAAACTGCTC
ATACTATCATTATAGTATAATGACGAGTGGTTCCATATAGCACTATCGTCTAGTGATGCCCCCATCGTCTAGTGGTTCAG
GACATCTCTCTTTCAAGGAGGCAGCGGGGATTCGACTTCCCCTGGGGGTAGGGAGTATTATAAAAAGAGGTTAATCTATA
GATTATCAAAAACCCTAGAATAAATTCTTCCTGGGTCGATGCCCGAGCGGTTAATGGGGACGGACTGTAAATTCGTTGAC
GATATGTCTACGCTGGTTCAAATCCAGCTCGGCCCAAGAATCTAGGGCTTAGTGAATATGAACTAAATCCATTTTTTTCT
TCCATAAAAAAAAAATATCTGATCCATAGAAATAAAGGATAAAGAGAAAAGAAAGGGAAAATATATTTCTAAGCCATATC
TCTCTGATTCTTTTCTTAACAAAGACAAAGAAAAGAGTTTTTCTTATTGAAAGGTGGATTATCATTTATTTTTAGGGATA
AAAAATCGCGGCATATTAGTTATGCCACTCTCACTATACCCACATAGGATATGTGGGTATGTAGTATATGATTCATCTAT
TTCTTAGAGTACGACAGACGAATCTTCTTAATGGTTCTATTTAAGAATAGGTATGCCATACACCCCGCAGGGATTGTAGT
TCAATTGGTTAGAGCACCGCCCTGTCAAGGCGGAAGCTGCGGGTTCGAGCCCCGTCAGTCCCGAACTAGGATTCAATGAA
TGGAAAAATTCATCTTTCCCTTTTTCATTAAAAATTTCCCTGAATAAAAGGGGCAGAAGGCAAGATCAAATATCGATGGG
GAACCCCTTTTTGATAAGGAAAGACGTACATATCATACGTGGATTAGTATAATTTAGGATATTACTCTATTTTTATGGTA
TGATGATACCATCCTCATCTTAACTTCCTATTCCACTCTTATGGAATAGAGTTCCGGTAAAATATTGGAATCCATACACA
AATTGTATTCGTTTATTGTTAGAGAATGAATATAATTAGTTCCTTTTTGAGGGTTATTATAAACCACACCACTTCCATTT
TGTAGTTCCAACTTTCTTTGTGTATATTCAATGAATTCTTGGTCGGTCATATAATACATACATAATTGTATGTATAACTA
TAAGAAAAAGAAAGGGAAATTGGATAAGAAAGATTCTTGGCTATACATATATATAGAAAAGCAAAAGTCGAAAAGGATGA
AAAATAGAGGGGTTCAGAATCCAATTAAAAAATCTATTTTGGTCTTAGTATGGATAAGGGATCTTCCTATGTTCTATTAT
TCCACTATCAACCATGAATTGATTTGATAGATCCTATATTCATAATATTGAATTGATTTAGTATTATCAGAATGCAAGTC
CTCCCCTTGAATTTACAGGATACCCCCTTTTCCTCTCCATGGGATTACATCCCGAGTTATTGTGAAAAAAAGAAAATAAA
GAGGTTATGGAAGTAAATATTCTCGCATTTATTGCTACTGCATTGTTCATTCTAGTTCCTACTGCCTTTTTACTTATTAT
TTATGTAAAAACTGCCAGCCAAAATGATTAATTGGAATTCCAATTAATCATTGAAGAAATGAAAAAGGGATTAAACAAAA
TAAAAATCCAAGTCTTAAATGAAAGGATCTGGTTGGAATCATAAAGTGTGGTAGAAAGAACTACATATAGTTTTTTCTAC
GACACTTTAGATTCTTTCTATTATATTATCTTGAATCTACATAGAATAGATTAGTAGATTGAAATAGTAATCTAATTCAA
CTTCTTCTTTCACTGCATCCACTTAATTTCAAGCAAGTCAAAATAAAAAAAAAAATCGAAGACAATTCTTCATTGAAAGA
ATCCATGGAGAGGGAGAAAAATAATACGAGAATAGACTATAGTAAAAAAAAGTAAATAAAAGGAAAAAACCTGCGAATCT
TTCATACTTAAAAATGACGCGAGATGCTTCACGCGAGATCCTTCAAAAACAAAAAAATTTCTAAGAATAAGAAAAGAGTA
TAGTATAAATGGAAAATGTGCGATATGTTGTGAACAGCTTCGTGTAAGAAAGTCTAATTTTCTTATGTAAAGAGCTTTAT
TTTTACTCGTCACTTCTAGTAGAAATTCTTAATTACTATAATCGCTCTTTCTATTCTATTTCTTTCTATTATAGTAGAAT
GGAACATAGTAGAATAGAACGACTGACTCTTTCTTATTCTTAAAAGAGTTTTTTACAAGAGTGAAACAAAACTAAAGAAA
GAGAGAAAAAATAAAGTTTGACAAAATGATTAATGCAAAACGATCAATTAAAGAAAAGAGTTGATACTACAATTGGACTA
CTCAATCAATTAGTAGTATCCCTAGAGTCCACTTCTCCCCCATACTACTAGCGAAAGAGAAAATGTAAAGACTACCATTA
AAGCAGCCCAAGCGAGACTTACTATATCCATGTAAATTATGTCTCCTATTTATATGAAGGAATTATTCTACTATTGATCA
ATAATCATAGTGGAATTAAGGGTACAGAGTCAAAATTCTGCCCTAAGACTATAGATGAATCAGTTAAAGGAATTTACTCC
TAACAAATTTTATATTATTTTTGGTAGAGTTGGAGAGTATTAAGTATAAATATAATACATATCCTTTTTAAAAAGGAGTG
GGGGAATATCCTAAATAGAAGACGCGGGAATAGAGAGATTTTTTCTTCCTTTTGTTACCTTTTTTTTTTATAAGCAAAGG
ACGTCAGAATATATCATAAAATTAGGATAGATAAATATTTATTGGATACCTACCTTACCCATGCCTTACCCCTGTTTATT
TTTGAGCTAAACCCTACTTCCCCACTTTCTATCTTTCTATGAAAGAGTGAGGAGACCTTATCCACAACGCTGAAATTGAT
TTTTGATCAGCCTATTTACTCTAATTCTCGACATAATCTGTAGCCTTTCTTTACTTTAGTGTATGTAGTAAGATGTACTA
AAAAAAAAATGTATGATAATTAGGAAGTCTTGAGATTTCTTCGCAAAGTCCCTTCTTCAATCTTAGATTTAAAAAAGAAT
GCCCTTTAGGGCCCTTTGGTGGATATGAAGGTTTCAGAAACCTTAGCCTCATAGTTTTAAATTCCCGAATCGAATCAAAT
TAATAAAAGAATAAGGAAAGGCTACCTCATCTCTGTTAGTAGCTAACGGGCCATTGCCCCCAAAACAAACCCTAGTTTGA
GGATAGAACTATGGTATGGATTCTCAAAATCCAGTATCGCCAGACCTAGTTACTCTCTTGCCCCAACTTATGAGGTAAGT
ATTTGATTGATCAGGCGGCACCCAGATTTGAACTGGGGATAAAGGATTTGCAGTCCCCTGCCTTACCACTTGGCCATGCC
GCCAAAAAATCCGATCTAAAATCGAGAAGTATTCATCCATATTTTCTTACTAAAACACCTTTGCTTTTATCTTGAATGTA
ATTCAACTTACTTTTTCCAATCGTTTTCAAAAAATCTATTTCTGCTTTTTTGCATCCTGTTTTGCTTATTTTCCTCGATG
GATTCTATGTTAAACATTGCTTAGAAAACTTACCTTTTCTTTCTATTCTATTGAGATGAGATGGCAAAGGAGCAAAAATG
GATTTCCATGCAAAATTCAGAACAAATTGGAACCATTAACTAGAACTAGAATTTTTTTTTTTTGAATTGCAGCAGTAAAC
GACTCTTAAATCGGTATTCTCTCCTCCCATTCCTTTTAATGGCATAATAAAATAGAATAAAAGTTTCCCGAATTGTATAT
AGGTAAACTCCTGGTCCGAACAGCATTATTATCTAGGGCTCCCCCTTATGTACATATCCCTATGGGGAATCATGCTTTAA
TTTTTCATTGCATTAAATATTAGCTGGATAACTAGATTAGCAAGTACTTAAAAAAAAGTAAGTACTTTTTTTTAGGATTC
TACAACGAAATCCTTTCTTTTTCAGCAATTCTACTGCTACAAATACTAGAAAACAAAAAAGAACCTTCAAATTCTTTTTG
AAAATAAAACTAAGCGTACTATTCTAAATTCTAAATCGAACTAAAGTCAAACTTTCTAGTGCTTATAAATTTTATGGCTT
TTTTTCTTTCATAGAAAGGAGCTAAAACGAGAAATCTTTCCTATCCAATCTGATTAGAATATCATAAAGTTAAAGTTTAA
GTGGCAGAATTTTTTCTAGCAGTTTTTTATCAATTCATTTTAATTCCATTTCTACCCCTGCAAAATTGGAACTTTCGTAA
AAATTATCTCTATTCATATGTATGAAATACATATATGAAATACGTATGTGGAGTTCCCTAGAATTTCATGTGATTCAGTA
AACAGAATATAGATTCCATGATTGCTAGATTGATCCGTAGGGATTGATAAAGAGTGAGCTGATAATGGAATTTTTTTTCG
ATAAATAGGAAAAGGAAACTTTAAGATGCTCCGGAATGGGAATGAGGGAATGTCCACAATACCCGGATTTAGTCAGATCC
AATTCGAGGGATTTTGTAGGTTCATTAATCAAGGCTTGGCAGAAGAACTTGAGAAGTTTCCAACAATTAAAGATCCAGAT
CACGAAATTGCATTTCAATTATTTGCGAAAGGATATCAATTGCTACAACCCTCGATAAAAGAAAGGGATGCTGTGTATGA
ATCACTCACTTATTCTTCTGAATTATATGTATCTGCGAGATTAATTTTTGGTTTCGATGTGCAAAAGCAAACCATTTCTA
TTGGAAACATTCCTATAATGAATTCCTTAGGAACCTTTATAATAAATGGAATATATCGAATTGTGATCAATCAAATATTG
CTAAGTCCTGGTATTTACTACCGCTCGGAATTAGACCATAAAGGAATTTCTATATACACCGGGACTATAATATCAGATTG
GGGAGGAAGATCGGAATTAGCAATTGATAAAAAAGAAAGGATATGGGCTCGCGTGAGTAGAAAACAAAAGATATCTATTT
TAGTTCTATCATCAGCTATGGGTTCGAATCTAAGAGAAATTTTAGATAATGTTTCCTACCCCGAAATTTTCTTGTCTTTC
CCGAATGCTAAGGAGAAAAAGAGGATTGAGTCAAAAGAAAAAGCTATTTTGGAGTTTTATCAACAATTTGCTTGTGTAGG
CGGGGACCTGGTATTTTCGGAGTCCTTATGTGAGGAATTACAAAAGAAATTTTTTCAACAAAAATGTGAATTAGGAAGAG
TCGGTCGACGAAATATGAATCGGAGACTCAATCTTGATATACCTCAGAACAATACATTCTTGTTACCACGAGATGTATTG
GCCGCTACGGATCATTTAATTGGAATGAAATTTGGAACGGGTATACTTGACGATGACGATATGAATCACTTGAAAAATAA
ACGTATTCGTTCGGTTGCGGATTTGTTACAAGATCAATTCGGATTGGCTCTTGGCCGTTTACAACATGCAATTCAAAAAA
CTATCCGTAGAGTATTCATACGTCAATCGAAACCGACTCCACAAACTTTAGTAACTCCAACTTCAACTTCGATTTTATTA
ATAACTACTTATGAGACCTTTTTTGGCACATACCCCTTATCTCAAGTTTTTGACCAAACCAATCCATTGACACAAACGGT
TCATGGGCGAAAAGTGAGTTGTTTGGGTCCTGGAGGATTGACGGGGAGAACTGCAAGTTTTCGGAGCCGAGATATTCATC
CGAGTCACTATGGGCGTATTTGCCCAATTGACACGTCCGAAGGAATCAATGTTGGACTTACTGGATCTTTAGCTATTCAT
GCGAGAATTGATCACTGGTGGGGATCTATAGAGAGTCCGTTTTATGAAATATCTGAGAAAGCAAAAGAAAAAAAAGAGAG
ACAGGTGGTTTATTTATCACCAAATAGAGATGAATATTATATGATAGCAGCAGGAAATTCTTTATCCTTGAATCAAGGTA
TTCAGGAAGAACAGGTTGTTCCAGCTAGATACCGTCAAGAATTTCTTACTATTGCATGGGAACAGATTCATGTTAGAAGT
ATTTTTCCTTTCCAATATTTTTCTATTGGAGGCTCTCTCATTCCTTTTATTGAGCATAATGATGCGAATCGGGCTTTAAT
GAGTTCTAATATGCAGCGCCAAGCAGTTCCACTTTCTCGGTCTGAGAAGTGCATTGTTGGAACTGGATTGGAACGCCAAA
CAGCTCTAGATTCGAGGGTTTCTATTATAGCCGAATGCGAGGGAAAGATCATTTCTAGTGATAGTCACAAGATTCTTTTA
TCAAGTAGTGGAAAGACTATAAGTATTGCTTTAGTTGCTCATCAGCGCTCTAACAAAAATACTTGTATGCACCAAAAACC
TCGGGTTCCAGAGGGTAAATCCTTTAAAAAAGGGCAAATTTTAGCGGAGGGAGCAGCTACAGTTGGTGGAGAACTCGCTT
TAGGAAAAAACGTTTTAGTAGCTTATATGCCGTGGGAGGGCTACAATTTTGAAGACGCAGTACTAATTAGCGAACGTTTG
GTATATGAGGATATTTATACTTCTTTTCACATCCGAAAATATGAAATTCAGACGGATACGACAACCCAAGGCTCCGCTGA
AAAAATCACTAAAGAAATACCACATCTAGAAGAAAATTTACTCCGAAATTTGGACAGAAATGGAGTTGTGAGGTTGGGAT
CCTGGGTAGAAACTGGCGATATTTTAGTAGGTAAATTAACGCCTCAGATAGCTAGCGAATCCTCGTATATCGCGGAAGCT
GGATTATTACGGGCCATTTTTGGTCTTGAGGTATCCACTTCAAAAGAAACTTCTCTCAAACTACCTATAGGTGGAAGAGG
GCGCGTTATCGATGTGAAATGGATCCAGAGGGACCCCCTCGACATAATGGTTCGTGTATATATTTTACAGAAACGCGAAA
TCAAAGTTGGGGATAAAGTAGCAGGAAGACACGGGAATAAGGGGATCATTTCCAAAATTTTGCCTAGGCAAGATATGCCC
TATTTGCAAGATGGAACACCCGTTGATATGGTCTTCAATCCCCTAGGAGTACCCTCACGAATGAATGTGGGACAAATATT
TGAAAGCTCACTTGGATTAGCGGGGGATCTGCTAAAGAAACATTATAGAATAGCACCCTTTGATGAGAGATATGAGCAAG
AGGCTTCAAGAAAACTTGTGTTTTCGGAACTATATGAAGCCAGTAAACAAACAAAAAATCCATGGGTATTTGAACCCGAG
TACCCGGGAAAAAGCAGAATATTTGATGGAAGAACAGGAGATCCCTTCGAACAACCTGTTCTAATAGGGAAGTCCTATAT
TTTAAAATTAATTCATCAAGTTGATGAGAAAATCCATGGACGTTCTACTGGGCCCTACTCACTTGTTACCCAACAACCTG
TTAGAGGAAGAGCCAAGCAAGGGGGACAACGAGTAGGAGAAATGGAAGTTTGGGCTTTAGAAGGATTTGGTGTTGCTCAT
ATTTTACAAGAGATACTTACTTATAAATCTGATCATCTTATAGCTCGCCAAGAAATACTTAATGCTACGATCTGGGGAAA
AAGAGTGCCTAATCACGAGGATCCTCCAGAATCTTTTCGAGTGCTCGTTCGAGAACTACGATCTTTGGCTCTAGAACTGA
ACCATTTCCTTGTATCTGAGAAGAACTTTCAGATTAATAGGGAGGATGTTTGATCGGAATAAATAAAAATTCTTTTCTTA
TTTCTATTTTATGATTGACCAATATAAACATAAACAACTTCAAATTGGACTCGTTTCCCCTCAACAAATAAAGGCTTGGG
CTAACAAAATCCTACCTAATGGGGAAGTCGTTGGCGAAGTCACAAGGCCCTCCACTTTTCATTATAAAACCGATAAACCA
GAAAAAGATGGATTGTTTTGCGAAAGAATCTTTGGGCCCATAAAAAGTGGAATTTGTGCTTGCGGAAATTCTCGAGCGAG
CGTAGCTGAAAACGAAGACGAAAAATTTTGTCAAAAATGCGGGGTAGAATTTGTTGATTCTCGGATACGAAGATATCAAA
TGGGATACATCAAACTGGCATGTCCAGTGACTCATGTGTGGTATTTGAAAGGTCTTCCTAGTTATATCGCGAATCTTTTA
GATAAACCCCTTAAGAAATTGGAGGGCCTAGTATACGGCGATTTCTCTTTTGCTAGGCCCAGCGCTAAAAAACCTACTTT
CTTACGATTACGAGGTTTATTCGAAGATGAAATTTCATCCTGTAACCACAACATTTCTCCTTTTTTTTCTACTCCTGGCT
TTGCAACATTTCGAAATCGGGAAATTGCGACAGGAGCAGGTGCTATTAGAGAACAATTAGCGGATTTGGATTTGCGAATT
ATTATAGAGAATTCCTTGGTTGAATGGAAGGAATTAGAAGACGAGGGGTATAGTGGAGATGAATGGGAAGATAGAAAAAG
ACGAATAAGAAAAGTTTTTTTAATTAGACGAATGCAATTGGCGAAACATTTTATTCAAACAAATGTAGAACCAGAATGGA
TGGTTTTGTGCTTATTACCGGTTCTTCCTCCCGAATTGAGACCCATTGTTTATAGGTCTGGGGATAAAGTAGTTACTTCG
GATATTAATGAACTTTATAAGAGAGTTATCCGTCGGAACAACAACCTTGCCTATCTATTAAAAAGAAGTGAATTAGCGCC
AGCAGATTTAGTAATGTGCCAGGAAAAATTGGTACAAGAAGCCGTGGATACACTTCTTGATAGTGGGTCCCGCGGGCAAC
CGACGAGGGATGGTCACAATAAAGTATACAAGTCCCTTTCAGATGTAATTGAGGGTAAAGAGGGGAGGTTTCGTGAGACT
CTGCTTGGGAAACGGGTCGATTACTCGGGGCGTTCTGTCATTGTTGTGGGTCCTTCACTTTCATTACATCAATGTGGATT
ACCTCTAGAGATAGCAATAAAGCTTTTTCAACTATTTGTAATTCGAGATTTAATCACGAAACGTGCTACTTCTAATGTCA
GGATTGCTAAAAGAAAAATTTGGGAAAAGGAACCCATTGTATGGGAAATACTTCAAGAAGTTATGCGGGGGCATCCTGTA
CTGTTGAACAGAGCACCTACTCTGCATAGATTAGGCATACAAGCCTTCCAACCCACTTTAGTAGAGGGGCGTACTATTTG
TTTACATCCATTAGTGTGTAAGGGTTTCAATGCGGACTTTGACGGGGATCAAATGGCTGTTCATCTACCTTTATCCTTGG
AAGCTCAAGCGGAAGCCCGTTTACTTATGTTTTCTCATATGAATCTCCTGTCTCCCGCTATTGGAGATCCTATTTGCGTG
CCAACCCAAGACATGCTTATCGGACTTTATGTATTAACGATTGGAAACCGTCGAGGTATTTGTGCAAATAGATATAATAG
TTGCGGAAACTATCCAAATAAAAAAGTCAACTACAATAATAATTATAAGTATACGAAAGATAAAGAACCCCATTTTTCTA
GTTCCTATGATGCACTGGGAGCTTATAGACAGAAACGAATCGGTTTAAACAGTCCATTGTGGCTCCGATGGAAACTAGAT
CAACGCGTCATTGGGTCAAGAGAAGTTCCGATTGAAGTTCAATATGAATCTTTTGGGACTTATCATGAGATTTATGCCCA
CTATCTAATAGTCGGAAATAGAAAAAAAGAAACCCGTTCTATATACATTCGAACCACTCTTGGTCATATTTCTTTTTATA
GAGAAATAGAGGAAGCCATACAAGGATTTAGTCGGGCCTATTCATACACTATCTAAACAAGGAAGTTAGATTAGATTCGG
CGATGCCCCTTTCGGGGGGCATTCCGATTTCGCTAGTACCATCTTTTTTGCCGCGCAAATTAAGATTGAGGAAAGAGAGT
AAATTAAGTTTTCGAATCACTGACTCAGGCCTATTGTCGAATCCTACTCAGCAATTGTCGAATCCTACTCAGCCAAAAAA
GGGGGTACTTATGTATGGCGGAACGGGCCAACCTGGTCTTTCATAATAAAGAGATAGACGGAACTGCTATGAAACGACTT
ATTAGCAGATTAATAGATCATTTCGGAATGGGATATACATCCCATATACTGGATCAAATAAAGGCTCTGGGCTTCCATCA
AGCCACTACTACATCAATTTCTTTAGGAATCGAGGATCTTTTAACAATACCCTCTAAAGGATGGTTAGTCCAAGACGCGG
AACAACAGAGTTTTCTTTTGGAGAAACACTATTATTATGGGGCTGTACACGCAGTAGAAAAATTACGCCAATCCGTTGAA
ATATGGTATGCTACAAGTGAATATTTGAAACAAGAAATGAATTCGAATTTTCGGATAACGGATCCGTCTAATCCAGTCTA
TCTAATGTCTTTTTCAGGAGCCAGAGGAAATGCATCTCAGGTACACCAATTAGTAGGGATGAGAGGGTTAATGGCGGATC
CTCAAGGACAAATGATTGATTTACCTATTCAAAGCAATTTACGCGAGGGACTTTCTTTGACAGAATATATAATTTCCTGC
TACGGAGCCCGCAAAGGGGTTGTAGATACTGCTGTACGAACAGCGGATGCTGGATATCTTACACGCAGACTTGTTGAAGT
AGTTCAACATATTATTGTGCGTAGAAGAGATTGTGGTACTATTCGAGGTATTTCTGTGAGTCCTCAAAATGGGATGACAG
AAAAACTTTTTGTCCAAACACTAATTGGTCGTGTATTAGCAGACGATATATATATTGGTTCACGATGCATTGCTGCTCGA
AATCAAGATATTGGAATTGGATTAGTCAATCGATTCATAACTGCCTTTCGAGCACAACCGTTTCGAGCACAACCAATATA
TATTAGAACCCCTTTTACTTGCCGGAGCACATCTTGGATCTGTCAATTATGTTATGGGCGGAGTCCCACTCATGGCGATC
TGGTCGAATTGGGGGAAGCTGTAGGTATTATTGCGGGTCAATCAATCGGGGAGCCAGGGACTCAACTAACATTAAGAACT
TTTCATACCGGTGGAGTATTCACAGGGGGTACTGCGGACCTTGTACGATCCCCCTCGAATGGAAAAATCCAATTCAATGA
GAATTTGGTTCACCCCACACGTACCCGTCATGGGCAGCCTGCTTTTCTATGCTATATAGACTTGCGTGTAACTATTCAGA
GTCAGGATATTCTACATAGTGTGAATATTCCGTTAAAAAGCTTGATTCTAGTACAAAATGACCAATATGTAGAATCCGAA
CAAGTAATTGCAGAGATTCGTGCCGGAACGTCCACTTTGCATTTTAAAGAAAAGGTACAAAAGCATATTTATTCCGAATC
AGACGGGGAAATGCACTGGAGTACTGATGTTTACCATGCGCCCGAATATCAATATGGTAATCTTCGTCGATTACCAAAAA
CAAGCCATTTATGGATATTGTCAGTAAGTATGTGCAGATCCAGTATAGCATCCTTTTCGCTGCACAAGGATCAAGATCAA
ATGAATACGTATTCTTTTTCTCTTGACGGAAGATATATCTTTGACCTCTCAATGGCTAATGATCAAGTAAGCCATAGACT
GTTGGATACTTTTGGTAAAAAAGATAAGGAAATTCTTGATTATTTAACGCCAGATCAAATCGTGTCCAACAATCATTGGA
ATTTTGTCTATCCTTCTATTCTTCAAGATAATTCGGATTTGTTGGCAAAAAAACGAAGAAATAGGTTCGTCATTCCATTA
CAATATCATCAAGAACAAGAAAAAGAGCTAATATCCTGTTTGGGGATTTCGATTGAAATACCCTTTATGGGTGTTTTACG
TAGAAATACTATTTTTGCTTATTTTGACGATCCACGATACAGAAAAGATAAAAGGGGTTCAGGAATTGTTAAATTTAGAT
ATAGGACCCTAGAGGAAGAATATAAGACCCTAGAGGAAGGGTATAGGACTCTAGAGGAAGACTCAGAAGACGAATATGAG
AGCCTAGAGAATGAATATAGGACCCGAGAGGACGAATATGAAACCCTAGAAGACGAATATAGCACTCTAGAGGACGAATA
TGAAATCCTAGAAGATGAATATGGGATCCTAGAGGCCGAATATAGGACTCTAGAGAAAGATTCAGAAGAAGAATCTGGGA
ACCCAGAGAACGAATATAAAAGTAGAGAGGGCGAATATGGAACTCTAGAGGAAGACTCAGAAGAAGAATATGGGAGCCGT
GAAGATGGCTCAGAGAACGAATATGGGGCTTTAGAAGAAGACTCAGAGGAAGACTCAGAGGACGAATATGGGAGCCCAGA
GGAAGATTCTATCTTAAAAAAAGAGGGTTTTATTGAGCATCGAGGAACAAAAGAATTTAGTCTAAAATACCAAAAAGAAG
TAGATCGGTTTTTTTTCATTCTTCAAGAACTGCATATCTTGCCAAGATCCTCATCGCTAAAAGTACTTGACAATAGTATT
ATTGGAGTGGATACACAACTCACAAAAAATACAAGAAGTCGACTAGGTGGATTGGTCCGAGTGAAGAGAAAAAAAAGCCA
TACGGAACTCAAAATCTTTTCCGGAGATATTCATTTTCCTGAAGAGGCGGATAAGATATCCGGCGCCAGTTTGATACCAC
CAGAAAGAGAAAAAAAAGATTATAAGGACTCAAAAAAAAGAAAAAATTGGGTTTATGTTCAACGGAAAAAAATTCTCAAA
AACAAGGAAAAGTATTTTGTTTCGGTTCGACCTGCAGTCGCATATGAAATGGACGAAGGGAGAAATTTAGCAAGACTTTT
CCCGCAAGATCTCCTGCAAGAAGAGGATAATCTCCAACTTCGACTTGTCAATTTTATTTCTCATGAAAATAGCAAGTTAA
CTCAAAGAATTTATCACACGAATAGTCAATTCGTTCGAACTTGCTTGGTAGTGAATTGGGAACAAGAAGAAAAAGAGAGG
GCTCGTGCTTCCCTTGTTGAGTTAAGAACAAATGATCTGATTCGGGATTTCCTAAGAATTGAGTTAGTCAAGTCCACTAT
TTCATATACAAGAAGAAGGTATGATAGGACAAGTGCAGGACCGATTCCCAATAATAGGTTAGATCGCAACAATAGCAATT
CCTTTTATTCCAAGGCGAAGATTAAATCACTTAGCCAACATCAAGAAGCTATTGGCACCTTGTTGAATCGAAATAAAGAC
TACCCATCTTTGATGATTTTGTCGGCATCCAACTGTTCTCGAATTGGTTTATTCAAGAATTCAAAATATCCCAATGCAGT
AAAAGAATCGAATCCTAGAATTCCTATTCGAGATATTTTTGGGCTCTTAGGGGCTATTGTACCTAATATATCGAATTTTT
TTTCATCTTACTATTTATTAACGCATAATCAGATCTTGTTAAAAAAATACTTGTTCCTTGACAATTTGAAACAAACCTTC
CAAGTACTTCAAGAGCTTAAATACTCTTTAATAGATGAAAATAAAAGGATTTCGAATTTCGACAGTAACATCATGTTGAA
TGCACTCCATTTGAATTGGCACTTTCTCAATCATGACTCATGGGAGGAGACATTGGCAATAATTCAGCTTGGACAATTTA
TTTGTGAAAATGTATGTCTATTTAAATCACACATAAAAAAATCGGGTCAAATTTACATTGTTAATATGGACTCCTTTGTT
ATAAGAGCAGCTAAGCCTTATTTGGCCACTAGAGGAGCAACTGTTCATGGTCATTATGGAAAAACCCTTTACAAAGGAGA
TAGGTTAGTTACCTTTATATATGAAAAATCGAGATCTAGTGATATAACGCAAGGTCTTCCAAAAGTAGAACAAATATTCG
AAGCACGTTCAATTGATTCACTATCGCCGAATCTCGAAAGGAGAATTGAGGATTGGAATGAGCGTATACCAAGAATTCTT
GGGGTTCCCTGGGGATTCTTGATTGGAGCTGAGCTAACCATCGCCCAAAGTCGTATCTCTTTGGTTAATAAGATCCAAAA
GGTTTATCGATCCCAAGGGGTACAGATCCATAATAGACATATAGAGATTATTATACGCCAAGTAACATCAAAAGTACGGG
TTTCCGAAGATGGAATGTCTAATGTTTTTTTACCCGGGGAATTAATAGGACTATTGCGAGCGGAACGAGCAGGGCGTGCT
TTGGATGAATCGATCTATTATCGGGCAATCTTATTGGGAATAACAAGGGCTTCCCTGAATACCCAAAGTTTCATATCTGA
AGCAAGTTTTCAAGAAACTGCTCGAGTTTTAGCAAAAGCTGCCCTACGAGGTCGTATTGATTGGTTGAAAGGCCTGAAAG
AAAACGTAGTTCTGGGGGGAATTATCCCTGTTGGTACCGGATTCCAAAAATTTGTGCATCGTTCCTCACAAGACAAGAAC
CTTTATTTCGAAATTCAAAAAAAAAATCTATTCACGTCGGAAATGAGAGATATGTTGTTTCTCCATACAGAATTAGTTTC
TTCTGATTCTGACGTAACAAACAATTTCTATGAGACATCAGAACCCCCATTTACTCCCATTTATACGATTTAAGGATACA
TAAAGCAGATTTTTTTTAGTTTAATTTAAACCAGATTTTTGACCTTAGAATGCTAACAGGTCTGATTTTAGATTTTTTAT
TTTCATATTTTACTAAATAAAAGAAGTCAGTTAATTCATTAAGGCTATGTTTATATCATGTATCAATGGCCAATTCTGAG
TAGAAGGTTCCATCGGAACAATTATTATTTATTTCAAGATATTTCGGCTCTTTCTTAATCTTCAAAAAAAAAATAAATTC
CGTAATGGTAAGACGAAAAAAAGAAAAAAAAAAGGAAGTGTGGAAAAAATGACAAGAAGATATTGGAACATCAATTTGAA
AGAGATGATAGAAGCAGGAGTTCATTTTGGTCATGGTATTAAGAAATGGAATCCTAAAATGGCCCCTTACATCTCGGCAA
AGCGTAAAGGTACTCATATTACAAATCTCGCTAGAACGGCTCGTTTTTTATCAGAAGCTTGTGATTTAGTTTTTGATGCA
GCAAGTCAGGGAAAAAGCTTCTTAATTGTTGGTACCAAAAAAAGAACAGCGGATTTAGTAGCATCAGCTGCAATAAGGTC
TCGTTGTCATTATGTTAATAAAAAGTGGTTCAGTGGTATGTTAACGAATTGGTCGATTACCAAAACTAGACTTTCTCAAT
TTAGAGACTTAAGAGCGGAAGAAAAGATGGGAAAATTCCACCATCTTCCAAAACGAGATGTGGCAATCTTAAAGAGAAAA
TTATCCACCTTGCAAAGATATCTCGGCGGGATTAAATATATGACGAGGTTGCCTGACATTGTGATCGTCCTTGATCAGCA
AAAAGAGTATATAGCTCTTCGGGAATGTGCCATTTTGGGGATTCCTACTATTTCTTTAGTGGATACAAATTGTGACCCAG
ATCTCGCGAATATATCGATTCCTGCCAACGATGACACTATGACTTCAATTCGATTGATTCTTAACAAATTAGTATTTGCA
ATTTGTGAGGGCCGTTCTCTCTATATAAGAAATCGTTGATTAAGATTAAGAAGAATAGTTAATTCTTAAGCAACTACGTA
GATTTATGGGATCAGTTACTATTCTTTTTTGTTTTGCATAGATAAAAGAAGGGGAATATTGATATATATTAGAGGGTATT
GATATATATTATCATTTGATGTGATTTCTTGGTATCCTAAATATAAAATTATAAGATTAATACTTCAGCTAAGTTGAGAA
AGAGATGGTTGAATCAAAAGAATTCCTTTTTTGAAGTTCAATTTTTATCAGAGGACAATATGAATATTACACCATGTTCC
ATTAAAACACTCAAGGGGTTGTATGATATATCAGGCGTAGAAGTAGGCCAACACTTCTATTGGCAAATAGGAGATTTCCA
AATTCATGCCCAAGTACTCATCACTTCTTGGGTCGTAATTACTATCTTGCTAGGTTCAGTTATCATAGCTGTTCGGAATC
CACAAACCATCCCAACCGACGGTCAGAATTTCTTCGAATATGTTCTTGAGTTTATTCGAGATTTAAGCAAAACTCAGATT
GGAGAAGAATATGGTCCCTGGGTTCCCTTTATTGGAACTATGTTCCTTTTTATTTTTGTTTCGAATTGGTCGGGTGCTCT
TTTACCTTGGAAAATTATAGAGTTACCCCACGGGGAATTAGCAGCGCCCACGAATGATATAAATACTACTGTTGCTTTAG
CTTTACTCACATCAGCGGCATATTTTTATGCGGGTCTTAGCAAAAAAGGATTGAGTTATTTCGAGAAATACATTAAACCA
ACCCCAATCCTTTTACCAATTAACATCCTAGAAGATTTCACAAAACCATTATCGCTTAGTTTTCGACTTTTCGGAAATAT
ATTGGCGGATGAATTAGTCGTTGTTGTTCTTGTTTCTTTAGTCCCCTTAGTAGTCCCTATACCGGTCATGTTTCTTGGAT
TATTTACAAGCGGTATTCAAGCTCTTATTTTTGCAACGTTAGCCGCAGCCTATATAGGTGAATCCATGGAAGGTCATCAT
TGAATTGACTAATTTTCGAAATAGTCTTTTTTTTTTTTTAGCTTAGCCCAATTCATGCATGGTTCCAGATAATCCTCCTG
GTTAGAAAACTAACTAGTTCGAAATGCGTATGAATATATAACCTAGAGTTGTAGGAGAGAGAATAGACTATACTACGGAA
TTGTTAAATTATATATGCATTCAGGGGGGGGGGGGCGGAATCCGGTTAGATCTATATCCTTAATGTCTATAAGACAGTCA
TCTTTTGTGCGGAATGATTTTGGAATTGGATTCAATAGAAAATGAGAAAATACACAAACAAAATAGAGGAAACAAATGTA
TATAGGATTTTTTTGATTTCTAAATTTCTAAGTTAGATTCATTATCTAATCCGATCTATAGAATTCCCCTCTATATGGAA
TTGGATTCCATATCCAGTTCTATGCAGCATAGTGTTATCAATTGTATACCTTAATTTGATTCCTATTGGATTTGGATTAG
TTCGATTTCAATAGGGGTTCTTCCTGTATTTTTTCTTTTATTATGGATTAGATGAAGGGGAAAAATGGGAACTCAAGGAT
ATCGAAGAGTAAAAAAAAAAAAAAAGGATGGAATGAAAGGTTGGTTGGTTGGAAAGAAAGAGAAATAGAATAATGAAAAT
CATATGGATTTACACAAACCTCTAATGATTAGAAACTAAAAACGAGATCTCGAAATAGTTCGGACGATTTAGATTATCAT
TTCAATAGAACTTAGAAGTGAAAAGTAATAATTTCTTGGTTGATTGTATCCTTAACCATTTCTTTTTTTTTTTTTTAGAC
ACGAGGAACTCACCATGAATCCACTAATTGCTGCTGCTTCCGTTATTGCTGCTGGATTGGCCGTAGGGCTTGCTTCTATT
GGGCCTGGAGTTGGTCAAGGTACTGCTGCAGGACAAGCTGTAGAAGGTATTGCGAGACAGCCAGAAGCAGAAGGGAAAAT
ACGAGGTACTTTATTGCTTAGTCTAGCTTTTATGGAAGCTTTAACAATTTATGGACTGGTTGTGGCACTAGCGCTCTTAT
TTGCGAACCCTTTTGTTTAATCCTAAAAAAGAAAATGAGTCCTTTAGATTAGATACTTTTTTCTTTTTTTAGTAAATTGG
TATTTGCTTCTGTAATTCCAAGTATATCAATACTTTTATTTATTATATTATTCCAGGAATTTTTTATTTATCGGGACAGA
CAATACCTCGGGAAGGGTTGATTTGAGCATGATCAATTTAGGTAGAAGATATGCTCGCCCTCTTCCTTCCCGTCCTTAGT
TTAGGATAGTGGAAAGTCTTTTTCCTTTTATTTTAGGAATTTTGGGAACATTTTAACAAAGGAGATCTTTCACAAGTCAA
ACGCAACCTAAGACTTAATCTAAAAGAAATTATTAGATTGAATCTATTTGCATTAAAAAAATTACATTAAAAAAACCGAT
AAAAAAGGGGCGAGCGAAGTAAGTGATCGAAAAACTTTCTTCTTTGTTCGTCCTATCTATAAGAGGAGAGCATATGAAAA
ATGTAACCCATTCTTTTGTTTTTTTAGCTCACTGGCCATTCGCTGGGAGTTTCGGGCTTAATACCGATATTTTAGCAACA
AATCTAATAAATCTAACTGTAGTGGTTGGCGTATTGATTTTTTTTGGAAAGGGAGTGTGTGCGAGTTGTCTATTTCAAGA
ATAGATTGGATCTATCCGGCTGCACTTTAGAATATTTTTTAGTATTTTGGGGATAAATAAAGGTGCACGATCTCGACGAA
TTACTTCTGAATAACTTCAGAAATCATATGGAAGAACCATAGCATTTCGCGACTCATTGGTAAATTTACTTTGATTCTCT
ATAGACCAATAATGTGAGACCATTAACACGGTTAAAGCTAAACTGCTTGAAGTCCAGGCAAAAAGGGGTACTCTTTCTAC
AACTATATTAGTATCGAAATGCTTTATTAGTATCCAAATGCTTTAAACGGGAAATAGCTAGTGTAGAATTTATCTGATAT
AGAACACTCATATCGATAAAATGGTTTGAACTATTTACTAGAAGGGCACCCTGCCCTTTTTCCAATGCCGAATCGACGAC
CTGTGTATAAAAAAAAAGAGAATTTTTTTGGATTTAAGAAAAAAAAAAAAAAAGAATTCTAGCAATTTTCATTTTCCATT
TATTTAGTTTGTTTTTCTTAATGAAATTGAAATTGTTAACTAACAGAGCAAACACAAAGAAAGAAACAACTTTGCTGACC
ATGATAGATTTTTATCTAGTCGGAAGAGTCCTCTTAATATTTATCTAGTCTTATATAAGTTTCGGTATATTGAAATACAA
AGAGAAAAGAGGATAGAGGATAGGCTCATTACATAAAAAAAAATATGGAAATAGCCATAATACATAGCAAAACAGAAAAA
AAAAGGAGCGTGAGAGCCAAATGAATCGAAAGATTCATGTTTGGTTCGGGAAGAGATCATAAAAGTTGTAAACTTAATAG
CAAGATAATCTACTTTCATTAAAAGATTTATTAGATAATCGAAAACAGAGGATCTTAAGTACTATTCGAAATTCGGAAGA
ATTGCGTAGAGGCACCCTTGAACAACTCGAAAAAGCTCGGCTTCGATTACAGAAAGTCGAACTAGAAGCGGATGAGTATC
GGATGAATGGATACTCTGAGATAGAGCGAGAAAAAGTAAATTTGATTAATGCTACTTCTATTAGTTTGGAACAATTAGAA
AAGTCTAAAAATGAAACCCTTTATTTTGAAAAACAAAGAGCGATGAATCAGGTCCGACAACGGGTTTTCCAACAAGCCGT
ACAAGGAGCTCTAGGAACTCTGAATAGTTGTTTGAATACCGAGTTACATTTCCGTACGATTCGTGCTAATATTGGCATTC
TCGGGGCCATAGAATGGAAAAGATAATAAAATTTATTAGGCCTTGAACTTCTACTTTCGTTTAGAATTTAGGCATTATTT
TTCACCTTGCTTGCGAAAAAAAAAAAAGATTCAAGAATGGCAACCCTTCGAGTCGACGAAATTCATAAAATTCTCCGCGA
ACGTATTGAACAATATAATAGGAAAGTAGGAATTGAGAATATCGGTCGCGTAGTTCAAGTGGGGGATGGGATTGCTCGTA
TTATAGGTCTTGGTGAAATAATGTCAGGTGAATTAGTTGAATTTGCAGAAGGGACTAGAGGTATTGCTCTGAATTTGGAA
TCCAAAAATGTTGGGATTGTATTAATGGGCGATGGGCTGATGATACAAGAAGGAAGTTTTGTAAAAGCAACAGGAAGAAT
TGCTCAGATACCCGTGAGCGAGGCTTACTTGGGTCGTGTTATAAATGCTCTCGCTAAACCTATTGATGGGAGAGGCGAAA
TTGTCGCTTCGGAATCTCGCTTAATTGAATCTCCTGCTCCGGGTATAATTTCCAGGCGTTCCGTATATGAACCCCTTCAA
ACAGGGCTTATTGCTATCGATTCGATGATCCCCATAGGGCGTGGTCAGCGAGAGTTAATTATTGGGGATAGACAGACTGG
CAAAACAGCAGTAGCCACAGATACAATTCTCAATCAAAAAGGGCAAGATGTAATATGTGTTTATGTAGCTATCGGGCAAA
GAGCATCCTCCGTGGCTCAAGTAGTAACTACTTTCCAAGAAGAGGGGGCCATGGAATACACTATTGTAGTAGCTGAAATG
GCGGATTCACCCGCTACTTTACAATACCTCGCTCCTTATACGGGAGCAGCCCTGGCTGAGTATTTTATGTACCGGGAACG
CCATACTTTAATAATTTATGATGATCTTTCCAAACAGGCACAAGCTTATCGCCAAATGTCCCTTCTATTAAGAAGACCCC
CCGGCCGTGAAGCTTATCCAGGGGATGTTTTTTATTTGCATTCACGCCTTTTAGAAAGAGCCGCTAAATTAAACTCCCTT
TTAGGCGAAGGGAGTATGACCGCTTTACCAATAGTGGAGACTCAATCTGGAGACGTTTCTGCCTATATTCCTACTAATGT
AATCTCCATTACAGATGGACAAATATTCTTATCTGCGGATCTATTCAATGCCGGAATTCGACCTGCTATTAATGTGGGTA
TTTCTGTTTCCAGAGTAGGATCCGCAGCTCAAATTAAAGCCATGAAACAAGTAGCTGGCAAATCAAAATTGGAACTAGCT
CAATTCGCAGAGTTACAAGCCTTTGCACAATTCGCCTCTGCTCTCGATAAAACAAGTCAGAATCAATTGGCAAGGGGTCG
ACGATTACGGGAATTGCTTAAACAATCCCAATCAAACCCTCTCCCAGTGGAAGAGCAGGTAGCTACTATTTATACCGGAA
CGAGAGGATATCTTGATTCGTTAGAAATTGAACAGGTAAAGAATTTTCTGGATGAGTTACGTAAACACCTAAAAGATACT
AAACCTCAATTCCAAGAAATTATATCTTCTAGCAAGACATTCACCGAGCAAGCGGAAATCCTTTTGAAGGAAGCTATTCA
GGAACAGCTTGAACGTTTTTCCCTTCAGGAACAAACATAAATATAGCATGTCTACTCTTATTAGTATAACTCATGTTAGT
AGAAGAGGAATCATTGAGAATGATTTTTCATTTGATTCATGCACAAAAGTTTTCTTAGTTTTTAGTATAGTTATTTAAAG
AATAGATAGAAAAAAGATTGCGTCCAATAGGATTTGAACCTATACCAAAGGTTTAGAAGACCTCTGTCCTATCCATTAGA
CAATGGACGCTTTTCATTTATATTTTACTATTTCTCTTTTTTTTTATATATGTTCAGAACAAGAGAAAAAACAAAAAACT
GTTAGACCAAAACTCTTTTAGGTTTTAGGAAAGAAAAAAAATCCATATACAAATGGATGATACATATATCATAAAGAAAT
AATATGGAGTGGGCAGTAAGTATTGAACCCATAACTCCAAGGTTATGAGCTTTGTGCGTTACCACGCAGCTCTACCTTCT
TAAACTAAAGAGCGGGGAACTAGTGGATAAAAGGGAGTTGGATACGCCCTCTACCATATCTATACAAATAGAATAGTCTA
TTTATACAGAATGGTAAAGAGGGCTTTTCTACGATCATCAATTCCAGAAAACCATACAAATAGCAAAGGGTATTTTATCC
TTACCAACTAGATCTTGTTGCACCCGGTAACAAACATGCATAAACCATTTCTCGAAGTATGTGTCCGGATAGCCCAAAGT
CTCGATAGTTAGCTCTAGGTCTTCCGGTTAAAAAACAACGTCGATGAAGGCGTGTAGGTGCACTATTGCGTGGTAGGGAT
TGCAATTTTTCTTGCATTTTCGTTTTTTCGCTCAAAGGGGAAACTTTGCTTCTTATCTTTTTTTTTGAGGATCGACGAAT
CAAATGATATTTTTGTTCTAATTTCTGCCGCTTCTTCTCCCTCTGAATCAAACTTTTTTTTGCCATAATGTGCCGTTCCT
ATTATTACCAAGTATATGGTTCTAATCCTAGATGGAAAAATAAATAGACAAAAATCTAAGAAGGCTGATCCTCCCTCTCC
ATCAAGAGTAATGAACTAGGTTCTGATACAGTATAAAAAAACCTAACTAAATTAACCAAACTTGCCTGATGTTGAGGCAA
TCAAGAAAGCTGCATAAGTGAATATATAACCCACGGAAAAGTGGGCTAATCCAACTAATCTTGCTTGCACAATGGAAAGA
GCCACGGGCTTATCTCTCCAGCGAATTAAATTAGCCAAAGGTGTACGTTCATGGGCCCATGCTAAAGTCTCAATTAATTC
CTGCCAATATCCACGCCAGGAAATTAAGAACATAAATCCAGTAGCCCAAACAAGATGTCCAAATAAGAACATCCAGGCCC
ATACTGATAAACTATTCATCCCAAAAGGATTATATCCATTGATAAGTTGTGAAGAATTTAACCATAGGTAATCTCTTAAC
CATCCCATCAAATAAGTAGAAGATTCATTAAATTGTGAAACGTTGCCCTGCCATAATGTGATGTGTTTCCAATGCCAATA
AAAAGTAACCCATCCAATGGTATTTAACATCCAGAAAACTGCCAAATAAAACGCGTCCCAAGCAGAAATATCACAAGTAC
CGCCGCGCCCTGGGCCGTCACAAGGAAAACTATACCCGAAATCCTTTTTATCCGGCATTAATTTGGAACCGCGTGCATCT
AAAGCACCCTTTACTAAAATCAATGTAGTTGTATGCAAACCTAGAGCAATAGCATGGTGAACCAAGAAATCTCCGGGTCC
TATTGTTAGGAAAAGCGAATTACTATTTTCATTAACAGCATTCAACCATCCGGGCAACCATATGCTTCGACCTGCATTGA
AAGCGGGGCCATTGGTTGAAGATAGGAGTATATCGAACCCATATGTCGTCTTACCATGAGCAGATTGTATCCATTGGGCA
AATATGGGTTCGATCAAGATTTGCTTTTCTGGAGTACCAAAAGCAAGCATGACGTCGTTATGAACATAAAGGCCCAAGGT
ATGGAATCCTAGGAATAGGCTAGCCCAACTTAAATGAGATATGATAGCTTCTTTATGGTCTAACATTCTTGCCAATACAT
TATCCTCATTCTGTTCCGGATTGTAATCCCTAATGAAAAAAATAGCTCCATGAGCAAAAGCCCCTGTCATGATGAACCCT
GCAATGTATTGGTGATGAGTATATAAAGCAGCTTGAGTAGTAAAGTCTTGTGCTATGAATGCATAAGCAGGTAAAGAGTA
CATATGTTGAGCTACTAAGGAAGTAATAACCCCTAAGGAAGCTAGAGCAAGACCTAATTGAAAATGAATCGAATTATTGA
TTGTATCATAAAGGCCTTTATGCCCACGTCCTAATCGACCCCCCGGAGGAGTATGTGCTTCTAAAAGATCTTTGATACTG
TGCCCAATTCCGAAGTTAGTTCGATACATATGACCAGCAATGAGAAAAATAAATGCAATAGCTAAATGATGATGAGCAAT
ATCGGTCAGCCACAAACTTTGTGTTTGTGGATGGAATCCCCCAAGAAGGGTTAGAATGGCAGTTCCAGCTCCTTGAGTGG
TACCAAATAAATGATTACTCGAATCAGGGTTTTGGGCATAAAGATTCCACTGACCCGTCAGAAGGGGACCCAACCCTTGA
GGATAGGGTGATACATCTAAGAAATTATTCCATCGAACGTACTGCCCCCTGGATCCGGGAATAGCAACATGAACTAAATG
TCCTGTCCAAGCCAAAGAACTTACCCCGAAAAGTCCTGACAGATGATGATTGAGACGAGATTCCGCGTTTTTAAACCACG
AAAGGCTTGGCTTCCATTTGGGTTGTAGATGTAACCAACCCCCTATTAAGAATAGCGTAGAAAGAAATAATAGAAAAAGA
GCTCCAGTATAAAGATCTTCATTAGTGCGCAATCCAATTGTATACCACCACTGATAAACCCCAGAATAGGCGATATTCAC
TGGACCGGCAGCACCTCCTCGAGTAAAGGCTTCCACGGCGGGTTGACCAAAATGAGGATCCCAAATCGCATGAGCAATAG
GTCTTACGTGTAAAGGATCCTGTATCCATGATTCAAAATTTCCTTGCCAAGCTACATGAAACAGATTTCCGGACGTCCAT
AGAAAGATTATTGCTAACTGCCCAAAGTGAGAAGCAAAAATGTTCTGATAAAGACGTTCCTCAGTAATATCATCATGACT
TTCAAAATCATGTGCGGTAGCAATACCAAACCAAATACGACGAGTAGTGGGGTCCTGAGCTAAGCCTTGGCTAAACCTGG
GAAATCTTAATTCCATAATGCCTTTCAAATCCTCCTAGCCACTATCCTACTGCAATAATTCTCGCTAAGAAGAATGCCCA
TGTTGTGGCAATTCCACCCAGAAGGTAATGGGTTACTCCTACAGCACGGCCTTGTATAATGCTCAAGGCCCTAGGCTGAG
TAGCAGGAGCAACTTTTAATTTGTTATGAGCCCAAACGATAGATTCAATGAGTTCTTGCCAATAACCACGGCCGCTAAAT
AAAAACATTAAACTGAAAGCCCAGACAAAATGCGCGCCTAAGAAAAAAAGACCATATGCAGATAATGAAGAACCATAAGA
CTGAATTACTTGGGATGCCTGTGCCCACAAGAAATCTCGGAGCCAACCATTAATCGTAATGGAACTCTGTGCAAAGTTTC
CCCCTGTGATATGAGTTACTATCCCTTGATCACTTACAGTACCCCAAACATCCGACTGCATTTTCCAACTGAAATGGAAA
ATGACTACCGAAATTGCATTGTACATCCAGAATAGACCTAAGAAAACATGATCCCAGGCAGATACTTGACATGTTCCCCC
TCGTCCAGGCCCGTCGCAAGGGAATCGAAAACCAAGATTTGCTTTATCAGGTATCAAACGGGAACTGCGAGCAAATAAAA
CACCTTTCAAAAGTATTAATACAGTCACATGGATGGTAAATGCGTGAATGTGATGGACTAAAAAATCTGCGGTTCCTAAT
GGAATAGGTAACAAAGCAACTTTGCCGCCTACAGCTACTAACTCGCCACCTCCCCACGTTAAGCTGGTACTTGTTGTTGC
ACCAGGAGCTGTTACGCCAGGTGCATCAGCATGGATATTTTGTACCCATTGAGCAAAGATGGGTTGTAATTGTATGGCGG
TATCCGAAAACATATCTTGGGGACGGCCTAAAGCACTCATGGTATCATTATGAATGTACAAGCCAAAACTGTGAAAACCT
AGAAATATACATACCCAGTTAAGGTGGGATATGATTGCATCGCGGTGTCTAAGGACGCGATCTAATAGATCGTTGTATCG
AGTAGTTGGATCATAGTCTCTTACCATAAAAATGGCTGCATGTGCAGCAGCACCGACTATTAGAAATCCGCCAATCCACA
TGTGGTGTGTGAACAAGGAAAGTTGTGTACCATAGTCAGTAGCTAGGTATGGATAGGGGGGCATAGAGTACATATGATGA
GCTACAACAATAGTTGTAGAGCCTAGCATAGCTAGGTTAAGAGATAATTGAGCATGCCATGACGTTGTTAGGATTTCATA
GAGACCCTTATGGCCTTGTCCTGTAAATGGGCCCTTATGAGCCTCCAAAATATCTTTAAGCCCATGACCAATACCCCAGT
TGGTCCTATACATATGACCGGCGATCAGGAAAAGAATAGCAATAGCTAAATGATGGTGCGCAATATCGCTCAACCATAGG
CCACCGGTTATTGGATCTAGTCCTCCGCGAAAAGTAAGAAATTCTGCGTATTTGGACCAATTCAAGGTGAAAAAGGGGGT
TGCTCCTTCGGCAAAACTAGGATAAAGTTGAGCCAAAAGGTCACGATTCAAGATAAATTCATGAGGAAGTGGTATCTCTT
TAGGATCAACTCCAGCGTCAAGAAATTGATTAATTGGTAAAGATACATGGATTTGGTGTCCTGCCCAAGAAAGAGACCCA
AGTCCTAATAACCCCGCTAAGTGGTGATTCAACATGGATTCTACATCTTGGAACCAGGCCAATTTGGGAGCGGCTTTGTG
ATAATGGAACCAACCAGCAAAAAGCATTAACGATGCAAAAATCAATGCACCGATTGCCGTACAATAGAGTTGTAACTCAC
TAGTTATTCCAGATGCTCGCCAAATCTGAAAAAAACCGGAGGTTATTTGGATTCCTCGGAAACCCCCGCCTACATCACCA
TTCAAAATTTCTTGCCCTACTATTGGCCAAACTACCTGAGCACTGGGTCCAATGTGAGTAGGATCGCTTAGCCACGCTTC
ATAATTGGAAAAACGGGCACCGTGGAAGTACATGCCACTCAACCAAAGAAAGATAATGGAGAGTTGACCGAAATGAGCAC
TAAAGATTTTTCGAGAGATCTCCTCCAAATCACCGGTATGACTATCGAAATCGTGAGCATCAGCATGTAGGTTCCAGATC
CAAGTGGTAGTATCAGGGCCCTTAGCTATTGTTCTTGAGAAATGCCCGGGTTTGGCCCATTCCTCAAAAGATGTTTTTAC
AGGATCCCTATCCACAACAATTTTAACTTCTGGTTCCGGCGAACGAATAATCATTAAGTCCTCCTCTTTCCGGACAAGAC
ATACAAAGAGACCCGCCAACTGTCTTTTTAGTGAATCTTTGAAGGATAGATATTATGATTAGTCCTTTTCTTTACTATCT
ACCGCCCTTCTATATATATATATTTTTTTTTTAGTTATTCACTGGAGCAATTATATATTGAAGTCAATCCGAGGCAAGTG
TTCGGATCTATTATGACATAAGGATTAGGTGCCTAACGGACATTGGTTATCCTGGATAATTATTTTCCGACGTAACAAAA
AAAGATTTTTTTACGTTTTAATTTAAGAAGCTAGTGTATTTTTTTTTTTAAGGTATAAGCCCCTATCTACATCTACTTTC
CTTGAGTGAGCATAATAAATTTCCTTGAGTGAGCATAATAAAAATATTTTGATTCGATTCCAAATTCCAAGAAACTCATT
AGAATTAAAAAAAAAATAATCCTGATATATTAGGTAGGAATATTTATATTGCCCCTTTTTATTTGCTTTATTACTTCTGT
TCGAGAGCCTATCCCTATTATTTATCCTTATGAAATATGATATAAAATCGAAGGTAGAAGAAAGGGATATAATGAAATTC
TTGATTTGATCTTCCTACCAAAATTATTTGATTAATGGATCAACAACCAAATCACTCATTTTAGGAAAATGGGAGTGGTT
TTATTCAAATTCAAAGCGCTTCGTAATCTTCAACCAGTTTTGTGCTTCAATATAATTTCCCGGAGTAAGCGCTATAGCTT
GTTTCCAATACTCAGCAGCTTGATCAAACCAAGCTTCTGCAATTTCCGAATCACCCTGTAGAATGGCCTGCTCTCCTCGG
TCGGAATAGGCAGTTCCTTCCCCTAGAACCGTACTTGAGAGTTTCCTACCTCATACGGCTCTGAAATTGCTATCTTAATT
TTCCCTATCTTAACTGAATTCGATTTCTCAAAAATCGATCCAATTTCTTCTTGGGTTAAGCAGAAGAAGTTATTACCTAA
GTTTCAAACCCTAATTTTGATCAATAATCAGTCTGATCTTTTCTCCCACCTTCAGAAGAATGGAGCATAGATAGACCTAT
ATCCTTCGTTCGAATTTTCTGAAAGGTAACTATCTCGGTTTCGTGTCTTTCATATATGAAATTTCTATAGAATCCTTGAA
AAAGACTTTTTCCCATAAGAAAGAAAAAAGAACTTACTATCTTTGGGATCTGATACTACACCGCTGCTTAATCCTTTAGT
GGATCGGCTCTATTACATAAGCAGATTCCTAAATTTTGCCACAGATCCTGGTATAATTAAGCAGTTTTTTTTTAGTTGTA
TCGACCCAGTCGCTCACTAATTGATCTTTACGGTGCTTTCTTTATCAATTTGAGACTTTATCCATAGAGTAGTAGTATAG
GCTCTATTTTCTTCTTATTTTGATTCTCGTGAAGTGTTCTTCCTTCCTACAGCTGATAGGGCAAAATCATTGTTTTGACG
ATCCCTATGTAGAAAGCCCTTTTTCTAGTATTTACTAGAAAATTTCATCTTTTTTTCTTCTTTCTATAGTGGAGATAGTC
GCACGTAATGACAGATCACGGCCATATTATTAAAAGCTTGCGGTAAGAAGGGGTTTCGTTCTAGCGCCCGGAAATAATAT
TCCAAAGCCTTTGTATGCTCTCCATTACTTGTGTGTATAAGGCCGATGTTATATAGTATATAACTTCGATCATAGGGATC
AATTTCTAGTCGCGTAGCTTCATAATAATTCTGCAAAGCTTCCGCATAATTTCCTTCGGATTGAGCCAACATCCGTTACG
GTCGTTCATTCTATTCAAAAAATCTCCGTTCCAAAACCGTACATGAGGTTTTCATCTCATACGGCTCCTCCCTTCTGTAC
ATAGTACTAAGCAAAAAATCTATAGAATGAAAATAGAATTAGTCCCACTCATTATGGACCGAAAGGGGCTGGTATTTTTC
CAAGAAATCTCTAGCCACCCTTTCCCCAAGAGATTTTTCTTAACACCAATGAATTCTATTAATGCTAGAGGAAAACGATA
GCTCCGGGAATTTCTTTGTTCTCAACGCCTCCTATTTAGAGGAATTAGCCACTTCAACGACCTTTGATGGTTATAAGGGT
ATCCAAAGTACAAACCTGATGGTTGTTTGCTATCCCAACCATTTTTCCCAACCCTGATACCGATCAGGAAAGGGTTAAGT
TCTAACAAAGTTTTTCTGTTGTTGATTCCTATTTGGAGGTGTAGTGCTTTTCTCCCCTATGCTGCCTATTGGTCCTAGTA
GAGTAGGATTGGCCTGTAATACAGAACCTATCCTGTAGGTGTAACCTTTCGCTCAATACTCAAATCTACAATTGAAGCAT
CTAAGGCCACATCAATCGAGGATACACGACAGAAGGAATTGTTAGTTCACCTCACCTTCCTCAAGCGCGGGTTTCCTTTA
CTAATTTTGTTCTCTCTATGCGAACCCCCTTTCTTTCTCGTAAGACTGGAGATGCGGGTAGGGCTGAAAAAAAAAAAGAG
TCAAATCGCACCATCTCTATAATAAGTAAATGCTTTTTTTTCCCCTGAGGTTGTCGGAATTATTTGCAATAAAATATTGG
CTACAATCGAGGAGGTCTTATCAATGAAATTTCCATTTATACGGGATCTAGGCATAATTCCCAATCCATTCTATATAGAA
TTCTTTTCATTCTATCACAAAATAACATAAAAACATTTGAATTGATCCATATGCTCTAAATGGATAAGAGAGGTATGGAT
TTTCCGCTCAGCTCAAATTGTCTCCTTTTCCTTCTGTTTGGGCAAGAAGAGATATGAAATATTTGAGTAAGATTGGATTT
CATTCCACTTTCCTATTTTTCAACAACAATTTCTCTCATCAGCTATTTCGCGTTTTAAAAATTATCCCGTACCTTTTTTT
TGTTTAGATTGTATGGGGTAAAGTACCTTATGCAAATAGAATTCTAGGGTTCCTTTATTTTCTTATGGAATAATAAGAAT
TTTTCTATTCTCTTTTTATTTTGGTTTTCCCCAAAGAAAAACTTTTGAGGGACTGAAATTCCTAGTAAAAAAAATAAATA
AAGGACCTTTACACTTAGATAAAAAAAAGAATTTTTCCAATAGAGCCATGGAATCCCCGAGTGGTTGTGGCTGTACCTGT
ACAGCAGGAATACGAAAACTCGCTATTCACTCAGTTTATTTTCCATAATAAGATTATGTAGGAGAGATGGCCGAGCGGTT
CAAGGCGTAGCATTGGAACTGCTATGTAGACTTTTGTTTACCGAGGGTTCGAATCCCTCTCTTTCCGTTTCTCTTAATTC
ATCAACGTTACCAATTACAATGTATCAAATCAAATAATAATTTATTTTAGTTCAGCAATAATACCTTTATTTAATAGAAA
TTCTCTAAAGCAAGTTACTTTGGTATGTAAAATACACATAGAGGAAATAACAAAAAAGAAAAAAGATCCTAAGGTTACTC
TATTTCTGCTAGGTAAATGGGAAAATACGAATTAAGAGCCTTAGGTCGATTTAGTTCGGGGAAAGGGGAAGGGGAAAAAA
ATTCTATGAACCTTTCCTTTTTCGTTAAGTTCAAGTCTGACGAGAGTAATATTCTACAACTAACAACTCATTTATTTTGA
GACCGACCCACTTTCTATCTAGGATTTTTTGTACTAGTCCTTTATATTGCAATGTATCAACCGTCAAATGCTTTGGCAAT
TTGCCCGGATCGGATGAAGCAATAGAATTTTGAATCAGACGTTTTGATCTTTGGTTATCCTTCGTACTAATAATATCTCG
GGGTTTGCAACGAAAACTTGGTATATCAACTATACGACCATTAACTAAAATATGTCTATGGTTAACTAATTGCCGGGCCC
CAGGAATGGTTGAAGCCATACCCAATCGAAAAACAATATTATCCAAACGCATTTCAAGTAATTGTAGTAAAACCTGACCT
GTTGACTTTTTTGCTTTTCCAGCGATATGTACATATCTAAGTAATTGTCGTTCTGTCAGACCATAATGAAAACGCAATTT
CTGTTTTTCTTGAAGACGAATACGATATTGCTCTTTTTTCCCAGAATGGAATTTTTTTTTCAGATTACTTCCGGATTTAG
GCGTTTTTCTAGTGAGTCCTGGTAAAGCTCCCAGACGGCGTATTTTTTTTAAACGAGGTCCTCGATAACGGGACATGAAG
ACTCCTTTTTTTTTTATTGAAATTACATTTTACACAATAAATTTCATTGTATTTACATTACAGAATACATCGAAATTAAA
ACTGAATTAAACTAAAGGATAAACAGAAGAAAATCTACTAAAGTACCACAAAAAATGGAATTTCATCAACATCTGGATTT
TTTGTATATATATTATTTATTTTAATGTTTTGTATCTAGCAAAATTGTAAGGTAGAACGACACAATGGACCCTGGGATTT
TCCATTTAATTCGGAGAAAAAAAGAGATTCTTGTTCATGGAACATCGATAGAGAAAAAAGCCGACTATCGGATTTGAACC
GATGACCCTCGCATTACAAATGCGATGCTCTAACCTCTGAGCTAAGTGGGCTTACATAACAGAAATAGTGTAACAAATAG
AAATATATATAGGAAATCCATAAAATGGCAGATCTTAATTATTAATCTTAGTTATTAACTAGTTCAAAATTTGAGATTCT
ACTTAGAATTAGAAAAAAAAAAGAATGAATATCAAGCGTTATAGTATGATTTAGAATACTCTAAAAAAGGAGGGGGGGAT
AGAGAGAAAAACTTTTGGATATATTGATTCTGATTGAATTGCAAATATATCAACAGTAGAATCAATTCAATTCTGAATTG
CAATAAGCAGGGTCTCTCGAATAGAGACGAGCTGCTAGACTAGGTCGAATAATGAATTCAATGATTCAAAAACTAAGAGA
TGTAAGAAATTACACAAGGAATCTGGGTTTCAAAGAAAAAAAAGGAAAATGGGGATATGGCGAAATCGGTAGACGCTACG
GACTTGATTGTATTGAGCCTTGGTATGGAAACCTGCTAAGTGGTAACTTCCAAATTCAGAGAAACCCTGGAATGAAAAAT
GGGCAATCCTGAGCCAAATCCCTTTTTTGAAAAAACAAGTGGTTCTCAAACTAGAACCCAAATGAAAAGGATAGGTGCAG
AGACTCAATGGAAGCTATTCTAACGAATCGAGGTGTAATTACGTTGTGTTGGTAATGAAACTCCCTCTAAATTTGAGAAA
GAAGGGCTTTATACATCTAATACACACGTATAGATACTGACATAGCAAACGATTAATCACAGAACCCATATCATAATATA
GGTTCTTTATTTATTTTTTAGAATGAAATTAGGAATGATTATGAAATAGAAAATTCTGAATTTTGATTAGAATTATTGTG
AATCCATTCCACTCGAATATTGAGTAATCAAATCCTTCAATTCATTGTTTTTGAGATCTTTTAAAAAGAGGATTAATCGG
ACGAGGATAAAGAGAGAGTCCCATTCTACATGTCAATACTGACAACAATGAAATTTCTAGTAAAAGGAAAATCCGTCGAC
TTTATAAGTCGTGAGGGTTCAAGTCCCTCTATCCCCAAACCCTCCTTTATTCCCTAACCATAGTATTTATCCTATTTTTT
TCTTTTATCAATGGGTTTCAAGATTCATTAGCTTTCTCATTCTACTCTTTCATAAAGGAGTGCGAAGAGAACTCAATAGA
TCTTATGCTATTCATTAAATAGATTTCTTTTTTATTAGAGTATCGGCAAGGAATCTCAATTATTAATTAAATTATTAATT
ATTATTAAGTAAGCCATCCACAATGCATAGGACTATCCCCCATTTCCAAATTAGGAATGGAATACTTTATTAATTTTTTA
GTCCCTTTAATTGACATAGATGCAAATACTCTACTAGGATGATGCACAAGAAAGGGTCAGGATAGCTCAGTTGGTAGAGC
AGAGGACTGAAAATCCTCGTGTCACCAGTTCAAATCTGGTTCCTGGCACAGAAAAAAAGGATCTACCGAATAGGTAGTGA
TACAAATACTTTGAGATGCATTGGGGTACATATTCATTAATAATCTAGATAGTATACACTAAGTAGATAAATCTCTAAAC
ACTTCTTTTTAGAAAAGGGTTAAAATCTCTGGTTCTTTTTTTTATGGTATAGAAGGAGGTGAGATTAGGTGCCCTTTTCT
TCATTTTTGCATTTCTGATTAATTTTGTATTCCGCTATTCCGAAGAATATTTTTTTTTCTTGATACTTACTTTTCTAATT
GTTCTAAGTAATATGCGCGGTACAAAGTTCGTGGTAGGAACTTCTTTGAGTTATTGTATTTTTCTGTTCATACGAAGGAA
ATGAATATGTGATTTTCAAAATTGGAAAATCGAAATGAAGCCCTTTTTTGATCAGTCTATCTGGACCTTTTTGTATAATA
GAATAGTCGTTTCGTCTAGGAAAAGAATATCAAAATATTCTTTGACTTGAATAAAATCTGGAGTTGTATAAGTAAGCATG
AATTTATTATCATTCAATGAGCATCTTGTATTTCATAAAAATTAGGGGTTATATAGTCCTTACGTAAGGGCCAACCTATC
CAACTTTCCGGCATTAAGATACGTTTAAGGCGCGGATGATTATCATAAGAAATTCCCACCATATCATAAGATTCGCGTTC
TTGAAAATCGGCACTTCTCCAAACCCAGAAGACAGACGGGATTCTAGGATTATCTTTTTGGGCAAAGACTTTTATGCATA
CTTCTTCTGGGTTATCTATACCATACTGTATTCTCGTAAGATGATACACGCTAGCTAAGGATCCCCCGGGTGCTACGTCA
TAAGCACATTGGGAACGTAAATAATTGTAACCATATACATATAAAATGACAGCAATGGAATCCCAATCCCCTGCTTTTAT
TTGTAAAGTCTCTATTCCTCGGTGATCGAAGCCCAAAGATCTATGAATCACCTCATGTTTGACTAGCCAATTAGATAACC
ACCCCTGCTGCATTGTCTTGATCTCCCCCCCCCCTTTTTTTTTGTATAAATATTTCACATTTCAAATGTAAGTTTGAAAG
ATTGCACTGCTCTTTCTTTTTATGCACAAAAGAACCCCTCTTAATTCACTAATTTGGAGGAAGATACTGGACTTTTTGAT
CTGAAAAAAGTTTCAGAAGATATATCTAAAGTAGATGGTGATTGATAGAGCAATTCTTGCTCGTAAGTTCCGGTATGAGT
ACTGCGCCGAACATAAAGTTTGTGACTAGTAGTAAAACAGCGCTTTTTCTTTTGACTTTGACATAGAGTTCGATCCTCAA
CAATTTCTCGTGATATCTTCTTACGAAGTTTTGTTAGGGCATCTATAACAGCCTCGGGTTTAGGTGGGCAACCCGGCAAG
TAGACATCCACAGGAATTAACTTATCAACTCCCCGAACAGTACTATAGGAATCCGTACTGAACATTCCCCCTGTAATAGT
ACAGGCTCCCATAGCAATGACGTATTTTGGTTCAGGCATTTGTTCATATAATCGCACTAAAGAGGGAGCCATTTTCATTG
TTACCGTACCGGCTGTTAAAATTAGGTCCGCTTGCCTAGGACTTGATCTTGGTACCAATCCATAACGATCAAAGTCGAAT
CGTGAGCCTATTAATGAAGCAAATTCAATGAAACAACAACTGGTACCGTATAGAAGGGGCCATAAACTGGAGAGTCTTGA
CCAATTCGAAAGATCATTTGGTGTAGTTGAAATAACGGAATTGGAACTTGTTTGGTCAAGTAACGGAAACTCAATCAAAC
TCATAACTGTCTCAATGGAATCTTTTCCTTCTTTTTTTTTTTTGTCTGAATATTCAGTTAAGACCATTCCAAGGCTCCTT
TTCGCCATGCATAAACTAAACCAACAATTAGGATAAGCACGAAAATCAAAGCTTCGATAAAAACGGATACACCCAATACG
TCAAAACTCATTGCCCAAGGGTAGAGAAAGACCGTTTCCACATCAAAAACAACAAAAACTAGCGCAAACATGTAATAGCG
TATTCGAAATTGTAACCAAGCACCCCCCATGGGTTCTATACCCGATTCATAACTAGAAAGCTTCTCTGGTCCTTCACTAG
CCGGGGCTAAAAGTCCTGAAATCCAAAATACCAAAATAGGAATAAGGCTTGCTATTATTAGAAATGTCCAAAAAATATCA
TATTCGTGAAGCAGGAACATAAATGTACTCCCATTAATGTGGAATAGGCGGAACTGAAATTAGTCAATTCAAGTTAGCAT
TGTCAATTTATCCAGAATTTATCTCTTTTCCTCGGTGAAACAAGAATCTCTTTTGCTCAAACCAAAGAGCGCTTACTTTA
GCTTTTGTTTCTTTTGTGTCATGTCTTCTTTAAGGATTCATCCAATGGAATCCCCACTATCTTTCTTTTGGATTTCCATT
CTATTTAGATATGGTATAGACAGACCTAATTCTTATACAAAGAAAACTCTTTTGCTTCACTTTGTCTTGCTTTCTCTAGA
ATCTTCTAGAAAAAAGAATAGCTCTATCCTTTATTTAAGCATAGTCAGAGACTATTAAATAAAAAAGAAAATACTTAACT
ACTAATTAGATTAGAACCTAATTAAAATAGGATTACTAATGTATGCAGCCTAATGAGGAATAATACTAAATAAAAAGAAC
TCTATTTCATAATTATGAAACAGAATATCCTGTTTTATTATTTACTCTTTCTTTTTATTTTCTTTCGATTTTTTCAATTT
AAAGTAGATCTATTTAGATAATCTATATTTTTACATAATGTATATTATAGTAATAAACTTCAAACAAAATAGGAATTCGC
AAAATGGAGAAAATCGTTGCAGTCATTATAGGAAAGTCTAGGCACTTAGGGCATATCCTATTTGAAGGAGGATGGAATTC
AAATCAGATAAGGAATCTTTCCTTCTATTGATTTGATCGAATTTTTTTTTTTTCTTTTCCTGTCTCTATGATTTTCGATA
AATGAGCCATGCTAATGCTTTTATCTCTATTCTATGGCGCAAGCGACCCTCGAGTCTATAAACAAGTACTAATAAGGAAA
AAAAAACTATACTAAAGGAAACATAGGATATCCATCCTAAAATCTAAAAAAAAAAAAGACATATATATTAGTAGGGCTAT
ACGGATTCGAACCGTAGACCTTCTCGGTAAAACAGATCAAACGGATTATTATCGAAATGATTTGAACTGTTTCAAAGACC
CAACATGCATTTTTCTGCATTGGGCTCTTTCATCAACTGATGTAAAGATCAGTTAATCCGCCATAGTTTTTCTTTACGGA
AAGATAATAAGATGGCTCCCTGTGCTCTGATTGATTATTTGTATTATGATCTATCTAGGAGCAATACCAAAGTGTTTCAA
AGGAGGATTACTTTGACTTAGGTCTGCCTCCGGCCTAAATTAAATCAAACTAAGTGAAATGGAGTCTCTATCGTTCCGCT
CCAAGAGTTGACTATGAGACTTCATACACCTTAAAGTTCATAGAACGAAAAGAAGTTTTTTGGAGGCCCTTATCCTCTTA
TGCCTAGCATTGAGTGGGCTGGATATTTACCTTATCAACTAGCAAATCAATAGGGGTTCTATTTGATTAGGCACCAGAAT
TGGCACCTGAATCGGACTGAACCGACTGTTTGTCAGGCTACTGTTCTCCTATTCTCTCGAATCCATGAAGTAAGACATTG
ATTTTGCAATAAGGTCAATTATGTTCATTGCATAATAAGTTCCCTTGAAAAGCATTGGCGCACGTGTAAGCGAGTTGCTC
TACCGAACTGAGCTATAGCCCTTGTCAGAGATATCTTAACATATAGATAATTTCTTGTCAAGATGAATATTATCTAATGC
CATAGGATATCCCTTTTTTCTATTTACTATAATACCAATAACGGAATACCAATAATGGAGCGGTATTGCTTATAAAAAAC
ATTCGATCTATAATCGATCGAAGTAATGTGACTTCTTTTGTGATGATAAATTGCCTACTTAACTCAGTGGTTAGAGTACT
GCTTTCATACGGCGGGAGTCATTGGTTCAAATCCAATAGTAGGTAGGTAGGTAGAAAAATTACTAGATAGCATTGGACTT
ACTTCGCTATCTAATAACTTTTTCTACCCTTCTTTTCTTTTTCTTTGTATCAACGAAACCTTTGGATTGTCTTTAATTGG
ATGGGGGAATCCAATTGATAGCTTCGACTCGTATCCTAGCCCGTTTGAGAGCTAGCTTTGCTTCAACCAATTCTTTCGTA
CCCTCAGCTTTAGTCAAGTTAGCTTCGGCTATTTCAAGTGCCTGTTGAGCTTCTTCTGGATCAATGTCACTACCCAGTTC
TGCATCATTTCCTAAAATGATGATCTCATTATTAACTATTCTCGCAAAACCACTCCACAGAACCGCCGTTAACCATTGGT
CGTTGAGGAGGCGTATTCTCAAAGGACCCATATCTACAGCTGTGTTAATGGGGGCGTGGTTTGGTAATACACCAATTTGG
CCACTATTAGTAGATAAAATGATTTCTTTCACTTCACAATCCCAAATAATTCGTTTAGGAGTTAGTACATAAAGATTTAA
TTTCATTTCTTCAATTTGTTCTCCTCTTCTAAGTTTATAGCTTTCGTGCTAGCTTCATCGATGTTCCCCACCAAATAAAA
AGCCTGTTCGGGTAGGCTATCTAATTCTCCGGAAAGAATTAGTTGAAACCCCCTAATTGTTTCTGCAAGACTAACATACT
TTCCTGGAGAACCGGTAAAAACTTCTGCCACAAAGAACGGTTGTGATAAGAACCGCTCAATTTTTCGTGCTCTTGCTACA
GTTAAACGATCCTCCTCCGATAATTCATCCAACCCAAGAATTGCAATAATGTCCTGAAGTTCCTTGTAACGCTGTAAAGT
TTCCTTAACTCTTTGCGCAGTTTCATAATGGTCCTTGCCAACGATCCGAGGCTGTAACATAGTTGAGGTTGAATCTAAAG
GATCGACTGCGGGATAAATACCCTTGGAAGCTAATCCTCTGGAAAGTACGGTAGTAGCGTCCAAATGTGCAAATGTTGTG
GCAGGAGCAGGGTCGGTCAAATCGTCCGCAGGTACATAAACTGCTTGGATCGAAGTTATCGATCCCTTGTTGGTAGAAGT
AATTCTTTCTTGCAAAGAACCCATTTCTGTACTAAGGGTAGGTTGATAACCCACTGCGGAGGGCATTCTCCCTAATAAGG
CGGATACCTCCGATCCTGCTTGAACAAAACGAAAGATATTATCGATGAATAAAAGCACGTCTTGCTTATTAACATCTCGG
AAATATTCTGCCATAGTTAGGGCAGTTAAACCAACTCTCATACGAGCTCCCGGCGGTTCATTCATTTGGCCATAGACTAG
AGCTACTTTTGATTCCTCAATATTTTTTTCATTAATTACTCCGGATTCCTTCATTTCCATATAAAGATCATTTCCTTCAC
GAGTCCGTTCCCCTACTCCCCCAAATACGGATACGCCTCCATGAGCTTTAGCAATGTTATTGATTAATTCCATGATGAGT
ACTGTTTTACCTACTCCTGCCCCCCCAAATAGTCCGATTTTTCCTCCACGCCGATAAGGAGCTAAAAGATCAACCACCTT
AATACCTGTTTCAAAGATAGATAATTTCGTATCTAACTCAATAAAGGCAGGCGCGGATCTATGAATAGGGAATGTTGCAC
TAGTATCTACAGGACCCAAATTGTCAATAGGTTCCCCAAGAACGTTAAAAATTCGTCCGAGAGTAGCTCCACCGACTGGA
ACACTAAGAGGAGCTCCTGTGTCAATCACTTCCATTCCTCTCATCAACCCGTCTGTAGCACTCATAGCTACAGCTCTAAC
TCGATTATTTCCTAATAATTGTTGTACCTCACAAGTCACATTAATTTGCTTATCGGCAGTGTCCCGGCTCTTAACTATCA
AAGCGTTATAAATATAAGGCAACTTGCCTGGGGGAAAAGTGATATCCAGCACGGGTCCAATAATTTGATCAATACGCCCT
GCACTTTTTTCTTCAATTGTGGAAACCCCGGGACGCGAAGTAGTAGGATTGGTTCTCATAATTATCACATAATTATCAAA
AAAAGGAATTTGTCGAAATTTTTCGTTTTTTTCTTGTTGAATAATGCCAAATCAAAAAAATATCCCAAAATCCAAAAGTG
AAAAGGAAATGAATTAGTTAATTCAATAAAAAAGAAAAGGGGGCTAGCACTTGATTTCGTTGCCTAAGCGAATCCCATTC
ACTCATTTACTCATGGAATGAGTCCGTTGGAAAGTTCAATCAATCTTTTTTTTTTTTCATAGACATTTTTCCTTTTGTCA
AGGATCTTTGCCTACTCTACTTTCCTGTCTAGGACTTCAATATACAAAATATATACTACTGTGAAGCATAGATTGCTGTC
AACAGAGAATTTTCTTAGTATTTAGGTATTTAGATTCAAAATAAGAAAGGGGCCTATTAAGATAAGAACTTATAAAATTG
TAAAATAAGGATTAAGGGATTGGTTTGGGTTGCGCTATATCTATCAAAGAGTATACAATAATGATGGATTTGGTGAATCA
AATCTATGGTTTAATAATGAACCATGTTAACTTACCATAACAACTCAATTCCTATCGAATTCCTATAGGATAGAACGTAC
ATAGGGTGTACCCATTATATATGAATAAAACATATTCATTATGTTAAGCATACTCCCTTTTTTATTTAATGAGTTGATAT
TAATTGAATATATTTTTTTTTTAGATTTTTGCAAAGGTTTAATTTACGCTTAATCTATATCGAGTAGACCCTGTCGTTGT
GAGAATTCTTAATTCATGAGTTGTAGGGAGGGACTTATGTCACCACAAACAGAAACTAAAGCAGGTGTTGGATTTCAAGC
TGGTGTTAAAGATTATAAATTGACTTACTACACCCCGGAATACGAAACCAAGGATACTGATATCTTGGCAGCATTCCGAG
TAACTCCTCAGCCGGGGGTTCCGCCTGAAGAAGCAGGGGCTGCAGTGGCTGCGGAATCTTCTACTGGTACATGGACAACT
GTTTGGACTGATGGACTTACCAGTCTTGATCGTTACAAAGGACGATGCTATCACATCGAACCCGTTCCTGGGGAAGAGGA
TCAATATATCTGTTATATAGCTTATCCATTAGATCTATTTGAAGAGGGTTCTGTTACTAACATGTTTACTTCCATTGTGG
GTAACGTATTTGGTTTCAAAGCCCTACGTGCTCTACGTTTGGAGGATCTACGAATTCCTGCTGCTTATGCAAAAACTTTC
AATGGTCCGCCTCATGGTATCCAAGTTGAAAGGGATAAGTTGAACAAGTATGGTCGTCCTTTATTGGGATGTACTATTAA
ACCAAAATTGGGATTATCCGCAAAAAATTATGGTAGAGCATGTTATGAGTGTCTACGCGGTGGACTTGATTTTACCAAAG
ATGATGAAAACGTAAACTCACAACCATTTATGCGCTGGAGAGACCGTTTTGTATTTGTTGCCGAAGCAATTTATAAAGCA
CAAGCAGAAACTGGCGAAATCAAGGGGCATTACTTGAATGCGACTGCAGGTACATGCGAAGAAATGATTAAGAGAGCAGT
ATTTGCGAGGGAATTAGGGGTTCCGATTATAATGCATGACTACTTAACTGGAGGATTCACCGCAAATACTAGTTTGTCTA
ATTATTGCCGCGACAACGGCCTACTTCTTCACATTCACCGAGCAATGCATGCAGTTATTGATAGACAGAAAAATCATGGT
ATGCATTTCCGTGTATTAGCTAAAGCATTGCGTATGTCTGGGGGAGATCATATCCACTCCGGTACAGTAGTAGGTAAGTT
AGAAGGGGAACGCGAAATGACTTTAGGTTTTGTTGATTTATTGCGCGATGATTATATTGAAAAAGATCGTTCTCGCGGTA
TCTTTTTCACCCAGGACTGGGTATCCATGCCAGGTGTTATACCGGTGGCTTCAGGGGGTATTCATGTTTGGCATATGCCA
GCTCTGACCGAAATCTTTGGAGACGATTCCGTATTACAATTTGGTGGAGGAACTTTAGGACATCCTTGGGGGAATGCACC
AGGTGCAGCAGCTAATCGAGTGGCTTTAGAAGCCTGTGTACAAGCTCGTAACGAAGGGCGCGATCTTGCTCGTGAAGGTA
ATGAAATTATCCGAGCAGCTTGCAAATGGAGTCCTGAACTAGCTGCAGCTTGTGAAGTATGGAAAGCGATCAAATTCGAC
TTCAAGCCGGTAGATACCATTGATGTAAGTAAATAAAACTAGATATAAAGATAAAGAAGGTCTAAAAAAAGCGAAATAGA
AAGAGAAAAAATCAGTTACGAAATGCAGTAATTCTTCTTTAATCTTCTAATTGATTGCAATTAAATTCGGCTCGATCTTT
TTTTTTGTAAAAAAGATCGAGCCGAATTTCAATATATCTTGATACGATCATGAGACTTGACAAATCGAGATTCTTCTATT
CTATATATCTAGAATATATAAAGGTATAATACAATAAAGAAATAAAAATCAAAATAAATATAGTATTATCATACGATAAT
GGAATCAAATACGCAGTATTTACAGAAAAGAGTCTTCGTTTATTGGGAAAGAATCAATATATTTTTAATGTCGAATCGGG
ATTCACTAAGACAGAAATAAAGCATTGGGTCGAGCTCTTCTTTGGTGTTAAGGTAGTAGCTGTGAATAGCTATCGACTAC
CCGGAAAGGGTAGAAGAATGGGACCTATTCTGGGACATACAATGCATTACAGACGTATGATCATTACCCTTCAACTGGAT
ATTCTATTCCACTTCTACTTTTTAAATTCAAGGGTATTCTGAAAGAGGTATTTCTTTCATTTTATCGCTTTCTTTTGAAT
CCAATTTCAAGTTGGATTAGAAAGATAGAAAGGCCATGAGAATGGAAAAAGAAAAATTTAATTATCCATTCCATTCATTT
TTTTATAGATATAGAATACTAAAGAATACTAACTAAAGTATTCTATAAAAAATCTTTATTTTGTAAACTAAAAAATACAA
TAGTCAATATTCCTTATAATAGATATACTTAATTATATCATAAGAATCTTAAGATATATTTGGAATAGATAGAAATAGTA
AATTGGAATTGAGACACCCATTCTATGACAGATTTAAACTTACCCTCTATTTTCGTGCCTTTAGTAGGCTTAGTATTTCC
GGCAATTGCAATGGCTTCTTTATTTCTTTATGTGCAGAAAAATAAGATTGTCTAGAACCCACGGGGCCTAATTTGCTCAA
TGTATTTCCAGGATCATAATACAGATATTTTTTAGTGTAAGTAATATATTAATATGATAGGGTATGTAGCTCTTTCTACA
CACAAATGAAAAACGTCTATGGATGCAGATATAGGTTACGAGCATAAATGCATACATATGCGTAGCCGAGTATAGGGAGT
TTTTTTTAAGCGGATCCAGGAATTTTTTTTGAATAGAAAGTCAATGTATCTAACCAATTATTTCACAGGAGTCCTAGCTG
CTGAAGGTGATTTCAGAATCAAAACAAAAAAAGTAAAGTCAAAATCATTTAGCTTATTCTCTCAATTTCAATTAACCACT
GCTGGATTTAGTATATCTAATATGAATTGGCGATCAGAACACATATGGATAGAACTTCTAAAGGGTTCTCGAAAAAGAGG
TAATTTTTTCTGGGCCTGTATTCTTTTTCTAGGTTCATTAGGATTCTTAGCGGTTGGGGCTTCCAGTTATCTTGGTAAGA
ATATGATATCCCTACTTCCATCTCAACAAATTCTTTTTTTTCCACAGGGGGTCGTGATGTCTTTCTACGGAATCGCGGGC
CTATTCATTAGCTCCTATTTGTGGTGCACTATTTTGTGGAATGTAGGCAGTGGTTATGATCGATTTGATAGAAAAGAGGG
AATAGTGTGCATTTTTCGTTGGGGATTCCCTGGAATAAAACGTCGCATCTTCCTTCGATTCCTTGTGCGGGATATCCAAT
CAATTAGAATTCAGGTTAAAGAGGGTCTTTATCCTCGTCGTATCCTTTATATGGAAATACGTGGCCAGGGGGTCATTCCC
TTGACTCGTACAGATGAGAAGTTTTTTACTCCACGAGAAATTGAACAAAAAGCTGCCGAATTGGCCTATTTCTTGCGCGT
ACCAATTGAAGTATTTTGAGTACCAATTGCAATTTTTAAAAATTGTAAGGATATTTTCGAGTATTTATCTAAAGGAAGGA
ACAACCGAAGATAAGAGAAAATTGTTTCTAATTTATTTTGTCCATGAGATATATAGCATAATATTCTTCCCTTTTCATAT
GAAGGGAAGGGGCTTTTTTTTTATTCTATTTCTCTATTCCACTTCATTTAGATCTAAAATAAGAAAGAACCCAATAGAAT
GAAATTCTACTAGTATACAAAAAGAGAAATAGATACAAACACAAGGTCTCAAACCTTGTTATAGAATGCTTCAAAGATCA
AAGAAAAGAAATATCATATAGAGTCAGCGAATAAAGCGGATTCATTAACAACTCAATTTACAGATCAAAAATGAAAAAAA
AGAAAGCATTGCCTTCTTTCCTATATCTTGTATTTATCGTACTTTTGCCCTGGGGAGTCTCTTTCTCTTTTAACAAATGT
CTGGAACTTGGGATTAAGAATTGGTGGAATACCAGGCAACCTGAAACTCTCTTAACGGATATTCAAGAGAAAAGGATTCT
AGAAGGATTCATAGAATTAGAAGAGCTTTTTCTCTTGGACGAAATGATAAAAGAGAAACCGAAGACACATGTACAAAAAC
CTCCTATAGGAATACACAAGGAAATAATACAATTGGCCAAAATAGATAATGAGGACCATCTCCATATCATTTTGCATTTC
TCAACAAATATAATCTGTTTGGCTATTCTAAGTGGTTCTTTTTTTCTGGGTAAAGAGGAACTTGTCATTTTGAATTCTTG
GGCTCAGGAATTCTTCTATAACTTAAATGACTCAATAAAAGCTTTTTTTATTCTTTTAGTTACGGATTTTTTTGTTGGAT
TTCACTCCACCCGCGGTTGGGAACTACTAATTCGTTGGGTCTACAACGATCTTGGATGGGCTCCTAACGAGTTAATTTTC
ACTATTTTTGTTTGTAGTTTTCCTGTGATTCTAGACACGTGTTTGAAATTTTGGGTCTTTTTTTGTTTAAACCGTCTATC
TCCTTCGCTTGTAGTTATTTATCATTCAATTAGTGAAGCATAATTGGATTTCTTAATATTAATCAAATTAGCATTTTTCT
TCCTTTAGAAAGAAAGCCCTTTTCCTTTTTAGCAAAATTCTTTCTATTTCTACCTGCTCAAGGTATTCATCATTCCAGTA
CAACTGTTGCAGTAGAATGACAACAGACTCGTGTATAGGGAACTAGATTAACTTAGCTACCTATCTAATTTATTGTAGAA
ACTCCGGGATCCGCGATTGGACATGGAAAATAGAAATACTTTTTCTTGGGTAAAGGAACAGATGATTCGATCGATTTCTG
TATCGATCATGATATACGTAATAACTCGGACGTCTATTTCAAATGCATATCCCATTTTTGCGCAGCAGGGTTATGAAAAC
CCGCGGGAAGCAACTGGACGAATTGTATGTGCCAACTGCCATTTAGCTAATAAGCCCGTGGATATTGAAGTTCCCCAAGC
TGTCCTTCCCGATACTGTATTTGAAGCAGTTCTTCGAATCCCTTATGATATGCAGCTGAAACAAGTTCTTGCTAATGGAA
AAAAGGGAGGGTTGAATGTGGGTGCTGTTCTTATTTTGCCTGAGGGATTCGAATTAGCGCCGCCCGACCGTATTTCTCCT
GAGTTGAAAGAAAAGATAGGAAATCTCTCTTTTCAGAGTTATCGTCCCAATAAAAAAAATATTCTTGTGATAGGCCCTGT
TCCCGGTAAGAAATATAGTGAAATTGTCTTTCCCATTCTTTCCCCCGATCCCGCTACAAAAAAAGACGTTCATTTCTTAA
AATATCCCATATATGTAGGGGGAAACCGAGGAAGGGGACAGATTTATCCTGATGGTAGCAAGAGTAACAATACAGTTTAT
AATGCTACGTCATCGGGTATAGTCAAAAAAATACTACGTAAAGAAAAAGGGGGATATGAAATATCCATAGTTGATGCGTC
GGATGGGCGCCAAGTAATTGATATTATACCTCCCGGACCAGAACTTCTTGTTTCAGAGGGAGAATCAATCAAGCTTGATC
AACCGTTAACAAGCAATCCTAATGTGGGAGGCTTTGGGCAGGGGGATGCAGAAATAGTGCTTCAGGATCCATTGCGCGTC
CAAGGCCTTTTGTTCTTTTTCGCATCTGTTATTTTAGCACAAGTCTTTTTGGTTCTCAAAAAGAAACAGTTTGAAAAGGT
TCAATTGTACGAAATGAATTTTTAGATCCCGGGATTTCTTACCATTAAGTTAAGTTGGTAAAAAGTCTGGATTTCTGGAA
TTCCGTATTTCTATCTCATGCAAAAGAACAGAATCCAAGGCAGAGGCGAGAACAATAAAAGGAACAAGTCCTTTTAGGAG
GAATTGCAGGTCTTCGTAATCCTCTATTGGGCACAAGAAAAAGGCTTTTTTGCCTTTTTCTTGTGCCCATTTTTCTTGTA
TCGAAGTAAGAATCTTTTTTCTTCTTATTTGTTTTGTCAAAGATTACTATTTATTCTTGATTCGGGTCTGTCTCTTGGAC
TTCCTTTGCTTAGGTTCGGCCGCGGTAGTGGACAAACAGAGGGAAAGAAAGTATCGCGGGGACAAATTTCTTGTGAGGAA
ATAGAATTGCTTGACTTTTTCAATTAAGTTCAACTTCGAACTTACAGAAATTTTGTAAAAAAAAAAGTATACCCTTCCAT
TCCATTGAAGAGTGGTTTTTTTTAGGCTAGTGGAGTAGTTTTTATTAAGGTTTTATTAGTTTATTACTCTAAACTAAATC
AAAGATTTGCAGGATACTTCCTCCGTGGAATAAAATATTGGATCCTCAATGGATCCCCTCTTTGTTGTTGCTTCATAAGA
GTATTGTAGATTATGGAATAGATTAAAATCGCGTTATAGGAATTCCGCGGGTCCTTTCCGCTCTAATCAGATAAAGGGGG
TAAGGACCCGCTAAGCTCCTACTTTTTCATGTTTACAATCTGGCTCCTCCAATTACTATAGAGATGAACCCAATCCAGAA
TAAGAACCGTAAAAGAAAACACCTATTAAACCAATCACAAGAATACCGGTTACAGTACCTATCAGCCAAAGAGGAATTCT
TCCAGTAGTATCGGCCATTTCCCCTACTTTCCTCCACATTTTCTCAATTGGTCATGCTAGAGACAAAAACAGTCATGGAT
AGTTATAAGGATGGTACCCTTCCAAATGGGATAAGAGAATTCTTACTACTCTCTTCTCTACCTTTCTCTCAATTGAAGAA
GTAATTGGAAAATAAAACAGCAAGTACAAAAATGAGTAATAAACCCCAGTATAGACTGGTACGATTCAATTCAACATTTT
GTTCATTCGGGTTTGATTGTGTCATAGTTCTATAGTTGGAATTTGTTTATCGTTGGATGAACTGCATTGCTGATATTGAT
CCCAAGAAAAAAACCGTGGGTACAGCTAATCCGTGAACAGCCAGCCATCGCACTGTAAAAATAGGATAGGTTCGATCTAT
GGTCATTGGGGGCCTCCTAAAAGGATCTACTAAATTCATCTAGTTGTTCTAAAGAATCAAAACGGTCGGTTATTAATGGA
ATTCCTTGTCGGCTTTCCGTGAAATATTCGTTTGGCCGAGGACTTCCAAACACGTCATAAGCTAAACCCGTACTGACAAA
TAACCAACCCGCAATGAATAGGGAAGGTATAGTAATGCTATGAATAACCCAGTATCGAATACTGGTAATAATATCAGCAA
AAGAACGTTCTCCCGTGCTTCCAGACATGCTGAGCTCCCAAAATTTTTGTACATTCAAAAAAGGAATTGATTCCGTAAAA
GATGGGATCAACCAGTAAATAGAAAATTACTGATATTTCATCCTTGTGAGATTGTCAATTTTGTACCAAAGGTGTATTTT
GAGTATACCAAATTAGTATAGCTATCCTTCCTATGGCACAGCAATCCAGTTTGGCTTGGTGCCGAAACAGAATTCCCTTT
TTTTCTTCTTTGTTCCTTGTCTCTAGAGAAACTACATGTTATTCAAGGAATCAGTAGAATAATTAAATTTTGAATAGCGA
CCAAGATCTTGGGAAAACCTAAGTTAATGATCAATAGGTTTGGATAAAGAATTTAGGAAGGATATTCTCATATTGACGCA
ATAGAAGGATAAGTGTATGCGAAATCTATCCCTTTTTAGTTAAAAGTTTTATTCGAATCCAACCTTTCCCTTTAAGGAAT
TAAATTGGTTAGCATAAAATAATATCTAATAAATAAAATAAATAAAAAATCGAATAGTAGATAATCAGTTATGAAAGAAA
CGGAATACATTCTTTGAATAATCAAGATTCGTAATCAATCCTTATCTTGTTTGTTGGATTAGGTCTAACTTTCTTAACCA
ACCTGCAAGCATGGAACTTTACGAGATGAAATAGGGAAAGACAGAAGATAGAACTTAAAAGAAAAAGATAATTGAGGTAA
CTCGTCTTCGAATCAACTTTGTTTGGGGTTCGAAAAATGAATAAATAAAAATAAAGTAAATTCAAGGAAGAGCTTTCCCT
TTTTCAGGGGGCCTTTGGGAGTCGTAGAATGGTTTTCTTCTCCTCTTATTCCATATGGAATACAATGAGTTAAAATAAGA
AGGAATAGGGGACGACCATTTGCTCCAAAAAGAGGATTAAATCCTATTGAAAAAGAAATAATCTGAAATAGAAAGAACTT
TTTTCAAATTCCATTTTCATTTTTCAATGGGTTTAGATGATCCAGTTCTTAATATTATTACTTTACTTAATTCACAGATT
CCACAATAAATCTCTTGATTCGGAATTAGGGACTTATGTCCCATCTGATGAATCGATTTTCTTTTACACTTCTGTATCTC
GCTCTATCTTGTTTTTTAGTATTATCTAAAATAACCGATGAATTATGAATTTTCCATAACTTAGGTAAGTGCTTTACCAA
CATATGTAGTGTAGGAAAAAAAATGGAATTTAACCCCTTCATGCTTACTATAACTAGTTATTTCGGTTTTCTACTGGCTG
CTTTAACTATAACCCCAGCTCTATTTATTGGCTTGAACAAGATACGTCTTATTTGAAATGATTTTTTGAATGAATAAGTC
AGAAAATACGAATCTTTCCTTTAGGTTCCCGGTATTATAGGACTCTTTTCCACACTAATTACCAATTCTTTTCTTGGTCA
TTGAGATTCGTGGATAATTTAGACTATTATTTAGAGATAGATCGTACCTCTTTTTTTATTCCCTCGAACAAATCGAAATG
ATTGAAGTTTTTCTATTTGGAATCGTCTTAGGCCTAATTCCTATTACTTTAGCGGGATTATTCGTGACTGCGTATTTGCA
ATACAGGCGTGGGGATCAGTTGGATCTTTGATTGAGTAATATTTATTTTTTGATTGACCTCCTCCAGAACAGAGAGGGGG
TCAAATTGGGGTTGTAATTCGACTTTGTTTTTTTAAGTTATTTTAATCTGTTTCGACATAAGATAGATGGAATCACGCTC
TGTAGGATTTGAACCTACGACATCGGGTTTTGGAGACCCGCGTTCTACCAAACTGAACTAAGAGCGCTTTCAAAAAGAAA
ATACTTTTCTACTCCTAACGTGTCTCACGTACGTATAGTATCCACAAATTCAAGTTATATCCCGATCTCCCCGCTACTGC
CCATAAAGAAGAGAGAAGTAATAGGTAGGGATGACAGGATTTGAACCTGTGACATTTTGTACCCAAAACAAACGCGCTAC
CAAGCTGCGCTACATCCCTTTTCCAAATTGTTGTACAATGCCATTGTACACAATTCCTTTCTTGTTTTCCACATCGTAAT
TTTCTTCTATTTCTCTATCTATATAGAACTTTCTTGTCATTTCTTGTTTTTGGTCTCATATAATCAAGGAAGGGTATATA
TCTAAAATCCAGTTGAATTTCAACTATAAAAGAAAGATTACTATTCCTTAGTAATGTATAGGAAGAAGGGGTCATCTTTT
TCTTTTTTAGGGATAGGCAAATCTCGTCTATATGGTTCATTCTACTATATGGTTCATTCTATATATACATAGAATATTTA
TTCTGTTTTTTAGTTAGGAATCTCGCCTAAAGAAATACAAACGATCTTGGGCAAGAGTATCTGATCATATATGTATTCCA
ATAAGGAAGGAGGATTTTCAATGCGGGATATAAAAACATACCTCTCTGTAGCACCCGTGCTAAGTACTCTATGGTTTGGG
GCTTTAGCAGGTTTATTGATAGAAATTAATCGTTTATTCCCAGATGCTTTGTCATTCCCTTTTTTTTAATTCTAGTTATT
CCTGTGCGAGATATAGAATTCTTCGTGACATGCCGAAAATTTTTCTTCAATCCTTTTTTAGTATACGAAGCAAAAAGAAA
GAAAAGATGGATTGGGTTGAACCTAAGAGTCATGAATTTAGTATACGAAGCAAAAAGAAAGAAAAGATGGATTGGGTTGA
ACCTAAGAGTCATGAATTTAGTATACGAAGCAAAAAGAAAGAAAAGATGGATTGGGTTGAACCTAAGAGTCATGAAAAAT
TTGGTAAATCTCATTTTGGAAGAAAACATAAATTTAATTAAAAGCCGTATCCAAGCTAAGTCAGGCCTCACAAATCCGAG
CATAGAAAGAGGCTAGAGCCAGGCTTGCTAAGGATTTCGAAGCAAAATCCTTGCTAATTCGACAAGGATTGTATTCTTTA
ATTATTTCTTCATTTTTTATTACTTAATTTACAAATTTCAAAAATTTTGTATTCTATTGGATTTTATTCTTCTTTTTCGG
ATCCAATTCCAATATAGAAGAATAAAAGAACAGGTATAAGAATTAAGTTAAGTCGATCCAAAAAGGAGGTTCATGGGCAA
GGGCAAAGATGTTAGAATCAGAGTGATTTTGGAATGTATCAGTTGTGTTCGAAAGGGTACCAATAAGGAATCGACGGGGA
TTTCTAGATATAGTACTCAAAAGAATCGCCACAATACACCCGGACAATTAGAATTAAGAAAATTTTGTCGTTATTGCCGC
AAGCATACGACTCATAATGAAATAAAGAAATAGGAGAATCGTATTTTTGATTTTTCTAAATCTAAAGAACAGAAAGAGTA
AGAACTTCTTATTTAATATTAAGAACATAGATAGAATACAAAATACAAATCATCTGATTTTAGGTAGATATTATTTCATA
TGTATAGAGGTTTTTTTATATATAGTATATGAATGAAATAATATATGGACCAAAGAAGGACTACTTCTTCTGGATCCAAA
ATTAATAAAATAAAGAAATCCATTTTTTTTTTCAAATTTTTAAATAAGGAATAAATCATGTATATATCTAAACAACCTTT
TCGTAAATCTAAGCAACCTTTTCGTAAATCCAAACAAACTTTTCATAAATCCAAGCAACCTTTTCGTAAATTCAAACAAC
CTTTTCGTAAATCCAAACAAACTTTTCGTAGGCGTTCCCGAATTGGTCCGGGGGATCGAATTGATTATAGAAACATGAGT
TTAATTAATCGATTTATTAGTGAACAAGGAAAAATATTATCCAGACGAATAAATAGGTTAACCTTGAAACAACAAAGATT
AATTACTCTTGCTATAAAACAGGCTCGTATTTTATCTTTCTTACCATTTCGTAACTATGAGAATGAGAAGCAATTTCAAG
CCCAGTCAATTTCAATAATTACTGGTCCTAGACACAGAAAAAATAGACATATTCCTCAATTAACACAAAAGTTCAATTCC
AATCGAAATTTAAGAAACTCCAACCAGAATTTAAGAAACAACAATCGGAGCTTAAGTTCCGATTGTTGATGTTTTATTCA
AAAGGGTCAGACTCATATATAAAGAAAGTAATCCAGTTTAGATTCTTGTGTTTGTTCTAAGAAAAGAAAGAAAAATGGGA
AAAAAGAAATAGTTTTTTTATTTATTGCAACATGCTTGTTGATTCCTACCACTTAATCTTAATTTATTGTATCTTCCCGG
AGTTCCCTCTCCGGGAATTTGGTTTTAATTATTCCTGTATATTACTTTTTTATCCTTTTAATTGATGGTCTTTATTTTAT
TGGAAATCGTGTAAAGATTATTTGGATTTAATACAGCTACTTGTGCAAGCATTTTACGATTAAGAATCAATTCCTTTTTG
TACAGATTGTGTATTAATTTACTATAACTATCGAATACCTTATATATGCGTGTTGCTGCGTTTATCCGAGTGATCCACAA
ACGACGAAAATCCCTCTTTTGCCTGCCTCTATCTCGATGAGAAGAAACAAAAGCTCTTCTTACTTGTTGAGTAATCATTC
GATTAAGTCTTAAATGAGCCCCTCTAAAGTTTGAGGCAAATGAACGCATTTTTGTTCGTCGTCTCCGAGCTATATATCCT
CGCGGAACTCTGGTCATTGAATCAAATTAACCTTAATGAATAACTAATGATTTCTCTTCTTTTAACCGCTCTTTTTCCCA
TTAATAACAAAACGGATTATTCCGATATATAAAATATTAATTCCAATGGCTTTTGCTACTATAACCTTCCCAACCACGAT
TTTTTATTCTATCCCCTTCAGTTATTTCGTATAGAAATAACAAATTCTAACGATACTAAAAAAACAGTGGGTTCCATCGT
TTCTATGGTTTCCTTTTAAACGGTGAGGCCCTCTCTATACACCGGAGCCCTTTCTTTTATCAAAAGATATTGTGAACTTG
TATAATTCACATTCTTTGGCTCTACCTATCCATTATAGAGTAAATAGCTCTTTTCACAATAAATAAGAGTTATTCATACA
GTGACGGTATTTAATTATGAAAGTTGGCTAAGTAGCTGACCCTTTAGTCCGTTCTTTTAAGATAAAGGAGCATAAGCCTT
TTCTTTTTATTACTATTTCCTCCGCTTAATGGATAACCATTTGCTATCAATGGGGGGATTGCTTCTTCCAATGTAGATGA
TTGGATTTGCACCAAAGAAAACCATAAATTCCATATACCGTAAAAATCTAAGATAGAGCTTCTCTATCCTATTCATTGGT
ACCGATCATGGATACTTCCAAATTTGTCTTATTTGTTTGAACTCATGATCTGAACGAGTCGCACATACACCCTAGCACAT
GTTCCTCGACGCTGAGGACATCCCTTAAGCGCGGGCGTTTTTCTAGCATTTCGTATTGGCTGTCTTGCATTTCTAATAAG
TTGTTTAACCGTTGGCATGTCGTATGTATATAGAAAAAAATGGATTGGTTTAGATCGATCTTAACCTGATGATTCATCAT
CATGAAGTATTTCTATTTTCTAAAAAATCGCATAAAACCCGAATTTAGGTTTGAAATAAATTTACAAGAAATTCAGCCAC
TACCAATCCTTAAACATTTCTGGAAACCATACTGGATCAGTATCGCAGTGCTCGTCAATCATTTCATCCCCTACAATATC
GACAAGTCCATAAGCTTTGGCTTCGTCTGCTGACATAAAAACATCCCTTTCCATGTCTTCGGATACAACCCAAAAAGGCT
TGCCTGTTCTTAGTGCATAAACCCTTGTGATCATTTCGCGAACTTTGTGTAACTCTTCCACTTCTAGTAAAAATTCTGGT
GTCCTTGCCCGATAATAAGCACTAGCAGGTTGGTGAAGCATAATTCTAGCGTGAGGGAATGCTATACGCTTAGTAGGTTC
TCCTCCAAGCAGAATGAAGGAGGCCATGGACGCGGCTATTCCGAGGCATATTGTATATATATCTGGTGTCACCGTTTGCA
TCGTATCAAAAATAGCCATTCCTGAGATTAGCCATCCCCCAGGGGAGTTTATAAACAAAAAAATATCGCTAATTCCATCT
TCTATACTGAGATATACCATGAGACCTGTAATATGATTCGTGATCTCGCAACGAATCTCTTGACCTAAAAAAAGTGTCCT
TTCTCGATACATAACATTGTATAAGTCAACCCAAGTCGCTTCTTCATCTCCGGGAATCCGGTAAGGTACTTTTGGAACAC
CAATGGGCATATTAGATTAATATTATTAAATTTAAGTAAGAAAACTACACTTTAATATGGAAACTTAAGAATGGAAGAGA
AAGAAAGAATCCGCAGTTTATTATCTTCATTTTTTTTCTTATTCTATAAGAATACTATAGATTCTATTAATACATAGATT
GAAATGATACATAGATTGAAAAATTATACATATAAGGAAGGTAAGACAGATTGAATAAAGAAAAAGGAATCTGTGATTCG
AATGATAAACAAAGAGGGGTTAGGGATCTATTCTTCGTTTTTTGAAATAGCCCAAGTTACCCATTGCATATTGGCACTTA
TCGAGTATAGAATAGATCTGCTTCTCTTTCTTCTTACAAACAGAATTGGCTTCTTATTTTTAATGGAATGAAATAAATAT
TCACGCTTTCTGATACAGAATCCCCTAAAAGGGTTAGGTACATAGGATATGGATAGTCTTTTCCAATGCGATAAAATAAA
ACGACATCGTGTCTATTTTTCTTTGCTAAAGGGGTATTTCCATGGGTTTGCCTTGGTATCGTGTTCATACTGTCGTATTG
AATGATCCGGGTCGATTGCTTTCGGTGCATATAATGCATACAGCTCTAGTTTCTGGTTGGGCTGGCTCGATGGCTTTATA
CGAATTAGCGGTTTTTGATCCCTCTGATCCTGTTCTGGATCCAATGTGGAGACAGGGTATGTTCGTCATCCCCTTCATGA
CTCGTTTAGGAATAACCAATTCGTGGGGGGGTTGGAGTATTTCAGGAGGAACTATAACAAATCCGGGTATTTGGAGTTAT
GAAGGTGTGGCAGGTGCACATATTGTGTTTTCTGGCTTGTGTTTCTTGGCAGCTATCTGGCATTGGGTATATTGGGACCT
AGAAATATTCTGTGATGAGCGGACGGGAAAACCCTCTTTGGATTTGCCCAAGATCTTTGGAATTCATTTATTTCTTGCAG
GGGTGGCTTGTTTTGGCTTTGGTGCATTTCATGTAACCGGTTTGTATGGTCCTGGGATATGGGTATCCGATCCTTATGGA
CTAACTGGAAAAGTACAAGCGGTAAATCCTGCGTGGGGTGCAGAAGGTTTTGATCCTTTCGTTCCGGGAGGAATAGCTTC
GCATCATATTGCTGCGGGTACATTGGGCATATTAGCGGGCCTATTCCATCTTAGTGTCCGCCCGCCTCAACGTCTATACA
AAGGATTACGTATGGGCAATATTGAAACTGTACTTTCCAGTAGTATCGCTGCTGTTTTTTTTGCAGCTTTCGTAGTTGCC
GGAACTATGTGGTATGGATCGGCAACTACCCCAATCGAATTATTTGGGCCTACTCGTTATCAGTGGGATCAGGGATACTT
TCAGCAAGAAATATATCGAAGAGTTAGCGATGGGTTAGCCGAAAATCTTAGTTTATCAGAAGCTTGGTCTAAGATTCCCG
AAAAATTAGCTTTTTATGATTATATTGGTAATAATCCGGCAAAGGGAGGATTATTCAGAGCAGGCTCAATGGACAATGGG
GATGGAATAGCTGTTGGATGGTTAGGACATCCCGTCTTTAGAGATAAAGAAGGGCGCGAGCTTTTTGTACGTCGTATGCC
TACTTTTTTTGAAACATTTCCGGTAGTTTTGGTAGATGAAGAGGGAATTGTGAGAGCAGACGTTCCTTTTAGAAGAGCAG
AATCCAAATATAGCGTTGAACAAGTAGGCGTAACAGTGGAGTTCTATGGGGGCGAACTTAATGGAGTAAGTTATTCTGAT
CCTGCTACTGTAAAAAAATATGCGAGGCGTGCTCAATTAGGAGAAATTTTTGAATTAGATCGAGCTACTTTGAAATCAGA
TGGTGTTTTTCGGAGCAGTCCAAGGGGTTGGTTCACTTTTGGTCATGCTACTTTTGCTTTGCTCTTCTTTTTCGGACACA
TTTGGCATGGCGCTCGAACCTTATTCCGAGATGTTTTTGCTGGTATTGATCCAGACTTGGATGCTCAAGTGGAATTTGGA
ACATTCCAAAAAGTTGGGGATCCAACTACAAGGAGACAGACAGTCTGATACCGCATTGCTATGGTATTTTTCACCTCTCT
TTTTTGATTTGACATGGGAAACATCTCCTGTCCTTTCTTTGACTCTTTTTCTTTTTTATATGGGAAATGATCCCAAATGA
CAAGTGAATAGGTGTGGAAGTTATAATTGTAAATAAACCACGATCGAATCTATGGAAGCATTGGTTTATACGTTCCTTTT
AGTTTCGACTTTAGGGATAATTTTTTTCGCTATCTTCTTCCGAGAACCGCCTAAGGTTCCGACTAAAAAATGAAATAATT
TAATTGAAGTAAGAAGTCTCCCATCTGGGAGACTTCTTACTTCAATTAGTCCCCATGTTCTTCGAATGGATCTCTTAATT
GTTGAGAGGGTTGCCCAAACGCGGTATATAAGGCATACCCAGTAAAGCTTACAAGTAAACCAGATATGAAGATGGCGACT
AAAGTTGCTGTTTCCATTTTTCTAGAATTTCAAGATTACAATGGATCTATGAAAAGATCGTGTATTTACAACTACAACGG
AATAGTATACAAAGTCAACACCAATGATTAAATAGAATTTATGGCTACACAAACCGTTGAAGATAGTTCTAGACCTAGGC
CAAAACGAACTGGCGCAGGTAGTTTATTGAAACCCTTGAATTCGGAATATGGGAAAGTAGCTCCGGGTTGGGGGACTACT
CCTTTTATGGGGGTTGCAATGGCTTTATTCGCGATATTCCTATCTATCATTTTAGAAATTTATAATTCTTCTGTTTTACT
GGACGGAATTTTAATGAATTAGGTTTCTACTAACTAAAACTATGAAGTCATAGTTTTTCCATCCAAAAAAGGGCCTTTCT
GCTTTAAGCTCCACATTTCTCTACATTCTGGTAGTTCGACCGTGGATTTTTTTGTTTTGGTATCTCTGGAATATGAGTGT
GTGACTTGTTAGAATTGATCCTATTGATAATACATAGAAAAGGCCTGTTCTCTCTATCAAGATGATTCTTAATTCGTCGG
ATATTATATTATTTATTCTAGTATCTGGAACACGAAATACATAGAGTGGATCAAGAAAAAAAAAAATGGAACTATGATTC
ATACTCATTATTTAGACCTCGCAACCAGACTGAAAAAAAAAAAATTCAAGTAGTTCTTAATAAAAAAAAGAATTTTTCTT
CCTTCCGATTTTGTTTGCCCAAAAGACAGCTTTTTTTTCTCTCGCTTTTGTCGAGTCATTACACCAATTCAATAAATGAT
CATCAAGCGGTTCTTATTCGAAGAACCCTTGCCTTTTGGTTAGCTTGAGACTCAATCATCGTGGCTCTAGTATGAATCTA
AGGTTTTAATTGAACTAACTCATAGGATCACAACAAGATAATTTCTATTAGAAAACCACTATAAATAAAAAAAAATAGGG
AAGAGAAAAGTCAAGAGGCCCCTAATGATCAACATAAGGGAAAGACAGATGAGCCAACTTGAGATTTTTTGGCATTATCA
TCACAAAGAAGAAATTCTGGATTTTTCTTATTTAATATCTTCAAGGCAAATTGATCCAATCCCGTGGCTCATGAAGTTTT
GAACCTTTTTTTTTCTAATATCCGTTGAAAATTTGTGTGTTTCTGCTTGAGCCGTACGAGATGAAATTTTCATATACGGT
TCTCGGAGGGGGAGTCGGGCTAGTTACCTATCTCAATAAAGTATATGATTGGTTTGAGGAACGTCTTGAGATTCAGGCAA
TTGCGGATGATATAACTAGTAAATATGTTCCTCCTCATGTCAACATATTTTATTGTTTAGGGGGAATTACACTTACTTGT
TTTTTAGTACAGGTTGCTACTGGTTTTGCTATGACTTTTTACTACCGACCAACTGTTACAGAAGCTTTTTCCTCCGTTCA
ATATATAATGACGGAGGCCAACTTTGGTTGGTTAATTCGATCAGTTCATCGATGGTCAGCAAGTATGATGGTTCTAATGA
TGATCCTGCACGTATTTCGCGTGTATCTCACAGGTGGATTTAAAAAACCCCGTGAATTAACTTGGGTCACAGGTGTGGTT
TTGGCTGTATTGACTGCATCATTTGGTGTAACTGGCTATTCTTTACCTTGGGATCAAATCGGTTATTGGGCAGTAAAAAT
TGTGACAGGTGTACCTGAAGCGATTCCGGTAATAGGATCCCCTTTAGTGGAGTTATTACGTGGAAGTGCTAGTGTGGGGC
AATCCACTTTGACTCGTTTTTATAGTTTACATACCTTTGTACTGCCTCTGCTTACTGCCGTATTTATGTTAATGCACTTT
CCAATGATACGTAAGCAAGGTATTTCTGGTCCTTTATAGGGAAGGCATATCATAGAAAATTCGAATTCTCATATATCATA
TCGGGTAGGTTGTGGTATTTCATTGCTACAAACATGGGTTATTGTAAAATAAGACATGTCATTTGGATACTTCTCTTCAA
CTCTGAAGTATTTTGTTGATACAAATAGTTGAAGTTAATTTTACGAAAGAAAATAAGGCGGATTATGGGAGTGTGTGACT
TGAATTATTGATTTGGCCATGCAGATAGAGAATTGGATCTGCCACATTAGAATTCACAACCAAAGGTGTCTCCGCATCCA
ATCAACACGTAAGTCCCCTATCTAGCAAGGATAGGCTGGTTCACTCGAGGAGAATTTTTTCTATGATCATACCCCAACCA
TGTCATCCATGAACAGGCTCCGTAAGATCCCGTAGAGTATAAATGGAATAAGTCATGTGATATGATCCAATTCTATATTT
ATTACACTTACTTTTTTTATAGTATGGAAATGCATTCATTTTCTTTGCATCGATTTCGATCCGCAATATTATCGGAGTAA
AAGAAGGGATCTAAGGAAGAAAGTAGGCTAAACTTTTTAATTTTTTATTAGTAACAAGTAAATACTTTGTTTGGGCGTAA
GAAACTTGCGATATTGAGGGGATAAACACCAACTAATCAAGAGACAATCCACAAAGCAATTGATCATGATCAAATTTCTA
AGCCCACTTGGATATTGAGCATTTACGCATAAGAATAGGATTCTTTTCAATGAGTAGTTATTGGCGAAACTTCGGAAAAG
ATAATCTGATAAAGCTTTTCTTATCTTGAGTCATTGAGTCATTATATAACCTATTCTATTGTGGATCCTCCACGTTCTTA
TTTCTTTCATTCTTGCTCGAGCCGGATGATGAAAAATTCTCATGTCCGGTTCCTTTGGGGGATGGATCCTAAAGAATTCA
CCTATCCCAATAACAAAGAAACCTGACTTAAATGATCCTGTATTAAGAGCAAAATTAGCTAAAGGGATGGGACATAATTA
TTACGGGGAACCCGCATGGCCAAACGATCTTTTATACATTTTTCCAGTAGTAATTCTAGGTACTATTGCATGTAATGTAG
GTTTAGCAGTTCTCGAGCCATCAATGATTGGTGAACCGGCGGATCCGTTTGCAACTCCTCTGGAAATATTACCCGAGTGG
TACTTCTTTCCTGTATTTCAAATACTTCGTACAGTACCCAATAAGTTATTGGGCGTTCTCTTAATGGTTTCTGTTCCAAC
AGGTTTATTAACAGTACCCTTTCTAGAGAATGTCAATAAATTCCAAAATCCATTTCGTCGCCCAGTAGCTACGACCGTTT
TTTTAATCGGTACTGCAGTAGCTCTTTGGTTAGGTATTGGAGCAACATTACCCATTGATAAATCCTTAACTTTAGGCCTT
TTTTAGGGATTTTTCAGGTTGATTCCTTCAACCGTGAAGTCCCCTGCATGGGTATCTAGGAAATAGTTACCTCCAAGTGA
ATCTTCCCTAGATACCTAAAATCTATTTTATTATGATCCATTTCGCGAAAATATAGATTGTGCCAAAAATACAAAATTGT
TTTTTTTTTATTTTTTTATTCTAACTCGAAAAAGAAAAAGAGGAAAACAATTTTAATGGATTTAAAGTAAGAACTTGTTC
TTAGGTAAATCAATTGGGAGATGCTTCTCTAGAGTGGCCCATATAAGTTTTCTATCTTCCATATGAAAGCTTTCAATTCT
CATAAGATCTTCTTCAGTCTTACTCAAAAGGTCCAATAGTGTATGTATATTGGCCCTTTTGAGACAATTATACGTTCTAG
AAGGCAATTCTAATTGATCAATAAAAATACAATTCAATGGAATTCCTTTTTTGTTTTTCTTTAGATTAGTGAATCTTTTT
TGAAAGGTTAAAAGGGGTGGAGTAAACCTGGTTTTCTTTTCTTCGAAACTAGTGCCTTCTTCCTCTGCGTGTAGAAAAGG
AAGAAATAAATCAATCAAATTACGAGAAGCTTCATAAAGCGCTTCTTTAGGGGTTAAACTTCCATTCGTCCATATTTCGA
GAAAAAGTATCTCGTGTTTTTCATTTCCATTTCCACAAGAAAAAATACTATAATTCACATTTCGAACAGGCATGGATACA
GCATCTATAGGATAACTTCCATCTTGAGAGTTCTTTCTGAGTTCCGTATGATATCCGCGATCTCTCTTTATCTGTAACTC
AATACAGAAATCAATAGGGTCTCTCAAGTTAGCTATAGGTTGTGTCGTATCAACGATTTCTACGGAAGGGGGTAAGATTA
TATCTTGAGCGGTTATGTATCTAGGACCTTTGACGCAAATTGATGCGTCCCTAACTCCATAGAGATTACTTCTCAATACA
ATTTCTTTCAAATTTAGTAAAATTTCTTGTATGGATTCTTCAATACCTACTATTGTAGAATATTCGTGTGGCACGTTCCC
AAATTTTGCGCGTGTGATACATGTTCCTTCGATTTCTCCAAGTAAAGCTCTTCGCAAGGCAATACCGACAGTATCTGCTT
GACCTTTTCTAAGTGGGGACAGAATGAAACGACCATAATAAAGACGTTTACTATCTACTCTTGATTCAACACACTTCCAC
TGTAGTGTTTGGGTGGATCCTGTTACCTCCTCTCGAACCATAATAGACTAGTATTTATTTGATTATTGACTCATTTATTT
CTCTTGAAATCAGTTTCATTCTTTTACAGACGTCTTTTTTTAGGAGGTCGACATCCATTATGCGGCATAGGTGTTACATC
GCGTATACAACTTAACCGTACACCACTTTTAGCAATGGCTCGTAATGCGGCATCTCTTCCGCTACCAGCCCCTTTTACCA
TAACTTCTGCTCGTTGCAAACCCACTGTACGAATAGCATCTACTGCTGTTCTTTGACCGGCATAGGGTGATGCTTTTCTT
GAGCTTTTGAATCCACAAGTACCTGCAGAGGACCAGAAAACCACCCGACCTTGGGGGTCTGTAACAGTTATAATGGTATT
GTTGAAACTGGCTTGAACATGAATAACTCCTTTTGTTATTCTACGTGCACTCTTGCGTAAACTAAAACGGGCATTCCTAC
GCAAACCAATACGCACTTTCTTACGTGAACCTATTTTTGGTATAGCTTTTGTCATATTTTATTATCTCATAAATATGAGT
TAGAAATAACAAAAAGAAAAAAAATACAAAGATATCCGTTTCAGGGTTAAATATATCCTTTACTTTAATTTTTTTTGAAT
TTGGACATTTTTGTGGGTACTTTTTTTACTTTTTAGAAAGGAAAGCTCCTTTTTCGAAAGATTACCCCTGTCTTTGTTTA
TGCTTCGGATTGGAACAAATGACTCTAATTCGCCCACGCCTACGAATTAGTCGACATTTTGTACAAATTTTACGAACGGA
AGCTCTTATTTTCATATTTAGGTATTCCTTTCTTAAACTATGAATTTACTCTTTTGGAAAAAAAAATAAGCAGCCTCTTC
ACTTAAATTTTGAAATTTGGAATTTATTATCCTAGAAAAACTTAATCCTTTGAATCTTTGGTATCCTTCAAATCTTCAGT
ATCCTTCGAGTCTTCAGTACGCTTCGAATCCTTATGGGGAAGTCTATAAATTATACGTCCCTTGCTTGAATCATAACGAC
TTACTTCAATTTTGACCCTATCCCCCATCAGTATTCGTATAGAACTGGACCGGATTTTTCCTGAAATATAGCCCAGGATG
ATGGTGTCATTCTCTAAGCGAACTCGGAACATTCCGTTGGGTAGGGCTTCCGTAACTAAACCTTCGAAAGTAACTTTTGC
TTCTCTCAGGTTTTTTTTTTCTCTCCTATTTTTTTTTTCTGTCATATTTTTTCTCCTATTTTTCTATTTTTATTTTCAAA
ATAGGAAGTTCGAGATAGAATTCGGGTACTATAGGCGGGGCCATTACCATATATAACATAAGACTTCTCCCCCAATTCTG
TTTAGTCGAGCTTCTCGATCTGTCATTATACCTTGAGAAGTAGAAAGAATAGCAATTCCCATTCCGCCCAAAACTTTAGG
AATTCCTTGATAGTTAGCATAAATTCGTAAGCCAGGTCGGCTGATACGCTTTAAAAAGGTTCTAGTTCTATATATTCCCT
TTCTAGTTTTTTTCTTTTGATGTCGCAAAGTTGAAACCAAGAAATATCTGTTACTTTCTTGATGTTTCCGAACACTTTCA
ATAAAACCCTCTCGTAGAAGTATTTTAACAATGTTTTCGGTAATATTTGTAGATATTACTCGAACAGTTCCTTTTTTACT
CATGTCTGCGTTTCTTATAGAGGTTAGTAAATCAGCAATAGTGTCCTTGCCCATAAGACTCTAATTCTAGGTTCCTCCTA
ATTTTTAGATAATCAACATGTTTTCCCTTTTCTTTTAATTTTGGATTTTAAAGCATATACGTAAAACACAATCTACTAAT
TTTTTCTTTGATCTATATCTCGTCTACTAGTATTTATAATACTTCAGGAGCTAATGAAACTATTTTAGTAAAATTCAATT
CTCTCAATTCCTCGGCAATCGCGCCAAAAACTCGAGTTCCTTTTGGATTTCCTTTTTGATCAATGATAACTGCTGCATTG
TCATCATAGCGTATTATTATACCGTCTTCACATTTGAATTCTTTACATGTACGTACAATTACAGCTCGAATTACTTCGGA
TCTTTCTAGAGGCATTTGGGGCACTGCGTCTTTGATTACAGCAACAATAACATCACCAATACGAGCATATCGCTGATTAC
CAGCAGCGCCTATGACTCGAATACACATCAATTTTCGAGCTCCACTGTTATCCGCTACATTTAAAAGGGTCTGGGGTTGA
ATCATATTATTTGGATTTCAATTTGTTATTTCATTCACTGCAAAGGGATGAAAGAAATATTGTCTTTCCAGAAGGAAAAA
CCAGGGGTTTTTTATCTTCAATACTCCTTTTGAGGGTTCTATATCTCTAATTTAAGAAATTGACTTCGTATGGGCATTTT
ACTAGCAGCTATGGAGATAGCTGCTCTAGCTACAGTTTCAGATACTCCGCTCATTTCATAAAGTATTTGGCCTGGTTTAA
CAACGGCTACCCAATATTCGGGGGATCCTTTTCCTGAGCCCATACGTGTTTCTGTGGGTCTTATTGTAACAGGTTTGTCG
GGAAATATACGTACCCATAGTTTTCCACCACGACGTGCATATCGTGTCATTGCTCTTCGTCCTGCTTCTATCTGTCTCGC
TGTGATCCAAGCGGGTTCAAGTACTTGAAGAGCATATCTACCAAAACAAATACGATTGCCTCGGCAGGATTTTCCCTTCA
TTCTTCCTCTATGTTGTTTACGAAATCTAGTTCTTTTGGGGTTATAGTCGATGGTTTTTTTTTAGTTCCATCTCTACTAC
AAAACTGGACATGAGAGTTTCTTCTCATCCAGCTCCTCGCGAATGAAATGAGAAAGCGTGCAAATTTCTCTAATTCCATA
ATATTTAAAAATATTACGGATAGATCCACATCAATATATAATAGAATTGTGTTTTTTTTTTATTTTGAATTTCTTAAATA
TATAGTCAAGAAAAAAGATCTAGAATATATCCAAATTCTATATTTGTAGATAATGTAATCTTTTTTTTTTTTAGAATATC
CTTATTTTTACCCTTATTGAATCATAGTAAAGTATTCGAATCCAATAAGGATTTCGCGGGCGAATATTTACTCTTTTTTG
TCTTATTTGTTAATTTATAACCTTAACAAATAAAGCAATTTTTTTGGTTTGTTCCGCCATCCCACCCAATGAAGTATTAG
GATTCTTTTCAATAAAATCAATCCTATGCAGTCATAGGTTTTGTCGTTCCCACAGCTTCTCCTTTAATGGTTAGGTTTGA
ATCCTGCAATGGAGCTTCCAAACTTTCCGAGTTAATTCTCTCAGTTTTATTAACCCGGGCTGCTCTTTATTATTGCTTTA
AATTTTTATTTATTGTTTCCAAATTATGATTTCAAAGGAAAGATAAAGTGAGTTGTTTTGGTGAACATTAAACTTCTCTC
TTTTTTTTTTATTATTTTATTATATTGATGCTTTATAACATTGCCTTTTATGATGTAATTCATAGACCATACACATTGGA
ATCTTATATCTTTCTTATTCTTCTTCCTTCTATCTATCATCCCTCCTTTTATCCACATCCCTTTAGTTTTGTTTTACAAC
CTAGAATCAGGTTTCTTTTTTAGAGAAAAAATGCAGTTGCTACAACTATATGATAGATCCATTCATTTATGATAGATGTA
TTTATTCACATAGTGACTGTTTCTTAGTTAGGATCTCGACAATACGAAGCAATAGGTTGGTTATTGGTTAATTTTCTATA
TTTAATTACTAAGTTTTTTCTATTTTTAGTAGGCTTCGGTCAATTTTTTTTTGAATTTCCATTTTTGCCCCTAAAGAAAA
CCTAACGAGTCACACACTAAGCATAGCAATTATATTAAAAGATTTATCAATTTTCATTAAATCTTATAGAAAGAGGTATA
ATTTCTTCTTTTTTCAGGAATTTTTGGAAAAATAAGGTTCTTAGCTTTTTTATTCTATCACTGGCCAGAATGAGAAGACA
GGGTTAGTTATTCTTCTTCTATGAATATCCAAATTTTTACACCTAATACTCCATAGATAGTTCGAATTGGATAGCAGCAA
TAATCAATTTTAGCGCGAATTGTTTGGAGGGGAAGTCTACCCTTTTTGATGCATTCGGCACGTGCAATTTCTTTCCCTCC
TAGACGACCTGCAATTTTGATTTTTACTCCCTTTATATCCGCTTTTTTAGTTAATTCAATGGCTTTTTTCATTGCCTTTC
GGAATGAAACTCTATTTTTTAATTGGAAAGCTATATATTCCGCAAGAATGTTAGGTTGTCTATAAGGTTCTTTAACTTTT
TCGATAGCAATATTAAGTCTCTGGTTTACAGAATTCACTTCCTTTTGGATATCTTTCTCTAATTCTTCGATTGCTCCTTT
TTTCTTTAATAAATTTGGGAATCCAATATGGATTATAACGTGAATTGTATCGATTTCTTTTTGAATTTCTATATGTGTAA
TTACTTCGGAACTTGAGTCTGATTCTATTTTTCTATTCGAGCTTTTTTTCCTATTCTTTTGTATATAGTTCTTGATACAA
TTCCGTATTTTTTTATCTTCTTGTAGACCTTCAGAATAATTTTTTGGTTGTGCGAACCAAAAAGAATGGTGATTTTGGGT
TGTACCAAGTCTGAAACCGAGTGGATTTATTTTTTGTCCCATATTTTTCTATTGTATTTTTTTTTACTGGGAATCGAAAT
CTTAGGTTGATCTAAAGGTTATTTAGATTTCTTTACTATATTTAGTACAATTGTTATATGACACATGGTTTTTTTTATAG
GATAACCACGTCCTCGAGCCCGAGGTCTGAATTTTTTCATAATAGTACTCCTATTGACTTCGGCTTTTGTTATGAATAAA
TTCGCTTTGTCGAAATCCCTATAATGAGTAGCATTTGCTGCTGCCGAATAAACCAACTTTAAGATGGGATAAGATGCTCG
ATAAGGCATGAGGTTCAGTATCATAACGGTTTCTTCATAGTAGCGCCATCGAATCTCATCAAGAACTCTTTGTGCTTTGA
AAACAGACATATGTATGCGTTTTTGTGCTTTGAAAACTCGTTCGAACTTAAGTAAACGATCAGTTGGAACTTTTCTTGCG
AGTTTCCGTAGCCCATTCTTCTTCTTCTTTATCCTAGGGGTATACTTTACCAATTTGAAACTTGTCATAAATAAGGTTAT
TCCCCGCCTACCTTTACTTTATTTGAATCCTATAAATTTTGTTTATTCTGAATCTTTCTATTCTGAATTCAGTTAACGAC
GAGATTTAGTATCCTTTCTTGCACTTTCATAACTCGTGAAATGCCGAGTAGGCACGAATTCCCCCAATTTGCGACCTACC
ATAGGATTTGTTATGTAAATAGGTATATGTTCCTTTCCATTATGAATCGCGATTGTATGGCCAACCATTGCGGGTAGAAT
GCTAGATGCCCGGGACCACGTTACTATTGTTTCTTTCTCCTCCTTCATATTGACCTTTTCGATTTTTGTCAATAAATGAC
GAGCTACAAAAGGATTCGTTTTTTTTCGTGTCACAGCTGATTACTCCTTTTTTTTATTTTAAAGAGTGGCATCCTATGTC
CACTATCTCGATCGAAGTATGGAGGTCAGAATAAATAGAATAATGATGAGTGGAAAAAATAGAAAATCCCTTAGCTGGAT
AAGGGGCGGATGTAGCCAAGTGGATCAAGGCAGTGGATTGTGAATCCACCATGCGCGGGTTCAATTCCCGTCGTTCGCCC
ATCGCATTATTGCAATGCAATTTTCCATATTCCTAGTTACGTATTTACTTACGACGACGAAGAATAAAACTATCACTATA
TTTTTTCCTTTTCCTAGTTCTTCTTCCAAGCGCTGGATAACCCCAAGGGGTTGTGGGTTTTTTTCTACCAATAGGGGCTT
TCCCTTCACCGCCGCCATGGGGGTGGTCCACGGGGTTCATAACTACCCCTCTTACTACGGGGCGTTTACCTAGCCAACAC
TTAGATCCGGCTCTACCCAAACTTTTTTGGTTCACCCCAACATTACCCACTTGTCCGACTGTTGCTAAGCAGTTTTGGGA
TACCAAACGGACCTCCCCAGATGGTAATCTTAAAGTGGCCAATTTACCCTCTTTTGCAATCAGTTTCGCTACAGCACCCG
CCGCTCTAGCTAATTGCCCACCCCTTCCACGTGTGATTTCTATGTTATGTATGGCCGTGCCTAAGGGCATATCGGTTGAA
GTAGATTCTTCTTTTTTCTCAAAAAACCCCTTCCCAAACTGTACAAGCTTCTTCCAAAGCATACGGCTTTCTAGATGTAT
ATGACGATCTCTAGACAGATGGATCTTATATGAATCGTATGATGAAGTACCACATGAGTGGATATATGGAAAAGGAATCC
AAATCTGCCGAATCGCTCATGTTATGATCTTCTACATCCTAGGTCTCCGCGTTCCGTCATCTGGCTTATGTTCTTCATGT
AGCATTCAGATCGAATGACTCTATGAAATTACGTCGATACTTCCACATATTATGGGTAACGTAGGAGACATCCCTATTTT
CACCCGGGGGTCTTAATTACCACTGCTTAGCTTTCAATTCGCCTCTGACCATCAAATTAAATGTGAATAACCCGTCCTCC
TCTCTTTGAAACAAGGGGCGCTTCCGGTTCTGTGCGTGCTTCAAACAATTTTGTCTTCTCCATATTACCATATCTCTAGA
GTCAATAATTTTCTATGAGGAACTACTGAACTCAATCACTTGCTGCCGTTACTCAACAGTTTTCTGTTGAGGTCTATCCC
GTAGAGGTAGTCAAATTGGATCAGTGATCGATTTCTAGGTTTCATCGTAAACCTAATTGGTTACTTCCAATTACGTAAAT
CAATAGTTCAAACCGCACTCAAAGGTAGGGCATTTCCCATTGATATAGGAACTTTTGTACCAGAAACAATAGTATCTCCA
ATTATAGCCCCTCTGGGATGTAAAATATATCTCTTCTCACCATCCCCATAGTGTATGAGACAAATGTATGCATTTCGATT
AGGATCGTATTCTATGGTTACGATTCTACCAGATATGTCTTTTTGATTCCGTCGAAAATCGATTTTACGGTATAGGCGCT
TATGACCTCCCCCTCTATGCCTTGCGGTAATGATTCCTCTGGCATTACGACCTTTACCACACCGGTGCCGTCCATGGATC
AATTTATTTCGTGGATTGGATTTCACTTGCCTGTCTACGGTTCCCTTGCGTGTGCTCAGGATAGGTGTTTTGTATAAATG
TTTCGCCGTATTATTAAGTATTCTCCTTTAGTTCTTTTCTCTATCTAGAAGTGGAATAGAATAACCCGGTTGAAGGGTAA
TGATCATACGTCTGTAATGCATTGTATGTCCCAGAATAGGTCCCATTCTTCTACCCTTTCCGGGTAGTCGATGGCTATTC
ACAGCTACTACCTTAACACCAAAGAAGAGCTCGACCCAATGCTTTATTTCTGTCTTAGTGAATCCCGATTCGACATTAAA
AGTATATTGATTCTTTCCCAATAAACGAAGACTCTTTTCTGTAAATACTGCGTATTTGATTCCATCCATAAATCGACTTT
CCCTCCTATCCTCTGAGTTCCAGTATCGATAAGAATTCGAGTTCTTATTGTTCTTATGTTATGGTATGAATATACCATAC
CAATTCGTTATGTATGGATGATGGATGAGATTCCATGGATAGAGAGCCAGTTCCAATAGACTTATGGAACGTTCCCGTTC
GCGTGCATCCAGCAGGAATTGAACCCGCAAATTTACCAATTATGAGTTGGGCGCTTTAACCATTCAGCCATGGATGCTTA
ACAGGGATCATCGTACATCGTAAATAACCAATTTTCATATAGAAAGACATATCATAGAAAAATGATATCAAAATATTCGG
AGATGGCAAATATTCGGAGATGACTATGAAAACACCTCTCTGGATCCTCGAATTGAAAGAGAGATTGAGAGGGATCAAGA
ATCCTAATTCTCGCTATTTGGAATGGATCCAATTCTATTGAGTCTGACTCATAGTGATCATTTCTCTTTAGCAAAGAAGG
ACCTTGGTTATCAAAGGATTGAACAACCGGGATCCATTTACTTATGATACCTACTTGACATTGCTAACAAGGATCTAATG
AATTATGAGTTTAATAGATCCTCTTTAGCAGAAAGACGTATATTCCTTGCTCATTATCAGACAATCACTTATTCGCAAAC
CTCGTGTGGGGCTAATCGTTTTCATTTCCCATCTCATGGAAAACCCTTTTCGTTCCGCTTAGCCCTATCGGGTATTTTAG
TGATAGGTTCTATAGGAACTGGACGATCCTATTTGGTCAAATACCTAACGAAAAATTCCTATTTTCCTTTCATTAAGGTA
CGAGGGCTTCTTATTCCACAAGAACGAAAGCACCTTTTCATTCTTTCATATACTAGGGGTTTTTACTTGGAAAAGACAAT
GTTCCATACTAAAGGATTCGGGTCCATAACCACGAGTTCCAGTGCATTAGATCTTGTAGCACTTAGCAACGAGGCCCTAT
CCATTAGTATTCCACATAAGAAATCCATTATAGAAACTAATACAATTAGATTAGCTCTTCATAGACAAACTTAGGGTTTG
TGAGCCAAGATAAGACCGGCTCGGGATCATGGGATCCTTTTCTATCAGATAGGAGGGGATCTTGTACAAAATAGACTTCT
AAGTAATAACCCCATAGATCCTATATCTATCTATATAAAATAAAGAGGCAATCGTGTCAGGAAGCGGGTTTTTCTTTGGC
CAAACGGTACTTCGAACTTGGAACGAGCATGAGGAGATTAACGAGACTTCTTTCTCTTTTGAGTTTTTCTGGCGGACCGG
TCGCGCAAGATCTTTGGTCTTCCCCAGGAACCGATGAAAAAGTGGGTCGCTTCTTATGGACTCGCTCAGAATGATTCTTC
TCTATCTATAGTTCATGGCCTATTAGAAGTAGAAGGTGCTCTGGTGCAATCCTTACCGACAGAAAAAGATTGCAGTCGGG
TTGATAATAATCGAGTGCCATTACTTCGTCGGTCCGAACCAAGGAATCCGTTAGAAATGTTTTGAAATGGATATTGTTCT
CTCTTTGATCAGGGATTGCTATATGAAATGGGTAAGTCACCAATCCAATCCCTTTGACAAATCGGGTGTCATATTAGATA
TCATATTCTATATATATAGAAATATCATAGAATAGACATATAGAATTTTTGGTTGGGAAATTCGAATGAATCATTGAGTG
AAAAAGGAGCAAAGAATGACAAAAGACGAGACTCTACTAGTCTTCACTCTTGTGGTTTCCTCGGTTTCTGTTTTCTTATT
CGGGATCTTGCTTTTCATGGTTCTCATCTCTGCAACTCGCGATTTTCGCGAGAGAACCAAATCCAAGTTGGTGAAGATCA
TGATTTGGGCTAGCATAGTAGTTATTACCTTTGCAATTGCGGTTCGAATCTATCCGATCTTTATCTTTTTGCTCAAAGAA
CGAATAAAACCCCTTGTCGAAGCCCTTTATGATAAGCTTCCCTGGATCTGGGAAGTTTCTCTTTCACGGTATTGGGATCG
TTTGATCGATTTCCTTGATCGCTACTTATGGGCGTGCGCTCAAAGGATACAAACAGGGATTCGCAAACAAAAAGGGGAAT
TCGTAGTCACTTTTTCCTGTCGCGTAAAAAAAAAAGGCTTTACGCGAGAGCAATAGAGGTTGGGATACATCTATCTCTTC
TGAGCAACCTCTTTCTTTTGGATTCTTAAGACCACCCTTGCAGTAGGATACCGTCTGATTTAGGTTCTTTATTATCCCCT
TCGAGGGGTTTTTAGGATCGTTCAGGCTATATTTAGTCTATTTTGGCTTTTACTGTCTACTTTTCTCAGGGAGATGGTTA
AGGACCTCAGAAGATAGAGGAGGGCGCCAGGCGCAGATTTCCGGAATACTTCTACGGGGAATGCTCATTCAATGAGCATT
CTCCATATTATGCCTTGAAGAGGACTCGAACCTCCACGCTCTTTAGCACGAGATTTTGAGTCTCGCGTGTCTACCATTTC
ACCATCAAGGCATCTTGAAAGTGAATCATATTCCATGAATATGATATCTATCGAATGTGATATATGGAATATATGACAAA
GGTGGAGTCTTGGAGTATTTCGATCGATCGGTCATATAGGCCTGAGTCAGACATCAAATAGCTTCGATTTGCATTATCCG
TAGGACACCTTATATGTATCAAAATCGATATCAAAATCAAAAAGATGTACAATCCAATTTCTCGATTCAATAGAAGCCCA
AAGAGGCACATATGGTACCCAAATAAGGATAGGATAGATATGTCAAAAGCAGGTCTGATTACACCTATTCCTAATTCTAA
ATAGAATGTAAGGACGTAGGGATTTCTATGTAAACAGAGTATCCTATTTCCATAGGCTCGAATGACCCCTTCTCATAATA
AGAATGTGCACGGTCTGGTCCGGTATGGAATGAACTTATAATCTGATGATCGAGTCGATTCCATGATTATAAGTTCATAA
CCCTAGCAACCATTCCCATTTTGGGCGGAACAGATCTACTAATTCTTTTATTCCAGTTAGTAAGAGGGATCTTGAACTAA
GAAATAGACCTAGCAGCTAAAAGAGGGTATCCTGAGCAATTGCAAGAATGGGGTTCATTGATATTCCTGGTATAGTAGAT
GCTATCACACATACAGTCATACTCAATTCGATGGAATTGTTTGATCTTAAAGGGGATCTTCTATAATTTCGCACATAAGG
GGTTATTTCTTGGTTTCGTCCAGTCATTAATAACTTGATTATTTTTAGATAATAGTAGATAGAAAGAACGCTCGTAAGGA
GTCCTATTGAAACCAAGAAATATAGGCCTGCTTGCCATCCACACCAGAATAGATAGAGTTTTCCGAAGAAACCTGCTAGT
GGAGGAAGGCCTCCTAAGGATAAGAGACATAAGGCTAAAGAGAGAGCCAAAAAAGGATCTTTCGTGTATAATCCTGCATA
ATCTCGAATATTATCAGTTCCGGTACGTAGACCAAATAATACAATGCAAGCAAAAGTTCCTAGATTCATGGAGATATAGA
ACAGCATATAAGTTATCATGCTTGCATATCCATCATTTGAGTCTCCAACAATTATTCCAATAATTACATATCCGATTTGC
CCTATGGACGAATATGCAAGCATACGTTTCATGCTTGTTTGAGTAATAGCAAGGAGATTCCCCACTATCATGCTAAGAAT
AGCTAGGATTTCCAGAAGAAGATGCCATTCGTTTGATGAGAAATAAAAAGGAATATCGAGAATTCGCGTGGCTGAAGCTG
AAGCAGCTACTTTCGAAGTAACAGAAAGAAAAGCAACGACTGGAGTGGGGGAGTCAGAGTCGAAAAGAGGATTCCTCGCT
TCTTTCTCTCATGCAAAACCGTGCATGAGACTTTCATCTCGCACGGCTCCTAAGTGATAAAAGAAAGAAGAACTCGCCTT
CTTTCTTTTTTGATTACCTTCCTCGCGTATGTATAAGACCGAATCCATTCTTTTTCGAAATGGATTTCGAAAAAGAACTA
CTAATCCTTAACTTTTCGAGGAATCCTTCATCAGTGGTTGTGAATGACTGACTTTTTCAATCCTTTCGACCTTGGTTCCG
TAGGAGCAAGTCAGAAAGGTTGAGAAATAGAACCATCTGATTTGATTCGTTCCCAATAGCCATGAGATGATCATCTTAGG
GTGATCCTTTTGTCAACGGATGCTCCTATTACACTCGTAGTCTCTGAAGGATGAGAACCCACTATGTAGCATCTACATCG
ATAATTCAAGCATTGTATACGTCATTAGTCCGATTCTTTGTAGGAACTACCCGTAATAACGAGCTTGCAAAATGGATCTG
TTTATCATAAAGAGATTCGTTGTTCCTGACCCTGCTTCACCTTAATTGTTATTTGAACAAAAAGATCACAATAAACTTTT
GGTAAAAGTTCTGTCTTGGTCGGAGTGGGGATAGCATTTCTCTTCTGCATGTCTATGGAGTTTTGCAAAACCCAAACACC
TCAGAGATAGATATAGAGGTAGGAATTTGTCGAACGAACCACACTCCTTCGTAGACGTCAGGAGTCCATTGATGAAAAGG
GGCTGGGGAAAGCTTGAACCCAAGTCCTACAGTGATGAATATAAGCGCAATTGAAATTCCTGGGGAGTTATACATTTGTG
TATTGATAAGACCATTCACAATTTCTTGAAGCTCGATCTCCCCCCCAGATGAACCATATAGCCAAGAGAAACCATGAACC
AGAATAGAAGAGCTTGCCCCACCCATGAGTAAATATTTCATAGTAGCCTCATTAGACCGTAGATCTCTCTTGGTATATCC
AGACAATAGGTAGGAACATAAACTGAAACATTCTGGAGCTACAAAGATAGTTATTAAATCGTTAGCACCACATAAAAACA
TTCCCCCTAGAGTAGCTGTTAATACGAATAACAGAAACTCTGTTATAGCCATTTCTGTACATTCAATGTACTCTACGGAT
AGAGGAATACATAAAGTTGAACATAATAAAATAAGAAATTGAAAGATTTCGTTGAAATTGTTCGTTTGGAAATTTCCCGA
AAAGCTAATTATAGGTTCTTCTCTCCATCGGAACAATAGGGCCGTTATGCTTATTACTAAACTTGTTGAAGAGATGAAAT
AGAACCAAGGTCTATCTTTTTGATCAGAGGTTAAATCGATCATCAGAAGAAGAATTAGGCCAAAAATTAGGATACATTCT
GGGAAAATGAAACTTCCATTGAAGAGAAGCAAATGAAACGCTTTCATAAAAATTCTCGTAGAATCGAGAATGAAGTTTTC
ATTCTGTACATGCCAGATCATGAATTAGTAACTGCATCCAATCTCCGAAAAGTCCCGATTGTTTCGATGGGATATTTACG
GAATCACCATGAATAGGATCAAACCTTATTCCATGCTATTTCCATAAGATTCCTCTTTCTTATTCTTAAGCAAGCCCCCG
AGAGGGCTTAGTTGATCATAATTTCTGTTTTCTCTTTCTTTTCCTTTTTGTTTGTTTCGAAAAAGATATCGTCCGATTCT
CCTTCTATTGACTCTTTTCCGATCGAGATGTATGGATCCATGTGTCTACATACCTAGATTCTGTTCATGGATTAACGAAA
ATGTGCAAGAGCTCTATTTGCCTCTGCCATTCTATGAGTCGCTTCCTTTTTGCGTATGGCACCCCCACTCCCTTTGGCAG
CATCTACTAATTCGGAACTTAATTTGAAAGCCATATTTCGACCCGGACGCTTTTGGGATGCTTCTAATAACCAACGAATG
GCAAGTGCTCTTCCTTGTTTAGATCCTATTTCAATTGGAACTTTCCGCGTCGATCCTTTTTTATTACGTCTTGTTTTTAC
TCCTATATTGGGAGTTACTCTACGTATTGCTTGACGTAAAACCAATAGTGGATTTGTTTCTGTCTTTTGTTGAATCTTTT
TCACGGCTCGATAGAGAATTTGATAAGCCAATGATTTTTTTCCGTCTTTCATAATATGGTTAACCACCATGTTAACTAAT
CGATTACGAAAAATTGGATCGGATTTTGCAGTTCTTTTTTCTGCAGTACCTCGACGTGACATGAGCGTGAAAGAGGTTCA
AGAATCCGTTTTCTTTTTATAAGGGCTAAAAACGAATCACTTATTTTTTTGGCTTTTTGACCCCATATTGTAGGGTGGAT
CTCGAAAGATAGGAAAGATCTCCCTCCAAGCCGTACATACGACTTTCATCGAATACGGCTTTCCACAGAATTCTATAGGG
ATCTATGAGATCGAGTATGGAATTCTGTTTACTCACTTTAAATTGAGTATCCGTTTCCCTCCTTTTCCCGCTAGGATCGG
AAATCCTGTATTTTCCATATCCATACGATCGAGTCCTTAGGTTTCCGAAATAGTGTAATGGAAAAAGAAGTGCTTCGAAT
CATTGCTATTTGACTCGGACCTGTTCTGAAAAAGTCGAGGTATTTCGAATTGTTTGTTGACACGGACAAAGTAAGGGAAA
ACCTCTGAAAGAATTTCCATATTGACCTTGGACATATAAGAGTTCCGAATCGAATCTCTTTAGAAAGAAGATCTTTTGTC
TCATGGTAGCCTGCTCCAGTCCCCTTACGAAACTTTCGTTATTGGGTTAGCCATACACTTCACATGTTTCTAGCGATTCA
CATGGCATCATCAAATGATACAAGTCTTGGATAAGAATCTACAACGCACTAGAACGCCCTTGTTGACGATTCTTTACTGC
GACAGCATCTAGGGTTCCTCGAATAATGCGATATCTCACACCGGGTAAATCCTTAACCCTTCCTCCTCTTACTAATACTA
CAGAATGTTCTTGTAAATTATGGCCAATACCAGGTATATAAGCAGTGATTTCAAATCCAGAGGTTAATCGTACTCTGGCA
ACTTTACGTAAGGCAGAGTTGGGTTTTTTGGGGTTGATAGTGGAAAAGTCGACAGATAAGTCACCCTTACCGTCCCTCTA
CAGAACCGTACATGAGATTTTCACCTCATACGGCTCCTCGTTCAATTCTTTCGAAGGGATCCTTTTCCTCGTTCGAGAGT
CTCCGCCCTTCTTCCACTCCGTCCCGAAGACTAACTAAGACCAATTGAGTCACGTTTTCATGTTCTAATTGAACACTTTC
CATTTATGATTAAAGGAGAAGATTGTTCTTTTACCAAACATATGCGGATCAAATCACGTCTTATAATAAGAAGAAATCTT
TCTCGGTATCAATCCCCTTGCCCCTCATTCTTTGAGAATCAGAAGGATCCTTTTCGAGTTTACATTTCTTCATTTGGAAT
CTGGGCTCTTCTATCTTCGACTTATTTTTTTGGCTTTATTCTTTATTTATTTCATTTTGATTTTTCCCTCTTCCTCTATC
CCTATCCTCTAGGTACAGCGTTTGCATCAATAGAGAACTTTTTCCTCTGTATGAATCGATATTATTCCATTCCAATTTCT
TCCCGAAACTTCCCAAGAGAAAAATCCCGAATTGGATCCAAAATTGACGGGTTAATGTGAGCTTATCCATGCGGTTAGGC
ACTCTTCAAATAGGAATCCATTTTCTAACTGGCTTTCGTGCTTTGGTGAGTCGTCCGAGATCCTTTCGATGACCTATGTT
GTGTTGAAGGAATATCTATATGATCCGATCGATTGCATAAGACCCGCGGTAGCAATAGAACGGGGAAAGTATACAGAAAA
GACAGTTCTTTTCAATTTCGATTATCTATATATTAGTTCGTTTCTATTTCTAGATATCTATTTCTATATATTAGTATTAG
TTAGTAGTACTATTAGTTAGCGATCCCGGCTCTGTGAGTTCTTTCTTCCGTGATGAACTGTTGGCACCAGTCCTACATTT
TTTCTCTGTGGACCAAGGAGAAAGGGGGCTCAGCAGGAAGAGGATTGTACCATGAGAGAAGCACAGAGGTCAACCCGCTT
CAAATATGGAACATGGATTCTGGCAATGCAACGGAGTTGGGTCCTCATATCGATCCGAATGAATCAGTCTTTCTACAGAG
GTCAATCTTTGCCTATTAGGCAAGAGGATAGTAAGTTCGAAATTCTGTCTCGGTAGGACATGGATTTCTATTACTATGAA
ATTCATAAATGAAAATGAAGTAGTTAATGGGAGGGCTACCATTATCCTTTTTCTTGTATGTGTTCCTAAGAGAAGGAATT
TGTCCATTTCATGTTTTGAGGTCTCAAAAAAAAAGGGCGTGGAAACAGATAGAAACTCTTGAATGGAAATTGAAAAGAAA
TGTAGCCCCAGTTCCTTCGGAAATGGTAAGATCTTTGGCGCAAGAAGAAGGGGCGACCCATATCATCTTGACTTGGTTCT
GCTTCCCCTGTTTTTTTAAGAATACCGAGTCGGGTTCTTCTCTTACCAGTATCGAATAGAACATGCTGAACAAGATCTTC
TTCATGGAAACCTGCTCGATTTAGATCGGGAAAATCGTAGAGATTTTATGAAACCATGTGCTATGGCTCGAATCCATAGT
CAATCCTATTTTTGATAGGACCGGTTGACAATTGAATCTAATTTTTCCCATTATTTTATTTGACTATCCATAATAGTGCG
GAAAGAAAGCCCGGAGGAAGAGTGGCCTGGCCTTGAGTTTCTCGCCCCTTTGCCTTAGGATTCGTTAATTCTCTTTCTCG
ATGGGATGGGGAAGGGATATAACTCAGCGGTAGAGTGTCACCTTGACGTGGTGGAAGTCATCAGTTCGAGCCTGATTATC
CCTAAACCCAATGTGAGTTTTTTCTATTTTGACTTACTCCCCCACCACGATCGAACGGAAATAGATAAGAGGCTTGTGGG
ATTGACGTGATAGGGTAGGGTTGGCTATACTGCTGGTGGCGAACTCCAGGCTAATAATCTGAAGCGCATGGATACAAGTT
ATCCTTGGAAGGAAAGACAATTCCGAATCCGCTTTGTCTACGAATAAGGAAGCTATAAGTAATGCAACTATGAATCTCAT
GGAGAGTTCGATCCTGGCTCAGGATGAACGCTGGCGGCATGCTTAACACATGCAAGTCGAACGGGAAGTGGTGTTTCCAG
TGGCGAACGGGTGAGTAACGCGTAAGAACCTGCCCTTGGGAGGGGAACAACAACTGGAAACGGTTGCTAATACCCCGTAG
GCTGAGGAGCAAAAGGAGAAATCCGCCCAAGGAGGGGCTCGCGTCTGATTAGCTAGTTGGTGAGGCAATAGCTTACCAAG
GCGATGATCAGTAGCTGGTCCGAGAGGATGATCAGCCACACTGGGACTGAGACACGGCCCAGACTCCTACGGGAGGCAGC
AGTGGGGAATTTTCCGCAATGGGCGAAAGCCTGACGGAGCAATGCCGCGTGGAGGTGGAAGGCCTACGGGTCGTCAACTT
CTTTTCTCGGAGAAGAAACAATGACGGTATCTGAGGAATAAGCATCGGCTAACTCTGTGCCAGCAGCCGCGGTAAGACAG
AGGATGCAAGCGTTATCCGGAATGATTGGGCGTAAAGCGTCTGTAGGTGGCTTTTCAAGTCCGCCGTCAAATCCCAGGGC
TCAACCCTGGACAGGCGGTGGAAACTACCAAGCTGGAGTACGGTAGGGGCAGAGGGAATTTCCGGTGGAGCGGTGAAATG
CATTGAGATCGGAAAGAACACCAACGGCGAAAGCACTCTGCTGGGCCGACACTGACACTGAGAGACGAAAGCTAGGGGAG
CAAATGGGATTAGAGACCCCAGTAGTCCTAGCCGTAAACGATGGATACTAGGTGCTGTGCGACTCGACCCGTGCAGTGCT
GTAGCTAACGCGTTAAGTATCCCGCCTGGGGAGTACGTTCGCAAGAATGAAACTCAAAGGAATTGACGGGGGCCCGCACA
AGCGGTGGAGCATGTGGTTTAATTCGATGCAAAGCGAAGAACCTTACCAGGGCTTGACATGCCGCGAATCCTCTTGAAAG
AGAGGGGTGCCCTCGGGAACGCGGACACAGGTGGTGCATGGCTGTCGTCAGCTCGTGCCGTAAGGTGTTGGGTTAAGTCT
CGCAACGAGCGCAACCCTCGTGTTTAGTTGCCACTATGAGTTTGGAACCCTGAACAGACCGCCGGTGTTAAGCCGGAGGA
AGGAGAGGATGAGGCCAAGTCATCATGCCCCTTATGCCCTGGGCGACACACGTGCTACAATGGGCGGGACAAAGGGTCGC
GATCTCGCGAGGGTGAGCTAACTCCAAAAACCCGTCCTCAGTTCGGATTGCAGGCTGCAACTCGCCTGCATGAAGCAGGA
ATCGCTAGTAATCGCCGGTCAGCCATACGGCGGTGAATCCGTTCCCGGGCCTTGTACACACCGCCCGTCACACTATAGGA
GCTGGCCAGGTTTGAAGTCATTACCCTTAACCGTAAGGAGGGGGATGCCTAAGGCTAGGCTTGCGACTGGAGTGAAGTCG
TAACAAGGTAGCCGTACTGGAAGGTGCGGCTGGATCACCTCCTTTTCAGGGAGAGCTAATGCTTATGCTTATTGGGTATT
TTGGTTTGACACTGCTTCACGCCCAAAAAGAAGGCAGCTACGTCTGAGCTAAACTTGGATATGGAAGTCTTCTTTCGTTT
AGGGTGAAGTAAGACCAAGCTCATGAGCTTATTATCCTAGGTCGGAACAAATTAGTTGATAGCGATAGGATCCCCTTTTT
GACGTCCCCATGTCCCCCCGTGTGGTGTGGCGGCATGGGGATGTCAAAAGGAAAGGGATGGAGTTTTTCTCGCTTTTGGC
GTAGCAGGCCTCCCTTTGGGAGGCCCGCGCGACGGGCTATTAGCTCAGTGGTAGAGCGCGCCCCTGATAATTGCGTCGTT
GTGCCTGGGCTGTGAGGGCTCTCAGCCACATGGATAGTTCAATGTGCTCATCAGCGCCTGACCCGAAGATGTGGATCATC
CAAGGCACATTAGCATGGCGTACTCCTCCTGTTTGAATCGGAGTTTGAAACCAAACAAACTTCTCCTCAGGAGGATAGAT
GGGGCGATTCAGGTGAGATCCCATGTAGATCTAACTTTCTATTCACTCGTGGGATCCGGGCGGTCCGGGGGGGGGGCCAC
CGCGGCTCCTCTCTTCTCGAGAATCCATACATCCCTTATCAGTGTATGGAGAGCTATCTCTCGAGCACAGGTTGAGGTTC
GTCCTCAATGGGAAAATGGAGCACCTAACAACGCATCTTCACAGACCAAGAACTACGAGATCACCCCTTTCATTCTGGGG
TGACGGAGGGATCGTACCATTTGAGCCTTTTGACTCGAAATGGGAGCAGGTTTGAAAAAGGATCTTAGAGTGTCTAGGGT
TGGGCCAGGAGGGTCTCTTAACCCCTTCCTTTTTCTGCCCATCGGAGTTATTTCCCAAGGACTTGCCATGGTAAGGGGGA
GAAGGGGGAAGAAGCACACTTGAAGAGCGCAGTACAACGGGGAGTTGTATGCTGCGTTCGGGAAGGATGAATCGCTCCCG
AAAAGGAATCTATTGATTCTCTCCCAATTGGTTGGATCGTAGGGGCGATGATTTACTTCACGGGCGAGGTCTCTGGTTCA
AGTCCAGGATGGCCCAGCTGCGCCAGGGAAAAGAATAGAAGAAGCATCTGACTCTTTCATGCATACTCCACTTGGCTCGG
GGGGGATATAGCTCAGTTGGTAGAGCTCCGCTCTTGCAATTGGGTCGTTGCGATTACGGGTTGGCTGTCTAATTGTCCAG
GCGGTAATGATAGTATCTTGTACCTGAACCGGTGGCTCACTTTTTCTAAGTAATGGGGAAGAGGACTGAAACATGCCACT
GAAAGACTCTACTGAGACAAAAAGATGGGCTGTCAAAAAGGTAGAGGAGGTAGGATGGGCAGTTGGTCAGATCTAGTATG
GATCATACATGGACGATAGTTGGAGTCGGCGGCTCTCCTAGGCTTCCCTCATCTGGGATCCCTGGGGAAGAGGATCAAGT
TGGCCCTTGCGAATAGCTTGATGCACTATCTCCCTTCAACCCTTTGAGCGAAATGTGGCAAAAGGAAGGAAAATCCATGG
ACCGACCCCATTGTCTCCACCCCGTAGGAACTACGAGATCACCCCAAGGACGCCTTCGGCGTCCAGGGGTCACGGACCGA
CCATAGACCCTGTTCAATAAGTGGAACACATTAGCCGTCCGCTCTCCGGTTGGGCAGTAAGGGTCGGAGAAGGGCAATCA
CTCGTTCTTAAAACCAGCATTCTTAAGTTAAGATCAAAGAGTCGGGCGGAAAAAGGGGAGAGCTCCCCGTTCCAGGTTCT
CCTGTAGCTGGATTCCCCGGAACCACAAGAATCCTTATAATGCGATTCCAACTCAGCACCTTTTGTTTTGAGATTTTGAG
AAGAGTTGCTCTTTGGAGAGCACAGTACGATGAAAGTTGTAAGCTGTGTTCGGGGGGGAGTTATTGCCTATCGTTGGCCT
CTATGGTAGAACCCGTCGGGGAGGCCTGAGAGGCGGTGGTTTACCCTGTGGCGGATGTCAGCGGTTCGAGTCCGCTTATC
TCCAGCCCGTGAACTTAGCGGATACTATGATAGCACCAAATTTTGCCAATTCGGCAGTTCGATCTATGATTTTGCATTCA
TGGACGTTGATAAGATCCTTCCATTTAGTAGCACCTTAGGATGGCATAGCCTTAACGTTAATGGCGAGGTTCAAAAGAGG
AAAGGCTTGCGGTGGATACCTAGGCACCCAGAGACGAGGAAGGGCGTAGCAAGCGACGAAATGCTTCGGGGAGTTGAAAA
TAAGCATAGATCCGGAGATTCCCAAATAGGTCAACCTTTTGAACTGCCTGCTGAATCCATGAGCAGGCAAGAGACAACCT
GGCGAACTGAAACATCTTAGTAGCCAGAGGAAAAGAAAGCAAAAGCGATTCCCGTAGTAGCGGCGAGCGAAATGGGAGCA
GCCTAAACCGTGAAAACGGGGTTGTGGGAGAGCAACACAAGCGTTGTGCTGCTAGGCGAAGCGGTTGAGTGCCGCACCCT
AGATGGCTAAAGTCCAGTAGCCGAAAGCATCACTAGCTTACGCTCTGACCCGAGTAGCATGGGGCACGTGGAATCCCGTG
TGAATCAGCAAGGACCACCTTGCAAGGCTAAATACTCCTGGGTGACCGATAGCGAAGTAGTACCGTGAGGGAAAGGTGAA
AAGAACCCCCAGTGGGTAGTGAAATAGAACGTGAAACCGTGCTGAGCTCCCAAGCAGTGGGAGGAGAAAGTGATCTCTGA
CCGCGTGCCTGTTGAAGAATGAGCCGGCGACTCATAGGCAGTGGCTTGGTTAAGGGAATGGAACCCACCGGAGCCGTAGC
GAAAGCGAGTCTTCATAGGGCGATTGTCACTGCTTATGGACCCGAACCTGGGTGATCTATCCATGACCAGGATGAAGCTT
GGATGAAACTAAGCAGAGGTCCGAACCGACTGATGTTGAAGAATCAGCGGATGAGTTGTGGTTAGGGGTGAAATGCCACT
CGAACCCAGAGCTAGCTGGTTCTCCCCGAAATGCGTTGAGGCGCAGCAGTTGACTGGACATCTAGGGGTAAAGCACTGTT
TCGGTGCGGGCTGCGCGAGCGGTACCAAATCGAGGCAAACTCTGAATACTAGATATGACCCAAAAATAACAGGGGTCAAG
GTCGGCCAGTGAGACGATGGGGGATAAGCTTCATCGTCGAGAGGGAAACAGCCCGGATCACCAGCTAAGGCCCCTAAATG
ACCGCTCAGTGATAAAGGAGGTGGGGGTGCAAAGACAGCCAGGAGGTTTGCCTAGAAGCAGCCACCCTTTAAAGAGTGCG
TAATAGCTCACTGATCGAGCGCCCTTGCGCTGAAGATGAACGGGGCTAAGCGATCTGCCGAAGCTGTGGGATGTTAAAAT
GCATCGGTAGGGGAGCGTTCCGCCTTAGAGGGAAGCAACCGCGAAAGCGGGGGTCGACGAAGCGGAAGCGAGAATGTCGG
CTTGAGTAACGAAAACATTGGTGAGAATCCAATGCCCCGAAAACCCAAGGTTTCCTCCGCAAGGTTCGTCCACGGAGGGT
GAGTCAGGGCCTAAGATCAGGCCGAAAGGCGTAGTCGATGGACAACAGGTTAATATTCCTGTACTACCCCTTGTTGGTAC
GGAGGGACGGAGGAGGCTAGGTTAGCCGAAAGATGGTTATAGGTTTAAGGACACAAGGTGACCCTGCTTTTTCAGGGTAA
GAAGGGGTAGAGAAAATGCCTCGAGCCGAGATCCGAGTACCAAGCGCTGCAGCGCTGAAGTACGAGCTCCGTGGACTAGC
TATTGCTTCTCCACGAGGCTCATACCAGGCGCTACGGCGCTGAAGTATGTAACCCATGCCATACTCCCAGGAAAAGCTCG
AACGACCTTCAACAAAGGGGTACCTGTACCCGAAACCGACACAGGTGGGTAGGTAGAGAATACCTAGGGGCGCGAGACAA
CTCTCTCTAAGGAACTCGGCAAAATAGCCCCGTAACTTCGGGAGAAGGGGTGCCCCCTCACAAAAGGGGGTCGCAGTGAC
CAGGCCCGGGCGACTGTTTACCAAAAACACAGGTCTCCGCAAAGTCGTAAGACCATGTATGGGGGCTGACGCCTGCCCAG
TGCCGGAAGGTCAAGGAAGTTGGTGAACTGATGACAGGGAAGCCGGCGACCGAAGCCCCGGTGAACGGCGGCCGTAACTA
TAACGGTCCTAAGGTAGCGAAATTCCTTGTCGGGTAAGTTCCGACCCGCACGAAAGGCGTAACGATCTGGGCACTGTCTC
GGAGAGAGGCTCGGTGAAATAGACATGTCTGTGAAGATGCGGACTACCTGCACCTGGACAGAAAGACCCTATGAAGCTTT
ACTGTTCCCTGGGATTGGCTTTGGGCCTTTCCTGCGCAGCTTAGGTGGAAGGCGAAGAAGGCCCCCTTCCGGGGGGGCCC
GAGCCATCAGTGAGATACCACTCTGGAAGAGCTCGGATTCTAACCTTGTGTCAGACCCGCGGGCCAAGGGACAGTCTCAG
GTAGACAGTTTCTATGGGGCGTAGGCCTCCCAAAAGGTAACGGAGGCGTGCAAAGGTTTCCTCGGGCCAGACGGACATTG
GTCCTCGAGTGCAAAGGCAGAAGGGAGCTTGACTGCAAGACTCACCCGTCGAGCAGAGACGAAAGTCGGCCTTAGTGATC
CGACGGTGCCGAGTGGAAGGGCCGTCGCTCAACGGATAAAAGTTACTCTAGGGATAACAGGCTGATCTTCCCCAAGAGTC
CACATCGACGGGAAGGTTTGGCACCTCGATGTCGGCTCTTCGCCACCTGGAGCTGTAGGTGGTTCCAAGGGTTGGGCTGT
TCGCCCATTAATGCGGTACGTGAGCTGGGTTCAGAACGTCGTGAGACAGTTCGGTCCATATCCGGTGTGGGCGTTAGAGC
ATTGAGAGGACCTTTCCCTAGTACGAGAGGACCGGGAAGGACGCACCTCTGGTGTACCAGTTATCGTGCCTACGGTAAAC
GCTGGGTAGCCAAGTGCGGAGAGGATAACTGCTGAAAGCATATAAGTAGTAAGCCCACCCCAAGATGAGTGCTCTCTCCT
CCGACTTCCCTAGAGCCTCCGGTGTCACAGCCGAGACAGCGACGGGTTCTCCACCCATACGGGGATGGAGCGACAGAAGT
ATGGAAATAGGATAAGGTAGCGGCGAGACGAGCCGTTTAAATAGGTGTCAAGTGGAAGTGCAGTGATGTATGCAGCTGAG
GCATCCTAACGAACGAACGATTTGAACCTTGTTCCTACACGACCTGATCAAATTGATCAGGCACTTGCCATCTATCTTCA
TTGTTCAACTCTTTGATGAAAAGATGAAAAAACCAAAAAAAAGCTCTGCCCTTCCATCTCTTGGATAAATAGAGAGGGAG
GGCAGAGTCCTTTGGTGTCCCTTCCAGTTAAGAATTGGGGCTTCACAATTACTAGCCAATATTTCTCTCATGCCTTTTCT
CGTTCATGGTTCGATATTCTGGTGTCCTAGGCGTAGAGGAACCACACCAATCCATCCCGAATTTGGTGGTTAAACTCTAC
TGCGGTGACGATACTGTAGGGGAGGTCCTGCGGCAAAATAGCTCGATGCCAGAATGATAAAAAGCTTAACACCTCTTATT
TGACTTTTTCACTATTTTGAAATACGAAAAAGATCCAAATCCAAAACGCAAAGGTCGTCTTATTCAAAACCTCAATCATC
ACATCCCCTCTCTCCCACTTCACACCTCAGAACACACTGTTCTTATAGAGAGAAAGGCGCTTTCCCATCTTCTTAGCCCG
AAATGAAATGGCTGAGGAGAAGAAGGTTCCTTTTGGGGGGTACCCCCGGGAAGAGATCCAGTGGAGACGGGGTGGGCCTG
TAGCTCAGAGGATTAGAGCACGTGGCTACGAACCACGGTGTCGGGGGTTCGAATCCCTCCTCGCCCACAGCCTTCCAAAG
GGGGAAGGGCCTTTACTTTCTCCCTGAGGGTAGGAAAATCATGATCGGAATAGCAGACGTAAAGCTATTGAACTTGGGTA
TGCTCTTTCCTTTTGTCGAAGTGGAATCGTAGAACAGAATGTGATACGATGAGATAGAATGCAATAGAAACAAGGATAGC
GAACGGGTTACCTACTCCTAAGGGTCAAAGCAAGCCTTTTAATTCTATTCTTTATTCTTACATTAAAGAATGAATCAAAT
CTCCCCAAGTAGGATTCGAACCTACGACCAGTCAGTTAACAGCCGACCGCTCTACCACTGAGCTACTGAGGAACAAGGGG
AGATTCGACCTCCTAGAGTTCAACTCCCGCTCTCAACCCATGAACAATATGAGTCCGAAGCTTCTTTCGTAACTCCCGGA
ATTTCTTCGTAGTGGCTCCGTTCCATGCCTCATTTCATAGGGAAGTCAAAAGTGGCTCTATTTCATTCTATTTCACTTCC
TAGCACTTCCTATCATTTAATATCCATCCCTTTGGTCTTATTGACATAAGAGATGCCATTTATAGTCTATCTCTTTCTAT
ATATGGAAAGTCAAGAAATTCTCATCGAAACATCGAGAAATTGTGCATATAGAAAACTCTAAAGAAAAAAAAAGGAGACC
CATGCCATGATTTGAAAATCTTTTCTACTTAGTAGTCTAAGTTTCTCGATGAGGATAATTAATTCGGTCGTTGTGGTCGG
ACTCTATTATGGATTTCTGACCACATTCTCCATAGATCCCTCTTAGATCTTCTTTCTCCAATCTTGGGTTAGGGAAGAAG
GACATATTCGCGAATACTCGTGGTTTCATTATGGGGCAGCTCATGATCTTCATATCGATCTATTATCCACCTCCGCATCT
ATTCTTTCTTAGCTAAACGGGTGGAAGATCCATCCAATTTGGTTATATCATGAACTCGAAAAACAGATCTGAATGTGACT
GAAATGCACGATCTTCACAGGTATCACTTTTCACGATACCTAAACTAAACCTAAAAGGTGGAATAGCGATTTTCGAACCA
TTTCCTATAAGAGAATGGTTTCCATTACTTTGAGAAATGGATTCTATATCAAACTATAGCTATTGCATTAAAGAAGAAAA
GAAACTAATAGAAGTCGAAGACGCGGAATGATAGTGAATAGAGAAAAAGATTCTTCTGATTTTCTTGTTCCTGAAAATAT
TCTATCTATCTCCTAGACGCCGTAGAGAATTGAGAATTTTCATGTCTTTCAATTCTCGTACTCGTAATTGGAAAGTTACG
GAAGGAGATCCATCATTTTGCAATGAAAACAACATAAAAAACTCTGGACAATTTCGAAATCAGACCAAGCGTCTTAATAC
ATATGCAAAAAAATTCATTATTGGCCCACCATTGATTCCAAGATTTAGCTTTTATGAATCGCTATTGGTTTGATACGAAT
AATGGCAGTCGTTTCAGTATGTTAAGGATACAGATGTATCCACAATTCATTTAGAGTTACTTAATAGCCTATTTCTTATA
CTATATCTCTATCCCGTGAAATTCGCGAGCCGAAAGATGGATGCATATGCTGTGTTTCATTTTGCTAAATGATATCAATT
AAATGGTGTATCAATTCTATAAATTGGATATAGCAATAAATAAATCAGAAAAATTCTTTTATTTTAGATAGAAGAAATGT
TTCTTCTATCTAAAATAAAAGAATGTACCCTTCTATCCAAATCCAATTTGCATCGATAAAATAAATCCAAATTATAGATT
CCAGCAGTAGATGAATAATTGCAAATTTTTGTGTGTACGAGATTCGAATAACTTCAAAATAACTGACATTATTTTTTATT
TTTCCTGATCAGAAAAATACATGAAAAAGAAAGGAGGTAGAAAAATTTTTTGATTTATGGTTAAAGAAGAAAAACAAGAA
AACAGGGGTTCTGTTGAATTTCAAGTATTCAGTTTCACCAATAAGATACGGAGACTTGCTTCCCATTTGGAATTACACAA
AAAAGATTTTTCATCGGAAAGAGGTCTACGAAGACTTTTGGGAAAACGTCAACGTTTGCTGGCTTATTTGGCAAAGAAAA
ATAGAGTACGTTATAAGAAATTAATAAGTCAGTTGGATATTCGGGAGAAGTAATTTAATCGTTCGAATTTTTTTCTTATT
TTATTAGTAGTCTTATAGTAGTCTTAGATTTTGCATTTTGATGAGCCTCGTTTTGAGGAATTCATGGAATAATGAATTAA
GGAAGAAAAAAGAATATGAACAAGGATACATAACATAAAAAAAAGAATAGATAAGACGATATTCGACCTCCCCCCACATA
TTTAATTTCTTCTCCTATACAAAAACCAGCAAGACCTACTCCATTGATAATTCCATCAATGACACTTTTATCAAAAAAAT
GCGTTAGTTCGGCTAATCTTCTTATACCCAAGATAAAGACCCTAGTATAGAAAACATCTATATAACCGCGATTATATGAC
CAGCTGTATATCTTTTTTTTTACTTGATCCAAAAAGAACTTTTTGGGATTCCCTTTTACTTTTACAAGGGAATTTTTAAA
ATTCAAATTCTGAAAAAAAGAATACGAGGATCCATAGCATATATATGCTATGAATAGACCAAAAATAGCTAAACTTACAG
AAGAAATTGCATTAGTGAAAAACTCATATGAATTTATGGAATTTTCTTCGAAAAAGCTTATTGAAGGGGTTAGCCACTTT
GATAATATGCTTAACTCCGATATTCCATTATCCCTTACTCCATTATCAAAATGGATTCCTATGGATCCAATGAACAAAGT
AAAAAACAGTAATATAAGAAGAGGAAATAGCATAGTATTTCCAGTTTCGCGAGGATAGACAAAAGTGTTTTTAGCCCCAA
AGGGAGTACTAAAGAATCCTATCCTATTTCTTATATTACTAGGAATTTTGGGTATATTTTGTGAAAAAAAAGAAACTCCA
CTCTTCATTGTTGATAAAACAAAATCCCTATTGACTCCTTTGGGTATACTTTTTCCCCATAAGGATATTGAATACAAAGA
ACATTCTTTAGTACTACTGTAATTTTGAAAATGAACACGCAAATACCCATCAAAAGTAAGTAAATATATCCGAAACATAT
AAAATGCAGTTAATCCTGCAGTAAAAGAGGCTATTATTCCAAAAAAAGGTGAATACAACCAACTATTACTAAGGATTTCA
TCTTTGGACCAGAAGCAAGCAAGAGGTGGAATACCACAAAGAGAAAGTGTACCACATAAAAAAGTAGTTCTTGTAATAGG
AACATATTTTTTTAAACCACCCATAAGAACCATATTCTGACTTTTATCTGGTGAATATCCAACAAGAGGTTCCATTGAAT
GAATAACGGATCCAGATCCCAAGAACAATAAAGCTTTCGAATAAGCATGAGTGATCAAATGGAATAAAGCAGCTTGATAA
GAACCTATACCTAGAGCTAACATCATATAACCCAATTGAGACATTGTAGAATAGGCTAAGCTTCTTTTAATATCTCTCTG
AGCAAGAGCTAAAGTCGCTCCTAAGAAAAGCGTTATTGTACCTATTAAAGAAATGAAACTCATTATCAAAGGTAATGATA
TGAAAAGAGGAAGAAGTCGAGCTAAAAGAAAAATACCCGCAGCAACCATAGTTGCCGCGTGTATAAGAGCCGAAATGGGA
GTGGGTCCTTCCATAGCATCGGGTAACCATACGTGAAGAGGGAATTGTGCAGATTTTGCAACTGCACCAAGAAATAATAA
AAAAGCACATAAAGTAGTAAGTAATGAATTAATCCCATTATTAGGAATCCAGTTATTAGCTATTTTGAACAAATCCCGAA
ACTCTAAACTACCTGTTATCCAAAAAAAACCTAAAATTCCTAATAACAGCCCAAAATCCCCTACACGATTAGTTACAAAA
GCTTTTTGACAAGCACTTGCTGCAATTGGTCGTGTAAACCAAAAGCCTATCAATAAATAGGAACACATTCCCACAAGTTC
CCAAAAAAAATAAATTTGTATCAAATTGGAACTAGTAACCAATCCCAACATGGAAGTATTAAAAAAACTTATATAAACAA
AAAATCTCAAATATCCCTCATCGTGAGACATATAATCGTCACTATAAATAAGAACCAAGATTCCTACAGTAGTAATTAGT
ATTAACATAATAGAAGTAAGGGGATCAATCAAGTATCCAAATTCTAAGGAAAAATCATTATTGATGGTCCAAGACCATAG
ATATTGATAGATAGAACTCCCTTTTATTTGTTGAATAGACAGGTGAACTGAGAATACCAGAGCTATACTTAAGAGTAAAA
TACTAGGAAAAGCCCATATGCGACGAAGATTTTTTGTTGCTGTCGGAATAAGAAAAAGACCAAGCCCCATTGACATAATA
ACTGGAAGTGGGAGAAGAGGGATTACCCAGGCATATTGATATGTATGTTCCATAAGAAAAGAAATAGCAATTTTTAATTG
AAATTTATAGTTCTTTTTTCTATAAAATAAAATTGTTTCCGATTCACCAAACCTATTCTTATCTCTTTCTCAAGGAATTA
AAAAACAAAAAATAAGAATAAGATAAAAACTGGAATTCTGAATTTTTCAAAATTTGTCTCATTGAAATATTCAAAAATTC
AGAATGGGTTTAGTTGCTTAAATTTCAAAATTTAATCAAAGAATTTCGTTATTTAGTTATTAGATAAAAAAAGATATTTA
TTAAAATACAAAAAAAGATTGAATCATTTTACTTTCTATTCCTATTCTTTTTATTTTCTTTCTATTAAAATGAAATAGCA
CTCTATTCTTTCGTAACTGATTAATTGAATTTCAACTATATTTGAATTATATATTTATAGGAAATTATTGAATATTGCTT
ACTTCATATAAAATGGAAATCCTAATGACTAGAATTATCTAAGTTTTAGAATGTCTTGTTTAAGAGATTAATTTTTTTTA
TTTTGACTGGAATTCAATTCTTGAATACCTTCTCAACTTAATTAACTATTTGAATTTTACCTTCTTTTTATCCTCCCATA
TGATATGAGGGCTTATCCCCCATACCTTATATTTATATATAGAATATATTTGATATATAAATTTTGATATATAAATTGAT
TTAAATAGAAAACCTTTGTATATAATATATCTTTGTATATATTGTATATTATTAAAACAAAGTCTAAAATATATATGAAA
AATACGCTAAAAAACTCTTGTCTTATCCACGTTAGACAAAATGAAGTAAAAAATAATTTAAAATTTCGCTATCTTTCAGT
ATCTAAGTATAAATACTAAGAAAAAACAGAAAGAAGGATTGATTTGCGACAATAGATGTCTTTCACATACAACTAGAAAA
AACTAATTCCCTTTTTCAATGGCAGTTCCAAAAAAACGTACTTCGATGTCAAAAAAGCGTATTCGTAAAAATATTTGGAA
GAAAAAGACTTATTTTTCCATAGTACAATCTTATTCCTTAGCAAAATCAAGATCATTTTCTAGTGGTAACGAGCATCCAA
AACCAAAGGGTTTTTCTGGGCAACAAACAAATAAGCAGGTTTTGGAATAATCTGACTATCCCAAAGAAATTTCAATTATA
TATATTTAATATGAATAATTTGGATTAATTAATGAATCTAGTTTTATATGTCGAATTCCTGGGTAGAATATTCTTAGAAC
TAATCCCTCTGTTATTTTGTTATATAGAACAAAAATTTTTGGTATATTGTGTCCTCAGTATTCTTTTCCTATAAAAGAAC
TTTTTATAATAGAATCCTCCTATCTATTTTTTAGGAGGATTCTATTATAAAAAGTAGAGTATTTTTGCAAATGGACTCCC
CCAATCTCGACGATTTGCCAGAAAATAACTATTATTCTTTTAAGTTAACTATTATTTCAAGTTAGCCGCTATGGTGAAAT
TGGTAGACACGCTGCTCTTAGGAAGCAGTGCTCAAGCATCTCGGTTCGAGTCCGAGTGGCGGCATTCTCGAAAAAGAATA
CAATAGATTAGAAAATGGATTCAATTCGAAATTTCAAATTTTGTAATGGGACCTTCTCCTTATGCTATTTGTAACTTTAG
AACATATACTAACTCATATCTCTTTCTCAACCATTTCAATTGTAATTACGATTCATTTGATAACCTTATTAGTTCGTGAA
CTTAGGGGATTACGTGATTCGTCAGAAAAAGGAATGATAGCTACTTTTTTCTCTATAACAGGATTCTTAATTTCTCGTTG
GATTTCTTCGGGACATTTTCCATTAAGTAATTTATATGAGTCATTGATCTTCCTTTCATGGGCTCTGTATATTCTTCATA
CTATTCCTAAGATACAGAACTCGAAAAATGATTTAAGCACAATAACTACGCCAAGTACTATTTTAACGCAAGGTTTTGCC
ACGTCGGGTCTTTTAACTGAAATGCATCAATCTACAATACTAGTACCTGCTCTCCAATCTCAGTGGTTAATGATGCATGT
CAGTATGATGTTACTAAGCTATGCAACTCTTTTGTGCGGATCCTTATTATCCACCGCTTTTCTAATCATTAGATTTCGAA
AGAATTTAGATTTTTTTCCTAAAAAGAAAAATGAAAATGTTTTAAATAAATTTGTATTTAGTGAGATTGAATATTTCTAT
GCAAAAAGAAGTGCTTTAAAAAACACTTCATTTCCAAATTATTACAAATATCAATTAACTGCGCGTTTGGATTCTTGGAG
TTATCGTGTCATTAGTCTCGGGTTTACTCTTTTAACCATAGGTATTCTTTGTGGAGCAGTATGGGCTAATGAGGCGTGGG
GATCCTATTGGAATTGGGATCCTAAGGAAACTTGGGCATTTATTACCTGGACCATATTTGCAATTTATTTACATAGTAGA
ACAAATCCAAATTGGAAGGGTACGAATTCTGCATTTGTAGCTTCGATAGGATTTCTTATAATTTGGATCTGCTATTTTGG
TATCAATCTTTTAGGAATAGGTTTACATAGTTATGGTTCATTTACATTACCATCTAAATGATTACATAACATAAAACCTT
CATTTTATGAAGGTTTTTTTATATTTTTGTTTGATTTGTGAACCCCTTTGAACGTCTTTTCAAAGGGGTTCACAAAAATT
GGAAATAGATCTAATTAGACTTTTTTACTTTTTTCGGAATTTTTTTGTTTTTCCACTATGGAATATAGAGCGAACTAGTT
AAAAAAAGAAAATTCTATTTAGGATAATAATTGGATAAAAGGGCCTCTACCCTGTCAACGGATAGCGAGAGAACAAAATC
TGGATAGATACCAATTCCTATTACTGGTAAAAAGATACAGATTAAAAGAAAGAGTTCTCGTGGTCCAGAATCCACAAAAT
TTGCGTTTGGAACATGAAATAACTTATATCCATAGAACATCTGGCGTAACATAGATAATAAATAAATAGGAGTTAATACC
ATTCCAATTGCCATTAAAAAAGTAATTAGCATTTTTGGCATTAACATAAATTTGGGACTAGTAATTAGTCCAAAAAATAC
TACTAATTCTGCAACAAAACCGCTCATTCCCGGTAAGGCAAGAGAAGCCATTGAAAAGCTACTAAACATAGTAAAAATTT
TGGGCATTGGTATAGATATCCCCCCCAATTCTTCGAGATAAACAAGACGCATTCTATCACAAGCCGTTCCCGCCAAGAAA
AAAAGTGTAGCACCAATAAATCCATGGGATAATATTTGTAAAATAGCTCCATTTAGTCCAATGTTGGTTATGGAACCAAT
TCCTATAATTATGAAACCCATGTGAGATACAGAGGAGTAGGCTATTCTTTTTTTGAAATTTCGTTGACCAAGAGAAGTTG
AAGCTGCATAGATTATTTGCACCGCTCCTATTATTACTAACCAAGGAGAAAATAGATAATGAGCATGAGGTAACAATTCC
ATATTGATACGAATCAATCCGTATGCTCCCATCTTTAATAGTATTCCCGCTAAAAGCATACATGTACTGTAATGTGCTTC
CCCATGGGTATCTGGTAACCACGTATGTAGAGGTATAATCGGCAATTTGACAGCATAAGCAATAAGGAAGCCAAAATAAA
GTAGTATTTCAAATGTTGCAGGGTATGATTGATTAATCAATCTTTCCATATCTAATCTTGGTTCGTTGGAACCATATAAG
CCCATACCCAGAACTCCGATTAAGAAAAAAATGGAACCGCCTGCAGTATACAAAATAAACTTGGTAGCTGAATATAGACG
CCTCTTTCCCCCCCACATGGATAAAAGTAAGTAAACAGGAATTAATTCTAACTCCCACATGATAAAAAAAAGTAAAAGGT
CTCGTGAAGAAAATAATCCTATTTGACCGCTATACATTGCTAGCATAAGGAAATAGAATAATCGCGAATTCCGGGTAACT
GGCCAAGCCGCTAAAGTAGCTAAAGTAGTAATAAATCCTGTCAATAAAATAGATCCTAATGAAAGTCCATCGATTCCCAA
TCTCCAGTGGAAATCAAAAACATCTATCCATTTAGAATCCTCCCTTAATTGCATTAAGGGATCCTCTAATTGGAAATGAT
AACAGAATGCATAAGTCATTAGAAGGAATTCTAATAAACAAATAGAAATAGTATACCACCTAATGGTTTTGTTTCCTTTA
TGAGGTAAAAAGAAAATTAATGAACCTGCAAATATCGGCAAAACAACAAGTATTGTTAACCAAGGAAAATAACTCATGAT
AAAGTAATAAAGACAAGATACGTTTTGACCAGAAAAGCCCATGCTCGATTATTTTGAGCACAGGCTTCTTCGGTAAAGAG
GAATCAGACGATTCAAGTGGAGTTTTTTGTAACGTATCAATAAGATAGCGCCATGCTGCGGGTTGTTTCAGGCCCTAAAT
AAACGCGAACACTTAAAAAATCTGTTGGGCAGGCGGATTCGCATCTCTTACAACCCACACAATCTTCGGTTCTCGGCGCA
GAAGCTATTTGCTTGGCTTTACATCCATCCCAAGGTATCATTTCTAATACATCTGTTGGACAAGCCCGTACACATTGAGT
GCATCCTATACATGTATCATAAATTTTTACAGAATGTGACATTGGATCTATAAATTTTCCTTTTCAACATAAAAATTTTC
GATCTGGTAAAAATAAAATTAGTACTCTATAAGTTAGATGTATTGTAGACACCAGACGAAGCAATGGTTTATCCAAACTT
TAACAAATAATGTAATATATTTCTTAATCTGTTTGTGAGAAAGCGTGAAAAGAGCCAAGAGACTTGAATTTAAGACTTCA
ACATTCATAATTATACGAATTCTACATACTAATTCGAATTAGCCAATAAATTAGCTATCATCTTTTCAATAGAAATTATT
GCAATTTGAATATTGCAATATCAATGAATTGCAAAAATGCAAAATTCAAGCAAAATGAAATAAGTAAAAAAGAATAATAA
GTAAAAAAGAATAATCTGAAATAACCTACTTCAAAAATGCGTATTCTCAAATAAAAATAAGAAAAAAAAACTCAAATTTT
ATTATTATGAATCTTAATGTTCCATATTATTATATTATTATATATGCGTCTTTGTTTATTTGTTTAGAGGATTCTATGTC
TAATTATTCAAAAAATTCGATTGATTGATACGAGTGGATTTTCTGTTACGATGGATGGAAGAAAGAATGGATAGTCCAAT
AGCTGCTTCAGCAGCCGCAAGGGCTATAACAAAAATTGCGAAAATGTCTCCTTTTAATTGGCGACTATCAAATAGATCAG
AAAATGTTACGAGATTTAGATTAATTGAATTCAGTATAAGTTCAAGACATATTAGAGCTCTAACCATGTTTCGGCTTGTG
ATCAATCCATAGAGACCAATCGAAAATAAATAGACACTCAAAAAAAGTACATGCTCAAACATCATTAACTAACTCCTTAT
CAATCTCGATTCATTTCAATATGAGAGAATTGAACCGATTCAATTAATTAGAATAGAACAATTACGCAACAAAAAAGAAA
AGAAAGTATTTGTTGTGTTAACAGTAGATGTTTTTTACTAAATCAAAATTGTTATTCTTTAGTTATTTTTTTTTTAGATT
TGAAATTCTAAGAATTTTGATTCATTCCAAGTTCTAGGTATTTCTTATTGTCGAGCCATAGTAATTGCACCTATTAAAGA
AACTAGAAGAATTAGGGAAATGAGTTCAAAGGGAAGATAAAAATCGGTTGCTAAATGAATCCCAATTTGTTGAACGTTAT
TTATGAGACCCTGTTCTACTATTTGGTTTGATCTTGTAGTCCAAAGAATTCCATACCATGACGTATCTGGGATAGTAGTC
ATTAGTGAAAAAGGAATAGTTATACAAAGGAGTGAAGTAAACCCATCTCCAATAGTCCAATAATTCTTATCTTTAGACCA
ATCGGAGCTATTTACAAACATTACAGCAAATATGATCAAGACATTTATGGCTCCCACATAAATAAGAAGTTGTGCGACAG
CTACAAAGTAGGAATTTAATAAAAAATAGAATAAGGATATACAAACAAGAACTAATCCCAGCGAAAATGCAGAATAAATT
GGGTTGGTAAGTAATACTACTCCTAGACCCCCTAGTAGAAGAACAAATCCCCCAAATAGCACAAGAATCTCATGTATTGG
TCCAGGTAAATCCATTATGGATAAAAAGAAATTAATAGTATAAAATTTTTCATGAACTGAATAAAACTAAAAGATTCAAG
GAAACAAAAAGTGATTAGGATATTTATATATATAAATTGTATAGTTAGAAATCACATCACGAAAATCTACTCTCATTTTA
AATCATGAATAATTTGTAATAAGCAGTAGTTATTCTTTTTTCTTTATAGCTTTATAGTTAGTAAAAAACTATTAAAAAAC
TATTGGATTCTTCTAACAAAAAAATCCTAGTACCTAGTAATCAGTAATTGTTCTTGAATTCCAAGATTTTTCTTCGTCTA
TTTTACTTTGAGGCGAATTCCTAATTGTTTGAATTGTGTAATCTCCCATTATGGAGACTGGTAACCGACCCAAAGCAATT
TGATTGTAATTCAATTCATGACGATCATAAGTAGAAAGTTCATATTCTTCCGTCATGGATAAACAGTTTGTCGGACAATA
TTCAACACAGTTACCACAAAATATACAAACTCCGAAATCAATACTATAATTAAGCAATTGTTTCTTTTTAATCTCCTTTT
CAAATCTCCAATCCACAAGGGGTAGATCTATCGGGCATACACGAACACATACTTCACAAGCAATACATTTATCAAATTCA
AAGTGTATTCGCCCCCGGAAACGCTCTGATGTAATTGATTTTTCATAAGGGTAGTGAATCGTTACAGGTAAACGATTTGT
GTGGGATAAGGTAATTATGAAACCTTGACCAATGTATCTTGCGGCGCGTATTGTTTGTTGACCATAACTAATGAACCCAG
TTATCATAGGGAACATATTCTAAATATCTATGAAAAAGGTATGTTTCTTTCTCTTGTTTGTGAGAACTTTTGTGTTGAAG
ATATTCTTACTATTATTGTATTATCTTATTTATAGTGAAACTAGTTGAGAAGAAGTTGTTAATAAGAGATTGCCGAGAGA
AATAGGTAAAAGAAATTTCCATCCAAGATTTAATAACTGATCCATTCTCATCCGGGGTAAAGTCCATCTTATTGTGATAG
AAATGAAGAGAAATAAAAAAGCTTTAGTTAATGTAATAAGGATACCTATTATCATTTCCAAAATTCCAACCATTTTATTC
ATTTGGAAAAATCCAAAAAAAGATATATAGGAAATAGAAAAATTCCACCCGCCTAAGTAAAGAACAGTTACAAATAAGGA
GGAAACTAATAAATTTAGGTAAGCAGCAAGATAAAATAAACCATATTTAATACCGGAATATTCGGTTTGATAACCCGCTA
CTAATTCTTCCTCCGCTTCTGGTAAATCAAAGGGTAATCTTTCACATTCTGCCAACGAAGAAATTAGAAAAACTAGAAAA
CCTATAGGCTGACGCCAAAGATTCCATCCAAAAAAACCATATTTTGACTGTGCTTCAACTATATCAACCGTACTTGAACT
GTTAGATAATCATAGTCGATGATAACATGACAGTTCTCACCGCTATTCCAAAACCGTACATGAAACCTTAGTTTCATACG
GCTCCTCTATGATCAGAAAAAAGGATTATTTCGTTTCGGTCTTATCCCCTGGGCGTAGATAGAATTAGGTAAGATAAAAT
GGATTGGAAAGTCCTAAATTAGACCAAAGCAATTCCGTCTGCTAAAATAATAAAAAACGCTTCTGAATTGATCTCATCCT
TTATTTATATAATAAAATGACTGTTTTTCCTTGTTCAGTAATATCGGTAATAACTTAATATTGGAATAAAATACTCGTTA
TAGCAATTAATAAATGGAAAGAATTGGGTATTAGTTCATGAGGAATTCTGTATGAATCTCGATAAAAGAAAGAATAAATA
AAGATCCTTTTTTGTATTGCATTACATATCTTTTGTCCTATTCTTCTTTTCCGGGGAAGGGGATACTTAAAAAGAAAAAA
GGAATAAAGGGTTAATTCGTTCTTGATAGCCATTTCCTTAACAAGTGAATGGGAATATACTCTGGATCGGAATCCGAAGA
AAGTACTACTTGATCATTTCTACCAATTTCAAGTTCTTATTATGATTCCTTTTATGAGGAAAAATTTCTAATGATTTAGA
TTCTCTCATTACTAATCCTTTATGTACTTTAGTGTTCCTAATCCCTCACTAACTTTTTATGGATTCTTTTATATCCTTAT
AAGTTCTAGTAATAACTAAAAATATTTTAGTAATGGAATTATATATCGTGAATCCTTTATTCTTGCCCGCTTCAAAATAT
GATGACTAATCAAACAATCTCAATTTTGGGGTAAAGAGTTTACTAAGTTTACTTCAACTTTTTTCTTGTACGTAGGAAAT
GAGATTTTATTTTTACTACAAATTAATAAGCTGTTTTGTTTCACTCATATAGCTATCTAGTTTAACTTACCAACGTGAAT
ACAGAATAAGAAAAGGAAGATAAGTATTCAATGGATTTTATAGGAAAAGTTCCTTTTTTAACGAATCACACGTAGAGATA
TTGCTAGCACACAAAAAGTTAATGGTATTTCATAACTAATAGATTGAGCAGCTGCTCGTAGACCGCCTGAAAAAGAATAT
TTATTATTTGAGCTATATCCTGCCATAAGAAGACCAATAGGAGCAATACTTGAAATGGCAATCCATAAAAAAACACCAAT
ACTAAGATCAGCTAAAACAAAATGATATCCAAAGGGGATAACTAAAAAACTTAATAAAACAGATATGACTGCTATAGAGG
GTCCAATGCTAAATAAAGGAATTTCTCCTCGGGATGGGAGGATATCCTCTTTAAAAATTAGTTTAGTTCCATCTGCTATA
GCTTGAAGCAGTCCCAGGGGACCGGCATATTCAGGACCAATACGTTGTTGTATCGATGCGGATATTTCTCTTTCTAACCA
CACAATTACTAGTACTTCTATTGTGATTCCCAGTAGGAGGGTCAAAATAGGTAGAATCCATATCAGTCCATAAACTTCTT
TTAATAATTCCGATTTCGAAAAAGAATTGATAGTTTCTACTTGTACCCTCTCTATTATCATTTCAACGATCAACTTCCCC
CATAATGATATCTATACTACCTAATATCGTCATGATATCAGCCAATTTCATTCTTTTAACTAGCTGAGGAAGAATTTGCA
AATTAATAAAACCGGGTGGACGAATTTTCCATCTCCAAGGGAAAAGACTGTCATCTCCTACCAGATAAATTCCTAATTCA
CCTTTTGGAGCTTCTACTCTTACATAAAGCTCTTGCTTTGATAATTCAAAATTTGGGGAAGGTTTTTTACCAAGAAATCT
ATATTCAAAATCATTCCATTCCGAATTCTTTGCTTTCTTAAAGCGTCGGGCTTCTAAATTCTCATAAGGTCCCCCAGGAA
TTTTCTCTATAGCCTGTTGAATAATTTTTATAGATTCCTTCATTTCACCAATTCGTACTAAATAGCGAGCTAACGAATCT
CCTTCTTTTTGCCATTGGACTTTCCAATCGAATTGATTGTAAGACTCATAAGGATCAATTTTACGAAGATCCCATTGTAT
TCCAGAAGCTCGTAACATTGGTCCCGATAAACCCCAATTTACAGCTTCTTCTCCGCTAATAAAACCGACTCCTTCAACCC
GTTCTAAAAAAATGGGATTCTGTGTAATAAGTTGTTGATATTCAACAACTCCTCGTAAAAAATAATCACAGAAATCTAAA
CATTTATCCATCCATCCATAAGGTAGATCCGCAGCTACTCCTCCGATGCGAAAGTAATTATGCATCATTCGCATACCTGT
AGCAGCTTCAAATAGATCATATATCAATTCTCTCTCTCTAAAAATGTAGAAAAAGGGAGTCTGTGCACCGAGATCCGCCA
TAAAAGGTCCAAGCCATAACAAGTGAGAAGCTATACGGCTCAATTCTAACATAATTACTCGAATATAGCTGGCTCTTTGA
GGTATTTGAATATTCTCCAAGAATTCTGGTGCATTTACCGTTATTGCTTCTGTAAACATAGTAGCTAAATAATCCCACCG
TGTTACATAAGGCAAGTATTGTATAATAGTTCTGTTTTCTGCGATTTTTTCCATTCCTCTGTGTAAATAGCCTAATATGG
GTTCACAATCAACAACATCTTCCCCATCGAGAGTAACGATCAGTCGAAGAACACCATGCATTGATGGGTGGTGAGGTCCC
ATATTGACTATCATTAGATCTTTTCTTGTAAGCGGTAGACTCATATTCTTTTTTCTTCCTTAATTCATTATTCCATGAAT
TCCTCAAAACGAGGCTCATCAAAATGCAAAATCTAAGACTACTATAAGACTACTAATAAAATAAGAAAAAAATTCGAACG
ATTAAATTACTTCTCCCGAATATCCAACTGACTTATTAATTTCTTATAACGTACTCTATTTTTCTTTGCCAAATAAGCCA
GCAAACGTTGACGTTTTCCCAAAAGTCTTCGTAGACCTCTTTCCGATGAAAAATCTTTTTTGTGTAATTCCAAATGGGAA
GCAAGTCTCCGTATCTTATTGGTGAAACTGAATACTTGAAATTCAACAGAACCCCTGTTTTCTTGTTTTTCTTCTTTAAC
CATAAATCAAAAAATTTTTCTACCTCCTTTCTTTTTCATGTATTTTTCTGATCAGGAAAAATAAAAAATAATGTCAGTTA
TTTTGAAGTTATTCGAATCTCGTACACACAAAAATTTGCAATTATTCATCTACTGCTGGAATCTATAATTTGGATTTATT
TTATCGATGCAAATTGGATTTGGATAGAAGGGTACATTCTTTTATTTTAGATAGAAGAAACATTTCTTCTATCTAAAATA
AAAGAATTTTTCTGATTTATTTATTGCTATATCCAATTTATAGAATTGATACACCATTTAATTGATATCATTTAGCAAAA
TGAAACACAGCATATGCATCCATCTTTCGGCTCGCGAATTTCACGGGATAGAGATATAGTATAAGAAATAGGCTATTAAG
TAACTCTAAATGAATTGTGGATACATCTGTATCCTTAACATACTGAAACGACTGCCATTATTCGTATCAAACCAATAGCG
ATTCATAAAAGCTAAATCTTGGAATCAATGGTGGGCCAATAATGAATTTTTTTGCATATGTATTAAGACGCTTGGTCTGA
TTTCGAAATTGTCCAGAGTTTTTTATGTTGTTTTCATTGCAAAATGATGGATCTCCTTCCGTAACTTTCCAATTACGAGT
ACGAGAATTGAAAGACATGAAAATTCTCAATTCTCTACGGCGTCTAGGAGATAGATAGAATATTTTCAGGAACAAGAAAA
TCAGAAGAATCTTTTTCTCTATTCACTATCATTCCGCGTCTTCGACTTCTATTAGTTTCTTTTCTTCTTTAATGCAATAG
CTATAGTTTGATATAGAATCCATTTCTCAAAGTAATGGAAACCATTCTCTTATAGGAAATGGTTCGAAAATCGCTATTCC
ACCTTTTAGGTTTAGTTTAGGTATCGTGAAAAGTGATACCTGTGAAGATCGTGCATTTCAGTCACATTCAGATCTGTTTT
TCGAGTTCATGATATAACCAAATTGGATGGATCTTCCACCCGTTTAGCTAAGAAAGAATAGATGCGGAGGTGGATAATAG
ATCGATATGAAGATCATGAGCTGCCCCATAATGAAACCACGAGTATTCGCGAATATGTCCTTCTTCCCTAACCCAAGATT
GGAGAAAGAAGATCTAAGAGGGATCTATGGAGAATGTGGTCAGAAATCCATAATAGAGTCCGACCACAACGACCGAATTA
ATTATCCTCATCGAGAAACTTAGACTACTAAGTAGAAAAGATTTTCAAATCATGGCATGGGTCTCCTTTTTTTTTCTTTA
GAGTTTTCTATATGCACAATTTCTCGATGTTTCGATGAGAATTTCTTGACTTTCCATATATAGAAAGAGATAGACTATAA
ATGGCATCTCTTATGTCAATAAGACCAAAGGGATGGATATTAAATGATAGGAAGTGCTAGGAAGTGAAATAGAATGAAAT
AGAGCCACTTTTGACTTCCCTATGAAATGAGGCATGGAACGGAGCCACTACGAAGAAATTCCGGGAGTTACGAAAGAAGC
TTCGGACTCATATTGTTCATGGGTTGAGAGCGGGAGTTGAACTCTAGGAGGTCGAATCTCCCCTTGTTCCTCAGTAGCTC
AGTGGTAGAGCGGTCGGCTGTTAACTGACTGGTCGTAGGTTCGAATCCTACTTGGGGAGATTTGATTCATTCTTTAATGT
AAGAATAAAGAATAGAATTAAAAGGCTTGCTTTGACCCTTAGGAGTAGGTAACCCGTTCGCTATCCTTGTTTCTATTGCA
TTCTATCTCATCGTATCACATTCTGTTCTACGATTCCACTTCGACAAAAGGAAAGAGCATACCCAAGTTCAATAGCTTTA
CGTCTGCTATTCCGATCATGATTTTCCTACCCTCAGGGAGAAAGTAAAGGCCCTTCCCCCTTTGGAAGGCTGTGGGCGAG
GAGGGATTCGAACCCCCGACACCGTGGTTCGTAGCCACGTGCTCTAATCCTCTGAGCTACAGGCCCACCCCGTCTCCACT
GGATCTCTTCCCGGGGGTACCCCCCAAAAGGAACCTTCTTCTCCTCAGCCATTTCATTTCGGGCTAAGAAGATGGGAAAG
CGCCTTTCTCTCTATAAGAACAGTGTGTTCTGAGGTGTGAAGTGGGAGAGAGGGGATGTGATGATTGAGGTTTTGAATAA
GACGACCTTTGCGTTTTGGATTTGGATCTTTTTCGTATTTCAAAATAGTGAAAAAGTCAAATAAGAGGTGTTAAGCTTTT
TATCATTCTGGCATCGAGCTATTTTGCCGCAGGACCTCCCCTACAGTATCGTCACCGCAGTAGAGTTTAACCACCAAATT
CGGGATGGATTGGTGTGGTTCCTCTACGCCTAGGACACCAGAATATCGAACCATGAACGAGAAAAGGCATGAGAGAAATA
TTGGCTAGTAATTGTGAAGCCCCAATTCTTAACTGGAAGGGACACCAAAGGACTCTGCCCTCCCTCTCTATTTATCCAAG
AGATGGAAGGGCAGAGCTTTTTTTTGGTTTTTTCATCTTTTCATCAAAGAGTTGAACAATGAAGATAGATGGCAAGTGCC
TGATCAATTTGATCAGGTCGTGTAGGAACAAGGTTCAAATCGTTCGTTCGTTAGGATGCCTCAGCTGCATACATCACTGC
ACTTCCACTTGACACCTATTTAAACGGCTCGTCTCGCCGCTACCTTATCCTATTTCCATACTTCTGTCGCTCCATCCCCG
TATGGGTGGAGAACCCGTCGCTGTCTCGGCTGTGACACCGGAGGCTCTAGGGAAGTCGGAGGAGAGAGCACTCATCTTGG
GGTGGGCTTACTACTTATATGCTTTCAGCAGTTATCCTCTCCGCACTTGGCTACCCAGCGTTTACCGTAGGCACGATAAC
TGGTACACCAGAGGTGCGTCCTTCCCGGTCCTCTCGTACTAGGGAAAGGTCCTCTCAATGCTCTAACGCCCACACCGGAT
ATGGACCGAACTGTCTCACGACGTTCTGAACCCAGCTCACGTACCGCATTAATGGGCGAACAGCCCAACCCTTGGAACCA
CCTACAGCTCCAGGTGGCGAAGAGCCGACATCGAGGTGCCAAACCTTCCCGTCGATGTGGACTCTTGGGGAAGATCAGCC
TGTTATCCCTAGAGTAACTTTTATCCGTTGAGCGACGGCCCTTCCACTCGGCACCGTCGGATCACTAAGGCCGACTTTCG
TCTCTGCTCGACGGGTGAGTCTTGCAGTCAAGCTCCCTTCTGCCTTTGCACTCGAGGACCAATGTCCGTCTGGCCCGAGG
AAACCTTTGCACGCCTCCGTTACCTTTTGGGAGGCCTACGCCCCATAGAAACTGTCTACCTGAGACTGTCCCTTGGCCCG
CGGGTCTGACACAAGGTTAGAATCCGAGCTCTTCCAGAGTGGTATCTCACTGATGGCTCGGGCCCCCCCGGAAGGGGGCC
TTCTTCGCCTTCCACCTAAGCTGCGCAGGAAAGGCCCAAAGCCAATCCCAGGGAACAGTAAAGCTTCATAGGGTCTTTCT
GTCCAGGTGCAGGTAGTCCGCATCTTCACAGACATGTCTATTTCACCGAGCCTCTCTCCGAGACAGTGCCCAGATCGTTA
CGCCTTTCGTGCGGGTCGGAACTTACCCGACAAGGAATTTCGCTACCTTAGGACCGTTATAGTTACGGCCGCCGTTCACC
GGGGCTTCGGTCGCCGGCTTCCCTGTCATCAGTTCACCAACTTCCTTGACCTTCCGGCACTGGGCAGGCGTCAGCCCCCA
TACATGGTCTTACGACTTTGCGGAGACCTGTGTTTTTGGTAAACAGTCGCCCGGGCCTGGTCACTGCGACCCCCTTTTGT
GAGGGGGCACCCCTTCTCCCGAAGTTACGGGGCTATTTTGCCGAGTTCCTTAGAGAGAGTTGTCTCGCGCCCCTAGGTAT
TCTCTACCTACCCACCTGTGTCGGTTTCGGGTACAGGTACCCCTTTGTTGAAGGTCGTTCGAGCTTTTCCTGGGAGTATG
GCATGGGTTACATACTTCAGCGCCGTAGCGCCTGGTATGAGCCTCGTGGAGAAGCAATAGCTAGTCCACGGAGCTCGTAC
TTCAGCGCTGCAGCGCTTGGTACTCGGATCTCGGCTCGAGGCATTTTCTCTACCCCTTCTTACCCTGAAAAAGCAGGGTC
ACCTTGTGTCCTTAAACCTATAACCATCTTTCGGCTAACCTAGCCTCCTCCGTCCCTCCGTACCAACAAGGGGTAGTACA
GGAATATTAACCTGTTGTCCATCGACTACGCCTTTCGGCCTGATCTTAGGCCCTGACTCACCCTCCGTGGACGAACCTTG
CGGAGGAAACCTTGGGTTTTCGGGGCATTGGATTCTCACCAATGTTTTCGTTACTCAAGCCGACATTCTCGCTTCCGCTT
CGTCGACCCCCGCTTTCGCGGTTGCTTCCCTCTAAGGCGGAACGCTCCCCTACCGATGCATTTTAACATCCCACAGCTTC
GGCAGATCGCTTAGCCCCGTTCATCTTCAGCGCAAGGGCGCTCGATCAGTGAGCTATTACGCACTCTTTAAAGGGTGGCT
GCTTCTAGGCAAACCTCCTGGCTGTCTTTGCACCCCCACCTCCTTTATCACTGAGCGGTCATTTAGGGGCCTTAGCTGGT
GATCCGGGCTGTTTCCCTCTCGACGATGAAGCTTATCCCCCATCGTCTCACTGGCCGACCTTGACCCCTGTTATTTTTGG
GTCATATCTAGTATTCAGAGTTTGCCTCGATTTGGTACCGCTCGCGCAGCCCGCACCGAAACAGTGCTTTACCCCTAGAT
GTCCAGTCAACTGCTGCGCCTCAACGCATTTCGGGGAGAACCAGCTAGCTCTGGGTTCGAGTGGCATTTCACCCCTAACC
ACAACTCATCCGCTGATTCTTCAACATCAGTCGGTTCGGACCTCTGCTTAGTTTCATCCAAGCTTCATCCTGGTCATGGA
TAGATCACCCAGGTTCGGGTCCATAAGCAGTGACAATCGCCCTATGAAGACTCGCTTTCGCTACGGCTCCGGTGGGTTCC
ATTCCCTTAACCAAGCCACTGCCTATGAGTCGCCGGCTCATTCTTCAACAGGCACGCGGTCAGAGATCACTTTCTCCTCC
CACTGCTTGGGAGCTCAGCACGGTTTCACGTTCTATTTCACTACCCACTGGGGGTTCTTTTCACCTTTCCCTCACGGTAC
TACTTCGCTATCGGTCACCCAGGAGTATTTAGCCTTGCAAGGTGGTCCTTGCTGATTCACACGGGATTCCACGTGCCCCA
TGCTACTCGGGTCAGAGCGTAAGCTAGTGATGCTTTCGGCTACTGGACTTTAGCCATCTAGGGTGCGGCACTCAACCGCT
TCGCCTAGCAGCACAACGCTTGTGTTGCTCTCCCACAACCCCGTTTTCACGGTTTAGGCTGCTCCCATTTCGCTCGCCGC
TACTACGGGAATCGCTTTTGCTTTCTTTTCCTCTGGCTACTAAGATGTTTCAGTTCGCCAGGTTGTCTCTTGCCTGCTCA
TGGATTCAGCAGGCAGTTCAAAAGGTTGACCTATTTGGGAATCTCCGGATCTATGCTTATTTTCAACTCCCCGAAGCATT
TCGTCGCTTGCTACGCCCTTCCTCGTCTCTGGGTGCCTAGGTATCCACCGCAAGCCTTTCCTCTTTTGAACCTCGCCATT
AACGTTAAGGCTATGCCATCCTAAGGTGCTACTAAATGGAAGGATCTTATCAACGTCCATGAATGCAAAATCATAGATCG
AACTGCCGAATTGGCAAAATTTGGTGCTATCATAGTATCCGCTAAGTTCACGGGCTGGAGATAAGCGGACTCGAACCGCT
GACATCCGCCACAGGGTAAACCACCGCCTCTCAGGCCTCCCCGACGGGTTCTACCATAGAGGCCAACGATAGGCAATAAC
TCCCCCCCGAACACAGCTTACAACTTTCATCGTACTGTGCTCTCCAAAGAGCAACTCTTCTCAAAATCTCAAAACAAAAG
GTGCTGAGTTGGAATCGCATTATAAGGATTCTTGTGGTTCCGGGGAATCCAGCTACAGGAGAACCTGGAACGGGGAGCTC
TCCCCTTTTTCCGCCCGACTCTTTGATCTTAACTTAAGAATGCTGGTTTTAAGAACGAGTGATTGCCCTTCTCCGACCCT
TACTGCCCAACCGGAGAGCGGACGGCTAATGTGTTCCACTTATTGAACAGGGTCTATGGTCGGTCCGTGACCCCTGGACG
CCGAAGGCGTCCTTGGGGTGATCTCGTAGTTCCTACGGGGTGGAGACAATGGGGTCGGTCCATGGATTTTCCTTCCTTTT
GCCACATTTCGCTCAAAGGGTTGAAGGGAGATAGTGCATCAAGCTATTCGCAAGGGCCAACTTGATCCTCTTCCCCAGGG
ATCCCAGATGAGGGAAGCCTAGGAGAGCCGCCGACTCCAACTATCGTCCATGTATGATCCATACTAGATCTGACCAACTG
CCCATCCTACCTCCTCTACCTTTTTGACAGCCCATCTTTTTGTCTCAGTAGAGTCTTTCAGTGGCATGTTTCAGTCCTCT
TCCCCATTACTTAGAAAAAGTGAGCCACCGGTTCAGGTACAAGATACTATCATTACCGCCTGGACAATTAGACAGCCAAC
CCGTAATCGCAACGACCCAATTGCAAGAGCGGAGCTCTACCAACTGAGCTATATCCCCCCCGAGCCAAGTGGAGTATGCA
TGAAAGAGTCAGATGCTTCTTCTATTCTTTTCCCTGGCGCAGCTGGGCCATCCTGGACTTGAACCAGAGACCTCGCCCGT
GAAGTAAATCATCGCCCCTACGATCCAACCAATTGGGAGAGAATCAATAGATTCCTTTTCGGGAGCGATTCATCCTTCCC
GAACGCAGCATACAACTCCCCGTTGTACTGCGCTCTTCAAGTGTGCTTCTTCCCCCTTCTCCCCCTTACCATGGCAAGTC
CTTGGGAAATAACTCCGATGGGCAGAAAAAGGAAGGGGTTAAGAGACCCTCCTGGCCCAACCCTAGACACTCTAAGATCC
TTTTTCAAACCTGCTCCCATTTCGAGTCAAAAGGCTCAAATGGTACGATCCCTCCGTCACCCCAGAATGAAAGGGGTGAT
CTCGTAGTTCTTGGTCTGTGAAGATGCGTTGTTAGGTGCTCCATTTTCCCATTGAGGACGAACCTCAACCTGTGCTCGAG
AGATAGCTCTCCATACACTGATAAGGGATGTATGGATTCTCGAGAAGAGAGGAGCCGCGGTGGCCCCCCCCCCGGACCGC
CCGGATCCCACGAGTGAATAGAAAGTTAGATCTACATGGGATCTCACCTGAATCGCCCCATCTATCCTCCTGAGGAGAAG
TTTGTTTGGTTTCAAACTCCGATTCAAACAGGAGGAGTACGCCATGCTAATGTGCCTTGGATGATCCACATCTTCGGGTC
AGGCGCTGATGAGCACATTGAACTATCCATGTGGCTGAGAGCCCTCACAGCCCAGGCACAACGACGCAATTATCAGGGGC
GCGCTCTACCACTGAGCTAATAGCCCGTCGCGCGGGCCTCCCAAAGGGAGGCCTGCTACGCCAAAAGCGAGAAAAACTCC
ATCCCTTTCCTTTTGACATCCCCATGCCGCCACACCACACGGGGGGACATGGGGACGTCAAAAAGGGGATCCTATCGCTA
TCAACTAATTTGTTCCGACCTAGGATAATAAGCTCATGAGCTTGGTCTTACTTCACCCTAAACGAAAGAAGACTTCCATA
TCCAAGTTTAGCTCAGACGTAGCTGCCTTCTTTTTGGGCGTGAAGCAGTGTCAAACCAAAATACCCAATAAGCATAAGCA
TTAGCTCTCCCTGAAAAGGAGGTGATCCAGCCGCACCTTCCAGTACGGCTACCTTGTTACGACTTCACTCCAGTCGCAAG
CCTAGCCTTAGGCATCCCCCTCCTTACGGTTAAGGGTAATGACTTCAAACCTGGCCAGCTCCTATAGTGTGACGGGCGGT
GTGTACAAGGCCCGGGAACGGATTCACCGCCGTATGGCTGACCGGCGATTACTAGCGATTCCTGCTTCATGCAGGCGAGT
TGCAGCCTGCAATCCGAACTGAGGACGGGTTTTTGGAGTTAGCTCACCCTCGCGAGATCGCGACCCTTTGTCCCGCCCAT
TGTAGCACGTGTGTCGCCCAGGGCATAAGGGGCATGATGACTTGGCCTCATCCTCTCCTTCCTCCGGCTTAACACCGGCG
GTCTGTTCAGGGTTCCAAACTCATAGTGGCAACTAAACACGAGGGTTGCGCTCGTTGCGAGACTTAACCCAACACCTTAC
GGCACGAGCTGACGACAGCCATGCACCACCTGTGTCCGCGTTCCCGAGGGCACCCCTCTCTTTCAAGAGGATTCGCGGCA
TGTCAAGCCCTGGTAAGGTTCTTCGCTTTGCATCGAATTAAACCACATGCTCCACCGCTTGTGCGGGCCCCCGTCAATTC
CTTTGAGTTTCATTCTTGCGAACGTACTCCCCAGGCGGGATACTTAACGCGTTAGCTACAGCACTGCACGGGTCGAGTCG
CACAGCACCTAGTATCCATCGTTTACGGCTAGGACTACTGGGGTCTCTAATCCCATTTGCTCCCCTAGCTTTCGTCTCTC
AGTGTCAGTGTCGGCCCAGCAGAGTGCTTTCGCCGTTGGTGTTCTTTCCGATCTCAATGCATTTCACCGCTCCACCGGAA
ATTCCCTCTGCCCCTACCGTACTCCAGCTTGGTAGTTTCCACCGCCTGTCCAGGGTTGAGCCCTGGGATTTGACGGCGGA
CTTGAAAAGCCACCTACAGACGCTTTACGCCCAATCATTCCGGATAACGCTTGCATCCTCTGTCTTACCGCGGCTGCTGG
CACAGAGTTAGCCGATGCTTATTCCTCAGATACCGTCATTGTTTCTTCTCCGAGAAAAGAAGTTGACGACCCGTAGGCCT
TCCACCTCCACGCGGCATTGCTCCGTCAGGCTTTCGCCCATTGCGGAAAATTCCCCACTGCTGCCTCCCGTAGGAGTCTG
GGCCGTGTCTCAGTCCCAGTGTGGCTGATCATCCTCTCGGACCAGCTACTGATCATCGCCTTGGTAAGCTATTGCCTCAC
CAACTAGCTAATCAGACGCGAGCCCCTCCTTGGGCGGATTTCTCCTTTTGCTCCTCAGCCTACGGGGTATTAGCAACCGT
TTCCAGTTGTTGTTCCCCTCCCAAGGGCAGGTTCTTACGCGTTACTCACCCGTTCGCCACTGGAAACACCACTTCCCGTT
CGACTTGCATGTGTTAAGCATGCCGCCAGCGTTCATCCTGAGCCAGGATCGAACTCTCCATGAGATTCATAGTTGCATTA
CTTATAGCTTCCTTATTCGTAGACAAAGCGGATTCGGAATTGTCTTTCCTTCCAAGGATAACTTGTATCCATGCGCTTCA
GATTATTAGCCTGGAGTTCGCCACCAGCAGTATAGCCAACCCTACCCTATCACGTCAATCCCACAAGCCTCTTATCTATT
TCCGTTCGATCGTGGTGGGGGAGTAAGTCAAAATAGAAAAAACTCACATTGGGTTTAGGGATAATCAGGCTCGAACTGAT
GACTTCCACCACGTCAAGGTGACACTCTACCGCTGAGTTATATCCCTTCCCCATCCCATCGAGAAAGAGAATTAACGAAT
CCTAAGGCAAAGGGGCGAGAAACTCAAGGCCAGGCCACTCTTCCTCCGGGCTTTCTTTCCGCACTATTATGGATAGTCAA
ATAAAATAATGGGAAAAATTAGATTCAATTGTCAACCGGTCCTATCAAAAATAGGATTGACTATGGATTCGAGCCATAGC
ACATGGTTTCATAAAATCTCTACGATTTTCCCGATCTAAATCGAGCAGGTTTCCATGAAGAAGATCTTGTTCAGCATGTT
CTATTCGATACTGGTAAGAGAAGAACCCGACTCGGTATTCTTAAAAAAACAGGGGAAGCAGAACCAAGTCAAGATGATAT
GGGTCGCCCCTTCTTCTTGCGCCAAAGATCTTACCATTTCCGAAGGAACTGGGGCTACATTTCTTTTCAATTTCCATTCA
AGAGTTTCTATCTGTTTCCACGCCCTTTTTTTTTGAGACCTCAAAACATGAAATGGACAAATTCCTTCTCTTAGGAACAC
ATACAAGAAAAAGGATAATGGTAGCCCTCCCATTAACTACTTCATTTTCATTTATGAATTTCATAGTAATAGAAATCCAT
GTCCTACCGAGACAGAATTTCGAACTTACTATCCTCTTGCCTAATAGGCAAAGATTGACCTCTGTAGAAAGACTGATTCA
TTCGGATCGATATGAGGACCCAACTCCGTTGCATTGCCAGAATCCATGTTCCATATTTGAAGCGGGTTGACCTCTGTGCT
TCTCTCATGGTACAATCCTCTTCCTGCTGAGCCCCCTTTCTCCTTGGTCCACAGAGAAAAAATGTAGGACTGGTGCCAAC
AGTTCATCACGGAAGAAAGAACTCACAGAGCCGGGATCGCTAACTAATAGTACTACTAACTAATACTAATATATAGAAAT
AGATATCTAGAAATAGAAACGAACTAATATATAGATAATCGAAATTGAAAAGAACTGTCTTTTCTGTATACTTTCCCCGT
TCTATTGCTACCGCGGGTCTTATGCAATCGATCGGATCATATAGATATTCCTTCAACACAACATAGGTCATCGAAAGGAT
CTCGGACGACTCACCAAAGCACGAAAGCCAGTTAGAAAATGGATTCCTATTTGAAGAGTGCCTAACCGCATGGATAAGCT
CACATTAACCCGTCAATTTTGGATCCAATTCGGGATTTTTCTCTTGGGAAGTTTCGGGAAGAAATTGGAATGGAATAATA
TCGATTCATACAGAGGAAAAAGTTCTCTATTGATGCAAACGCTGTACCTAGAGGATAGGGATAGAGGAAGAGGGAAAAAT
CAAAATGAAATAAATAAAGAATAAAGCCAAAAAAATAAGTCGAAGATAGAAGAGCCCAGATTCCAAATGAAGAAATGTAA
ACTCGAAAAGGATCCTTCTGATTCTCAAAGAATGAGGGGCAAGGGGATTGATACCGAGAAAGATTTCTTCTTATTATAAG
ACGTGATTTGATCCGCATATGTTTGGTAAAAGAACAATCTTCTCCTTTAATCATAAATGGAAAGTGTTCAATTAGAACAT
GAAAACGTGACTCAATTGGTCTTAGTTAGTCTTCGGGACGGAGTGGAAGAAGGGCGGAGACTCTCGAACGAGGAAAAGGA
TCCCTTCGAAAGAATTGAACGAGGAGCCGTATGAGGTGAAAATCTCATGTACGGTTCTGTAGAGGGACGGTAAGGGTGAC
TTATCTGTCGACTTTTCCACTATCAACCCCAAAAAACCCAACTCTGCCTTACGTAAAGTTGCCAGAGTACGATTAACCTC
TGGATTTGAAATCACTGCTTATATACCTGGTATTGGCCATAATTTACAAGAACATTCTGTAGTATTAGTAAGAGGAGGAA
GGGTTAAGGATTTACCCGGTGTGAGATATCGCATTATTCGAGGAACCCTAGATGCTGTCGCAGTAAAGAATCGTCAACAA
GGGCGTTCTAGTGCGTTGTAGATTCTTATCCAAGACTTGTATCATTTGATGATGCCATGTGAATCGCTAGAAACATGTGA
AGTGTATGGCTAACCCAATAACGAAAGTTTCGTAAGGGGACTGGAGCAGGCTACCATGAGACAAAAGATCTTCTTTCTAA
AGAGATTCGATTCGGAACTCTTATATGTCCAAGGTCAATATGGAAATTCTTTCAGAGGTTTTCCCTTACTTTGTCCGTGT
CAACAAACAATTCGAAATACCTCGACTTTTTCAGAACAGGTCCGAGTCAAATAGCAATGATTCGAAGCACTTCTTTTTCC
ATTACACTATTTCGGAAACCTAAGGACTCGATCGTATGGATATGGAAAATACAGGATTTCCGATCCTAGCGGGAAAAGGA
GGGAAACGGATACTCAATTTAAAGTGAGTAAACAGAATTCCATACTCGATCTCATAGATCCCTATAGAATTCTGTGGAAA
GCCGTATTCGATGAAAGTCGTATGTACGGCTTGGAGGGAGATCTTTCCTATCTTTCGAGATCCACCCTACAATATGGGGT
CAAAAAGCCAAAAAAATAAGTGATTCGTTTTTAGCCCTTATAAAAAGAAAACGGATTCTTGAACCTCTTTCACGCTCATG
TCACGTCGAGGTACTGCAGAAAAAAGAACTGCAAAATCCGATCCAATTTTTCGTAATCGATTAGTTAACATGGTGGTTAA
CCATATTATGAAAGACGGAAAAAAATCATTGGCTTATCAAATTCTCTATCGAGCCGTGAAAAAGATTCAACAAAAGACAG
AAACAAATCCACTATTGGTTTTACGTCAAGCAATACGTAGAGTAACTCCCAATATAGGAGTAAAAACAAGACGTAATAAA
AAAGGATCGACGCGGAAAGTTCCAATTGAAATAGGATCTAAACAAGGAAGAGCACTTGCCATTCGTTGGTTATTAGAAGC
ATCCCAAAAGCGTCCGGGTCGAAATATGGCTTTCAAATTAAGTTCCGAATTAGTAGATGCTGCCAAAGGGAGTGGGGGTG
CCATACGCAAAAAGGAAGCGACTCATAGAATGGCAGAGGCAAATAGAGCTCTTGCACATTTTCGTTAATCCATGAACAGA
ATCTAGGTATGTAGACACATGGATCCATACATCTCGATCGGAAAAGAGTCAATAGAAGGAGAATCGGACGATATCTTTTT
CGAAACAAACAAAAAGGAAAAGAAAGAGAAAACAGAAATTATGATCAACTAAGCCCTCTCGGGGGCTTGCTTAAGAATAA
GAAAGAGGAATCTTATGGAAATAGCATGGAATAAGGTTTGATCCTATTCATGGTGATTCCGTAAATATCCCATCGAAACA
ATCGGGACTTTTCGGAGATTGGATGCAGTTACTAATTCATGATCTGGCATGTACAGAATGAAAACTTCATTCTCGATTCT
ACGAGAATTTTTATGAAAGCGTTTCATTTGCTTCTCTTCAATGGAAGTTTCATTTTCCCAGAATGTATCCTAATTTTTGG
CCTAATTCTTCTTCTGATGATCGATTTAACCTCTGATCAAAAAGATAGACCTTGGTTCTATTTCATCTCTTCAACAAGTT
TAGTAATAAGCATAACGGCCCTATTGTTCCGATGGAGAGAAGAACCTATAATTAGCTTTTCGGGAAATTTCCAAACGAAC
AATTTCAACGAAATCTTTCAATTTCTTATTTTATTATGTTCAACTTTATGTATTCCTCTATCCGTAGAGTACATTGAATG
TACAGAAATGGCTATAACAGAGTTTCTGTTATTCGTATTAACAGCTACTCTAGGGGGAATGTTTTTATGTGGTGCTAACG
ATTTAATAACTATCTTTGTAGCTCCAGAATGTTTCAGTTTATGTTCCTACCTATTGTCTGGATATACCAAGAGAGATCTA
CGGTCTAATGAGGCTACTATGAAATATTTACTCATGGGTGGGGCAAGCTCTTCTATTCTGGTTCATGGTTTCTCTTGGCT
ATATGGTTCATCTGGGGGGGAGATCGAGCTTCAAGAAATTGTGAATGGTCTTATCAATACACAAATGTATAACTCCCCAG
GAATTTCAATTGCGCTTATATTCATCACTGTAGGACTTGGGTTCAAGCTTTCCCCAGCCCCTTTTCATCAATGGACTCCT
GACGTCTACGAAGGAGTGTGGTTCGTTCGACAAATTCCTACCTCTATATCTATCTCTGAGGTGTTTGGGTTTTGCAAAAC
TCCATAGACATGCAGAAGAGAAATGCTATCCCCACTCCGACCAAGACAGAACTTTTACCAAAAGTTTATTGTGATCTTTT
TGTTCAAATAACAATTAAGGTGAAGCAGGGTCAGGAACAACGAATCTCTTTATGATAAACAGATCCATTTTGCAAGCTCG
TTATTACGGGTAGTTCCTACAAAGAATCGGACTAATGACGTATACAATGCTTGAATTATCGATGTAGATGCTACATAGTG
GGTTCTCATCCTTCAGAGACTACGAGTGTAATAGGAGCATCCGTTGACAAAAGGATCACCCTAAGATGATCATCTCATGG
CTATTGGGAACGAATCAAATCAGATGGTTCTATTTCTCAACCTTTCTGACTTGCTCCTACGGAACCAAGGTCGAAAGGAT
TGAAAAAGTCAGTCATTCACAACCACTGATGAAGGATTCCTCGAAAAGTTAAGGATTAGTAGTTCTTTTTCGAAATCCAT
TTCGAAAAAGAATGGATTCGGTCTTATACATACGCGAGGAAGGTAATCAAAAAAGAAAGAAGGCGAGTTCTTCTTTCTTT
TATCACTTAGGAGCCGTGCGAGATGAAAGTCTCATGCACGGTTTTGCATGAGAGAAAGAAGCGAGGAATCCTCTTTTCGA
CTCTGACTCCCCCACTCCAGTCGTTGCTTTTCTTTCTGTTACTTCGAAAGTAGCTGCTTCAGCTTCAGCCACGCGAATTC
TCGATATTCCTTTTTATTTCTCATCAAACGAATGGCATCTTCTTCTGGAAATCCTAGCTATTCTTAGCATGATAGTGGGG
AATCTCCTTGCTATTACTCAAACAAGCATGAAACGTATGCTTGCATATTCGTCCATAGGGCAAATCGGATATGTAATTAT
TGGAATAATTGTTGGAGACTCAAATGATGGATATGCAAGCATGATAACTTATATGCTGTTCTATATCTCCATGAATCTAG
GAACTTTTGCTTGCATTGTATTATTTGGTCTACGTACCGGAACTGATAATATTCGAGATTATGCAGGATTATACACGAAA
GATCCTTTTTTGGCTCTCTCTTTAGCCTTATGTCTCTTATCCTTAGGAGGCCTTCCTCCACTAGCAGGTTTCTTCGGAAA
ACTCTATCTATTCTGGTGTGGATGGCAAGCAGGCCTATATTTCTTGGTTTCAATAGGACTCCTTACGAGCGTTCTTTCTA
TCTACTATTATCTAAAAATAATCAAGTTATTAATGACTGGACGAAACCAAGAAATAACCCCTTATGTGCGAAATTATAGA
AGATCCCCTTTAAGATCAAACAATTCCATCGAATTGAGTATGACTGTATGTGTGATAGCATCTACTATACCAGGAATATC
AATGAACCCCATTCTTGCAATTGCTCAGGATACCCTCTTTTAGCTGCTAGGTCTATTTCTTAGTTCAAGATCCCTCTTAC
TAACTGGAATAAAAGAATTAGTAGATCTGTTCCGCCCAAAATGGGAATGGTTGCTAGGGTTATGAACTTATAATCATGGA
ATCGACTCGATCATCAGATTATAAGTTCATTCCATACCGGACCAGACCGTGCACATTCTTATTATGAGAAGGGGTCATTC
GAGCCTATGGAAATAGGATACTCTGTTTACATAGAAATCCCTACGTCCTTACATTCTATTTAGAATTAGGAATAGGTGTA
ATCAGACCTGCTTTTGACATATCTATCCTATCCTTATTTGGGTACCATATGTGCCTCTTTGGGCTTCTATTGAATCGAGA
AATTGGATTGTACATCTTTTTGATTTTGATATCGATTTTGATACATATAAGGTGTCCTACGGATAATGCAAATCGAAGCT
ATTTGATGTCTGACTCAGGCCTATATGACCGATCGATCGAAATACTCCAAGACTCCACCTTTGTCATATATTCCATATAT
CACATTCGATAGATATCATATTCATGGAATATGATTCACTTTCAAGATGCCTTGATGGTGAAATGGTAGACACGCGAGAC
TCAAAATCTCGTGCTAAAGAGCGTGGAGGTTCGAGTCCTCTTCAAGGCATAATATGGAGAATGCTCATTGAATGAGCATT
CCCCGTAGAAGTATTCCGGAAATCTGCGCCTGGCGCCCTCCTCTATCTTCTGAGGTCCTTAACCATCTCCCTGAGAAAAG
TAGACAGTAAAAGCCAAAATAGACTAAATATAGCCTGAACGATCCTAAAAACCCCTCGAAGGGGATAATAAAGAACCTAA
ATCAGACGGTATCCTACTGCAAGGGTGGTCTTAAGAATCCAAAAGAAAGAGGTTGCTCAGAAGAGATAGATGTATCCCAA
CCTCTATTGCTCTCGCGTAAAGCCTTTTTTTTTTACGCGACAGGAAAAAGTGACTACGAATTCCCCTTTTTGTTTGCGAA
TCCCTGTTTGTATCCTTTGAGCGCACGCCCATAAGTAGCGATCAAGGAAATCGATCAAACGATCCCAATACCGTGAAAGA
GAAACTTCCCAGATCCAGGGAAGCTTATCATAAAGGGCTTCGACAAGGGGTTTTATTCGTTCTTTGAGCAAAAAGATAAA
GATCGGATAGATTCGAACCGCAATTGCAAAGGTAATAACTACTATGCTAGCCCAAATCATGATCTTCACCAACTTGGATT
TGGTTCTCTCGCGAAAATCGCGAGTTGCAGAGATGAGAACCATGAAAAGCAAGATCCCGAATAAGAAAACAGAAACCGAG
GAAACCACAAGAGTGAAGACTAGTAGAGTCTCGTCTTTTGTCATTCTTTGCTCCTTTTTCACTCAATGATTCATTCGAAT
TTCCCAACCAAAAATTCTATATGTCTATTCTATGATATTTCTATATATATAGAATATGATATCTAATATGACACCCGATT
TGTCAAAGGGATTGGATTGGTGACTTACCCATTTCATATAGCAATCCCTGATCAAAGAGAGAACAATATCCATTTCAAAA
CATTTCTAACGGATTCCTTGGTTCGGACCGACGAAGTAATGGCACTCGATTATTATCAACCCGACTGCAATCTTTTTCTG
TCGGTAAGGATTGCACCAGAGCACCTTCTACTTCTAATAGGCCATGAACTATAGATAGAGAAGAATCATTCTGAGCGAGT
CCATAAGAAGCGACCCACTTTTTCATCGGTTCCTGGGGAAGACCAAAGATCTTGCGCGACCGGTCCGCCAGAAAAACTCA
AAAGAGAAAGAAGTCTCGTTAATCTCCTCATGCTCGTTCCAAGTTCGAAGTACCGTTTGGCCAAAGAAAAACCCGCTTCC
TGACACGATTGCCTCTTTATTTTATATAGATAGATATAGGATCTATGGGGTTATTACTTAGAAGTCTATTTTGTACAAGA
TCCCCTCCTATCTGATAGAAAAGGATCCCATGATCCCGAGCCGGTCTTATCTTGGCTCACAAACCCTAAGTTTGTCTATG
AAGAGCTAATCTAATTGTATTAGTTTCTATAATGGATTTCTTATGTGGAATACTAATGGATAGGGCCTCGTTGCTAAGTG
CTACAAGATCTAATGCACTGGAACTCGTGGTTATGGACCCGAATCCTTTAGTATGGAACATTGTCTTTTCCAAGTAAAAA
CCCCTAGTATATGAAAGAATGAAAAGGTGCTTTCGTTCTTGTGGAATAAGAAGCCCTCGTACCTTAATGAAAGGAAAATA
GGAATTTTTCGTTAGGTATTTGACCAAATAGGATCGTCCAGTTCCTATAGAACCTATCACTAAAATACCCGATAGGGCTA
AGCGGAACGAAAAGGGTTTTCCATGAGATGGGAAATGAAAACGATTAGCCCCACACGAGGTTTGCGAATAAGTGATTGTC
TGATAATGAGCAAGGAATATACGTCTTTCTGCTAAAGAGGATCTATTAAACTCATAATTCATTAGATCCTTGTTAGCAAT
GTCAAGTAGGTATCATAAGTAAATGGATCCCGGTTGTTCAATCCTTTGATAACCAAGGTCCTTCTTTGCTAAAGAGAAAT
GATCACTATGAGTCAGACTCAATAGAATTGGATCCATTCCAAATAGCGAGAATTAGGATTCTTGATCCCTCTCAATCTCT
CTTTCAATTCGAGGATCCAGAGAGGTGTTTTCATAGTCATCTCCGAATATTTGCCATCTCCGAATATTTTGATATCATTT
TTCTATGATATGTCTTTCTATATGAAAATTGGTTATTTACGATGTACGATGATCCCTGTTAAGCATCCATGGCTGAATGG
TTAAAGCGCCCAACTCATAATTGGTAAATTTGCGGGTTCAATTCCTGCTGGATGCACGCGAACGGGAACGTTCCATAAGT
CTATTGGAACTGGCTCTCTATCCATGGAATCTCATCCATCATCCATACATAACGAATTGGTATGGTATATTCATACCATA
ACATAAGAACAATAAGAACTCGAATTCTTATCGATACTGGAACTCAGAGGATAGGAGGGAAAGTCGATTTATGGATGGAA
TCAAATACGCAGTATTTACAGAAAAGAGTCTTCGTTTATTGGGAAAGAATCAATATACTTTTAATGTCGAATCGGGATTC
ACTAAGACAGAAATAAAGCATTGGGTCGAGCTCTTCTTTGGTGTTAAGGTAGTAGCTGTGAATAGCCATCGACTACCCGG
AAAGGGTAGAAGAATGGGACCTATTCTGGGACATACAATGCATTACAGACGTATGATCATTACCCTTCAACCGGGTTATT
CTATTCCACTTCTAGATAGAGAAAAGAACTAAAGGAGAATACTTAATAATACGGCGAAACATTTATACAAAACACCTATC
CTGAGCACACGCAAGGGAACCGTAGACAGGCAAGTGAAATCCAATCCACGAAATAAATTGATCCATGGACGGCACCGGTG
TGGTAAAGGTCGTAATGCCAGAGGAATCATTACCGCAAGGCATAGAGGGGGAGGTCATAAGCGCCTATACCGTAAAATCG
ATTTTCGACGGAATCAAAAAGACATATCTGGTAGAATCGTAACCATAGAATACGATCCTAATCGAAATGCATACATTTGT
CTCATACACTATGGGGATGGTGAGAAGAGATATATTTTACATCCCAGAGGGGCTATAATTGGAGATACTATTGTTTCTGG
TACAAAAGTTCCTATATCAATGGGAAATGCCCTACCTTTGAGTGCGGTTTGAACTATTGATTTACGTAATTGGAAGTAAC
CAATTAGGTTTACGATGAAACCTAGAAATCGATCACTGATCCAATTTGACTACCTCTACGGGATAGACCTCAACAGAAAA
CTGTTGAGTAACGGCAGCAAGTGATTGAGTTCAGTAGTTCCTCATAGAAAATTATTGACTCTAGAGATATGGTAATATGG
AGAAGACAAAATTGTTTGAAGCACGCACAGAACCGGAAGCGCCCCTTGTTTCAAAGAGAGGAGGACGGGTTATTCACATT
TAATTTGATGGTCAGAGGCGAATTGAAAGCTAAGCAGTGGTAATTAAGACCCCCGGGTGAAAATAGGGATGTCTCCTACG
TTACCCATAATATGTGGAAGTATCGACGTAATTTCATAGAGTCATTCGATCTGAATGCTACATGAAGAACATAAGCCAGA
TGACGGAACGCGGAGACCTAGGATGTAGAAGATCATAACATGAGCGATTCGGCAGATTTGGATTCCTTTTCCATATATCC
ACTCATGTGGTACTTCATCATACGATTCATATAAGATCCATCTGTCTAGAGATCGTCATATACATCTAGAAAGCCGTATG
CTTTGGAAGAAGCTTGTACAGTTTGGGAAGGGGTTTTTTGAGAAAAAAGAAGAATCTACTTCAACCGATATGCCCTTAGG
CACGGCCATACATAACATAGAAATCACACGTGGAAGGGGTGGGCAATTAGCTAGAGCGGCGGGTGCTGTAGCGAAACTGA
TTGCAAAAGAGGGTAAATTGGCCACTTTAAGATTACCATCTGGGGAGGTCCGTTTGGTATCCCAAAACTGCTTAGCAACA
GTCGGACAAGTGGGTAATGTTGGGGTGAACCAAAAAAGTTTGGGTAGAGCCGGATCTAAGTGTTGGCTAGGTAAACGCCC
CGTAGTAAGAGGGGTAGTTATGAACCCCGTGGACCACCCCCATGGCGGCGGTGAAGGGAAAGCCCCTATTGGTAGAAAAA
AACCCACAACCCCTTGGGGTTATCCAGCGCTTGGAAGAAGAACTAGGAAAAGGAAAAAATATAGTGATAGTTTTATTCTT
CGTCGTCGTAAGTAAATACGTAACTAGGAATATGGAAAATTGCATTGCAATAATGCGATGGGCGAACGACGGGAATTGAA
CCCGCGCATGGTGGATTCACAATCCACTGCCTTGATCCACTTGGCTACATCCGCCCCTTATCCAGCTAAGGGATTTTCTA
TTTTTTCCACTCATCATTATTCTATTTATTCTGACCTCCATACTTCGATCGAGATAGTGGACATAGGATGCCACTCTTTA
AAATAAAAAAAAGGAGTAATCAGCTGTGACACGAAAAAAAACGAATCCTTTTGTAGCTCGTCATTTATTGACAAAAATCG
AAAAGGTCAATATGAAGGAGGAGAAAGAAACAATAGTAACGTGGTCCCGGGCATCTAGCATTCTACCCGCAATGGTTGGC
CATACAATCGCGATTCATAATGGAAAGGAACATATACCTATTTACATAACAAATCCTATGGTAGGTCGCAAATTGGGGGA
ATTCGTGCCTACTCGGCATTTCACGAGTTATGAAAGTGCAAGAAAGGATACTAAATCTCGTCGTTAACTGAATTCAGAAT
AGAAAGATTCAGAATAAACAAA
