# Supplementary material for: Comparative analyses of 32 complete plastomes of Tef (Eragrostis tef ) accessions from Ethiopia: phylogenetic relationships and mutational hotspots
Source: PeerJ. 2020 Jun 19;8:e9314. doi: 10.7717/peerj.9314 (PMC7307559; doi:10.7717/peerj.9314)
Supplement: Supplemental Information 41 [file peerj-08-9314-s041.zip › t116.fasta]

>t116
GAAATACCCAATATCTTATTGGAACAAGATATTGGGTATTTCCGGCTTTCCTTCCTTTAAAAATTCTTATATGTTAGTAG
AAAAACCTTATCCATTAAGAGATGGAACTTCAAGAGCAGCTAGGTCTAGAGGGAAGTTGTGAGCATTACGTTCGTGCATT
ACTTCCATACCAAGATTAGCACGATTGATGATATCAGCCCAAGTATTAATAACGCGGCCTTGGCTATCAACTACAGATTG
GTTGAAATTGAAACCATTTAGGTTGAATGCCATAGTACTAATACCTAAAGCAGTGAACCAGATCCCTACCACAGGCCAAG
CAGCCAAGAAGAAGTGTAAAGAACGAGAGTTGTTGAAACTAGCATATTGGAAGATTAATCGACCAAAATAACCGTGAGCA
GCCACAATGTTATAAGTCTCTTCCTCTTGACCAAATTTGTAACCCTCATTAGCAGATTCATTTTCAGTGGTTTCCCTGAT
CAAACTAGAGGTTACCAAGGAACCATGCATAGCACTGAATAGGGAACCGCCGAATACACCAGCTACACCTAACATGTGAA
ATGGATGCATAAGGATGTTGTGCTCTGCCTGGAATACAATCATAAAGTTGAAAGTACCAGATATTCCTAAAGGCATACCA
TCAGAGAAACTTCCTTGACCAATAGGGTAAATCAAGAAAACAGCAGTAGCAGCTGCAACAGGAGCTGAATATGCAACAGC
AATCCAAGGACGCATACCCAGACGGAAACTAAGTTCCCACTCACGACCCATATAACAAGCTACACCAAGTAAGAAGTGTA
GAACAATTAGCTCATAAGGACCGCCATTGTATAACCATTCATCAACAGATGCAGCTTCCCAAATTGGGTAAAAATGCAAT
CCGATCGCCGCAGAAGTAGGAATAATGGCACCAGAGATAATATTGTTTCCATAAAGTAAAGAACCAGAAACAGGCTCACG
AATACCATCAATATCTACTGGAGGAGCAGCGATGAAGGCGATAATAAATACGGAAGTTGCGGTCAATAAGGTAGGGATCA
TCAAAACACCAAACCATCCGATGTAAAGACGATTTTCGGTGCTAGTTATCCAGTTGCAGAAGCGACCCCACAGGCTTGTA
CTTTCGCGTCTCTCTAAAATTGCAGTCATGGTAAGATCTTGGTTTATTCAAATTGCAAGGACTCCCAAGCACACATATTA
ACTAGAAAGAAAATAGATAATAAAAGGCTTGTTATTTAACAGTATAATATAGACTATATATCAGTGTCAACCAAGCCAAC
CCCAACGATTGTATTTCCATATAACTAAATTAACCAAAAAATTTAGTAAATGAAGTGAGTAAAAATTCAAAACTCAGATT
GCTCTTTTCTATTTTCCATATGGGTTGCCCGGGACTCGAACCCGGAACTAGTCGGATGGAGTAGATAATTCTTCTTTGTT
ACAATAGAACAAAAATCCCTCCCCAAATCGTGCTTGCATTTTTCATTGCACACGACTTTCCCTATGTAGAAATAGCCAAT
TTCTATTCCGAGGAGGAAGTACACTAATTTTTTTTATTAGTAAATTGATTTACCTACTATTTATTTAAGGGAACATTTCA
GAATGGAAAATGTGCAAGTTTTATCTTGCTATTGAGCATTTCTAGTTTATTAGTTTTATCTAATGATTAATTAAAAGTAA
GGGGATTCACCAGGTCATCAATACGAATAATATCCAAATACCAAATACGCTCACTGTGTGATCCATGGAAAGAAAAGTGA
GTTGTTTTGGTGAACATTAAACAAAAAACTTGCTCTTCTTCCGTAAAAAATTCTTCTAAAAATACCGAACCCAATCGTTG
CATAAAAGTTCGTACCGTACTTTTATGTTTACGAGCTAAAGTTCTAGCACATGAAAGTCGAAGTATATATTTTACTCGAT
ACAAAGTCCTTTTTTTCGAAGATCCACTATGATAATGAAAAAGATTTCTACATATCCGACCAAAGCGATCAAGAATATCC
CAATCTGATAAATCAGTCCAAATGGGTTTACTAATAGGATGCCCCGATCCAGTACAGAATTGAGCTTTTGATAAGGATCC
AATGAGGGGAGTAGCAGGAACTGTGGTATCGAATTTTTTCATTCGAGTATCTATTAGAAAAGAATTCTCCAGCATTTGAT
TTCTTACTAAGAAATTTTTTATTGGTACACTTGAACGGTACCCCAGAAAATCGAAGCAAGAGTTTGTTAATTGGTTTAGA
CAAATCCTTTGGGGTTGAGTCCAAAAAGAGAAAAAATATTGTGAGAAATTCACAAGATAAGATTTCCATTTCTTCTTCAA
AAGAAGAGTCCCTTTTGATGCAAAAATTGCCTTTCCTTGATATCGAACATAATGCATAAGAGGATCCATAAAGAACCATA
TGGTTTTCCGAAAAAACCCTGGATACATTACCCCAAAATGTTCCATCTTCCTAGAAAAGTGGATTCGTTCCAGAAAGGTT
CCAGAAGATGTTAATCGTAAGCAAGAAGATTGTTTACGAAGAAACAACAAGAAAAATTCATATTCTGATACATAAGAGTT
ATATAGGAATCGAAGTAGTCTTTTATTTTCTTTTGAAAAAAGAAAAATGGATTTCATTGAAGTAATAAGACTATTCCAAT
TCGAATAATAGTTGAGAAAGAATCGCAATAAATGCAAAGATGAAACATCTTGGATCCGGTAGTCAAGGAGTTGCACCAAG
ATTTCAAAATGGATAGGATAGGGTATCTCTATATGTGATAGATAAGGTAAATGCAAAAATTTGTCTTCTAAAAAGGGAAA
TATTGAATGAATAGATTGTAAATTTTGAAACTTTGGTATTTCTTTTTCTTCCGGACAAGATAGTTCTCTTAGCGAGAATG
GGATTTCTACAACGATTGCAAACCCCTCAGATAGAATCTGAGAATAAAACTCCGAATAAAAATGATTGCTGTGATCCAAC
AATCGATCTTGGTTAGGATGATTAACCGAATTAATCCAAAAATTCTGCTGATACATTCGAATAATTAAACGTTTCACAAG
TAGTGAACTAAATTTCTTGTTATTACAACCAAAAATTTCCACAGGTTCCGAACCATTTAATCCATAATCATGGGCAAACG
CATAAATATATTCCTGAAAGAGAAGTGGGTAAACGAAGTATTGTTGACGAGATTTCTGTTTTTCTGAATACCCTTCGAAT
TTTTCCATTTGTATTTCTACTTGAATCAGAGAAAAAAAGCATTTCTCGATTTATCAAATACATAGTGCAATATGGTCAGA
ACAGGGTGTTACATTTTTAAAAACAAACCCTGGGAAGAAAGGGAGTCTAATCCATAGATCTTTTTCTGGTCCTTTTCTAT
CTAATTAGTTTATGTTTGTTCTAATTCCAAAACAAAAAAGAACAAATCTTTTATTTTTGCAGGCCAATTGCTCTTTTGAC
TTTGGAATACAGTTTCGTTATCAATATACTGCTTCTTTTACACATTCAATTCATAACATCCCTTTTCAATCCATAATCAA
GAATAATTAGGATTCCTAAAAAAATTAAAGGGTCCACTGATAGGAAAACCCAACCTTTCCCCGCATCAGGCACTAATCCA
TTTTTAACGTCTAATTAGATCGGGGAATCCTTTCAATTAAGAAGTTAAGCTCGTTGCTTTTTATTTTACCAGAATTAGAG
CCAGGCTCTATCCATTTATTCACTAGACCCAGAAAATCGGAATTTTTTATTCCAAAAATAAAAAAAAAAAGAAATTGATT
TTATTACGACATGCTATTTTTTCCATTCATTACCTTTAAGGATCAGTCGTGGTCTTCTAGACTCTACCAAGAGTCTGGAC
GAATTTGTTGCTTCATCCAAATGTGTAAAAGATCATAGTCGCACTTAAAAGCCGAGTACTCTACCATTGAGTTAGCAACC
CAGATAAAATAGGATCTTAGATACGATCGAAATCCAAAAATCGATGAAATTACACCGGACGCTCCCGTCAAAACATTAAA
TTAGCAAGACATCAAAAGAAAGATTTTATCTCTCATTAAAAACACTCAAATACCAAAATAAACAAATCGGTTAAATTTCA
CTAAGGTTAAAAAAGGGGCAGCCCCAATCACAATAGCAAAATTGTTATTTTTTTAGCAATTTTTATTTCTTTAAATAGAA
AAATCTTCTATGCGAGTACATGCAAGGGGGCAACCCTATCATTTGAGCGAAGTGTAGACAGAAATACCTAATATGAAGTG
ACGATAAAGAGACCTATCTAGCTACAAATTCTAGCTGTTCAATAGACCTTTGTCAATAGAAATACAATGGTAAGAAAACC
AATTAGATACAAATAAGGAAATTAAATAAGGGCTTTTGTTGGATTGGCACGACATAAATGCAGGAAAAAAAATAGGACGA
AAAAAGAGGCAAATTGTGGCTAAATAATTTAGTTCTTCAATTAACTCAAAGTTATTTCTTTATCTTTAAAGAATTCTGCT
TTCCTTAAAATATCATAAACAGTTCTTGTAGGTTGAGCACCTTTTTCAAGGAAATAGAGAATAGCTGGAACATTTAAAGA
AGTTTGATTCTTTATCGGATCATAAAAACCTACTTTTTGAAGATCTCTTCCTTCTCTTCGAGATCGAACATCAATTGCAA
CGATTCGATAGACAGCTTATTGGGATAGATGTAGATAAACAATGCCCCCCCTAGAAACGTATAGGAGGTTTTCTCCTCAT
ACGGCTCGAGAAAATGATTCGAATTTCTATCTATAATACAAGTATATAAAAATTAGACTATGACTTGCATTAATTTCCTT
ATAGAAGAAAAAACAAATTTCATTTATACTCATGACTCAAGTTGGCTAATTTTGACTAACAGACTTCAAAAGAGAAATCC
TTCGAAATTTTTTGAGTCGTCTCTAAACTTTTTTCTTTATCTCATCTCGAACAAATTGACTTTTATTCCTTATTCTGATC
TAATTCTATTGTTGAGACGATTGAAAATCATGTTTACTTGTTCCGGAATCCTTTATCTTTGATTTGTGAAATCCTTGGGT
TTAGACATTACTTCGGGAATTCCTATTCTTTTTTCTTTCAAAAGAGTAGCAACATACCCTTTCTTTTTTTTTTCCTTCAA
TAAAGCATTTTCCTCTTCTATAGAAATCGAATATGAACGATGGATTCTCATAGACTTTTAATCAAAAAAGTTTTCCAATC
TTCCAAAATAAGACTTTTTTCTTATTTTAACCTTTCAATTTCTGTATTAAGGATAGACTGACAAAGTTGGCCTAATTTAT
TAGTTTTCACTAACCCTAGATTCTTTCCCTTGATAAAAAATCAATTCTGTCTTCTCGAGCTCCATCGTGTACTATTTACT
TACAAACAACCCAGCGCAAATTCGGTTCGGGACAAATAGAACAGACTATGTCGAGCCAAGAGCATTTTCATTACTATGGA
AAATGGTGGATAGCAAAATCCACAATCGATCATGTCCTTCAAGTCGCACGTTGCTTTCTACCACATCGTTTTAAACGAAG
TTTTACCATAACATCCCTCTAATTTCATTGCAAAGTGGTATCGAGAATTGATCCAATATTGATGGAATCATGAATAGTCA
TTGGTTTTGTATACTAATTCAAACTTGCTATCTATGGAGAAATATGGATAAATGAAATAAGTATCTATCGGGGAAGACTC
TGCAAAGATCCAATTTATTTAAACCCATATTCTATCATATGAATGAAACATAGTTTGAAAAAGAGGAATAAAATAATTTG
GTTAAGACTGATTTACTATTGAATTTCCATATTCAACAGAGAACCCGAGATGGTTAATCCTGAAATGAGAAGGATCAACT
CTTCTCCAACAAATAAACTATGCCAATGAAAAGATTGGTAGTTTTTTAGTAATTATAAACTTTTCATACTTCTTCGACTG
GAGTAACCAAAGAAAGAAAAAATGAAGTAAAAAAATTAGTGTAAAGTAAAATTAAGGTCTTTCCTTTTACTTATAGTATT
CTTTCTTTTAGCTAATAGAAAGAACTAAAAATCAAAAATAAGAAAAGTATGATTTTTTTTTGAATCCATTCTATTCTATT
CAACGAATAGTTCTTACCTTATCCTTATCGGAATGGATCATTCGGTATATTTAAAGAATCCCAAATCGAGATCGTTTTCG
CTTAACCAAAGAAGGACCACTCTTTTTTTTTTTTCACTTTAGGTATCAAATGTATCCTGTAAGAATTCCCACTCCATGGA
TATGGAGCATAAAGTTTATCTAAAAAATTCGAATTTCAAAACACATATTCAAAGCACATATTGAGTAATGAATAGTAGGA
GTATATCCTGAATGTGCCTGACAGATCAAAATTTTTAATGAAAATAAAAATATTCAATTTGACTGGACTTGACACTTGAT
TTTGTTTTCTGAGAAAGAAAAGGAATCCTTAAAAATGCATCTAATCTAAGAGTTCATAAGAACTAATTATTTTCTTTAAT
AAGCTTTTGTGTCGTGCAGGGCACAATACGATTCTATCTTTCGTTTCATCAAAAAAAATCTGGGACGGAAGGATTCGAAC
CTCCGAATAACGGGACCAAAACCCGCTGCCTTACCGCTTGGCCACGCCCCATTTCGTTTTATGTGACACTAATAAACAGT
ATTTATACTATATATTATCCGTCAACCCCACTTCAATTACCTAAAAAATGAGGGATATTTTCTTGCTAGGATTCTAAGCA
TGCGGATAATATAGAATCCAAAAAATGCATTGATCATTACATGGAATTCTATTAAGATATTATATGAAAGTCGAATTTCT
TCCATTCTCATTTGAGAATGAGAATACAAGGAGGTATTTTGTGTTTGGGAAAGTCCGAAGAAAAAAGGATTTTGAATCCA
CCTTTTCTTTTCCTTTTTCCCTTAGAAAAATAACTCAATCAAAATCCAATTATCTACTCTACAAGAACGAACGAAATGCT
TGTTATGCCTAATATACTTAGTTTAACCTGTATCTGTTTTAATTCTGTTCTTTATCCGACTAGTTTTTTCTTCGCCAAAT
TACCTGAAGCTTATGCCATTTTCAACCCAATCGTGGATATTATGCCTGTCATACCTGTACTCTTTTTTCTATTAGCGTTT
GTTTGGCAAGCTGCTGTAAGTTTTCGATGAAATCTTTACTATTCTGTTCTATCTGCCAAATTGAATGATGTATTCATTCC
AAAAAAATGAAAAAAATGAATAAGAGCCGAGAAGTCTTATATTATGAACTTTCGATTCTAAAATTCAAATTCTTCTACAT
TGAATGTATAGCTGCAGCAATAAATTTGGATCAGCCTTTCTACCCCCTGCACCTACGTTGAACAGGTACCTTTACTTTAG
GTACCCACACAATACCTAAACTTATTTTTGATATTGATAAGACTGCTTATTATAAATCAATTCTTGCAATTTTGTTTTAA
GAATTGATTTTTGCATTTTTAGGTGTCAAAATAAAAAAAACATCCTAGTGGATCTGTGCGGTAAGGAAAAACGGGTAATC
TATTCCTTAAAAAAAAAATCTTGGAGATTATGTAATGCTTACTCTCAAACTCTTTGTTTATACAGTAGTGATATTCTTTG
TTTCCCTCTTTATCTTTGGATTCTTATCGAATGACCCAGGACGTAATCCTGGGCGTGAGGAGTAAAAATCGAAAATTTTT
GGAAATTTTTTCTTACAAATTAGATTTATTTCGTAATTTATCTACGAGAAAATCCGGGGGTCAGAATTCCTTACAATTCG
AAAGTCCCAACTGATCCGAGGGGGCGGAAAGAGAGGGATTCGAACCCTCGGTACAAAAAAATTGTACAACGGATTAGCAA
TCCGCCGCTTTAGTCCACTCAGCCATCTCTCCCCGTTCCAAATCCAAAGGTTTTCCTGATATGATAGAGGCAAGAAATAA
CAATTACAAAAAATTATTCCTTTTTTCATTTCAAAAGTGCATAAAAATTATATTGCCAATTCCATTTTAGTTATATTCTT
TTTTCTTAATGTTAATAAAAAAAAGGAGAAAATTCTTGTTTTTTTTATTTATCAACAAAGGAAAAAATATTCTTATCAAA
TCCACCATAAAATTAAATTGGAAAGAAAAAAAAGTAAGTAGACCTGACCCCTTGAATGATGCCTCTATCCGCTATTCTGA
TATATAAAATCGATGTGGATGAAATTGTTGTATAAGCAGATTTTTTGTATTTCCTTAGACTTAGACCGCGCAAGAATTTT
TCGCTATTTATGATTTCATATTCTTGTTACTACACGTTCTATAGGAATAAGAAGAAATCGCAACTCTTTTCCGTTACACA
TAAAAATGGAATTTCGAAAGTCAACTTTTCTTTTCAATATCTTTCTTTTTTTTTTTCAGAATCCTATTTTTGTTCTTCCA
CCAATAGACTGCGAATGAGAAAAGAGGGGTTATTTTTCCCTTAAAAGATAGGCTTTGAAATAGGAATCATAGAATAATGC
TAAATTAAAATGTTTATTTCTTTATTTCTATAGTATAAGAGTATAAGAAAAGTATAAGAATAAGAAAAATGAATCCAATG
AAATTCATTGATTTACCACGACCTCGGTTGTGACCCCATAGATAAAAATGAAAAATTTCTATCTTCGAGACCATTGAAAA
AGGGCATTGAACGCGAAAGAAATCGTCCACTGATAATCAAACTATCATATGCCTTGGAAGTAATATGAGGTGCTCGGAAA
TGGTTGAAGTAATTGAATAGGAGGATCACTATGACTATAGCCCTTGGTAGAGTTACTAAAGAAGAAAATGATCTATTTGA
TATTATGGACGACTGGTTACGAAGGGACCGTTTCGTTTTTGTAGGATGGTCCGGCCTATTACTCTTTCCTTGTGCTTATT
TCGCTTTAGGGGGTTGGTTTACAGGGACTACTTTTGTAACTTCTTGGTATACCCATGGATTAGCTAGTTCCTATTTGGAA
GGTTGCAATTTCTTAACGGCAGCGGTTTCCACCCCTGCCAATAGTTTAGCACACTCTTTGTTGCTACTATGGGGACCGGA
AGCACAAGGGGATTTTACTCGTTGGTGTCAATTAGGTGGTCTGTGGACTTTTGTTGCTCTACATGGGGCTTTTGCACTAA
TAGGTTTCATGTTACGTCAATTTGAACTTGCTCGGTCTGTTCAATTGCGGCCTTACAATGCAATTTCATTCTCTGGTCCA
ATCGCTGTTTTTGTTTCCGTATTCCTTATTTATCCACTGGGACAATCGGGTTGGTTCTTTGCACCGAGTTTTGGCGTAGC
AGCTATATTTCGATTCATCCTTTTCTTCCAAGGATTTCATAATTGGACGTTGAATCCATTTCATATGATGGGAGTTGCCG
GAGTATTAGGCGCGGCTCTGCTATGCGCTATTCATGGGGCTACCGTAGAAAACACTCTATTTGAAGATGGTGATGGTGCA
AATACCTTCCGAGCTTTTAACCCAACTCAAGCGGAAGAAACTTATTCAATGGTTACTGCTAACCGCTTTTGGTCCCAAAT
CTTTGGTGTTGCTTTTTCCAATAAACGTTGGTTACATTTCTTTATGCTATTTGTACCCGTCACCGGTTTATGGATGAGTG
CTATTGGCGTAGTTGGCCTGGCTCTGAACCTACGTGCCTATGACTTCGTTTCCCAGGAAATCCGTGCAGCGGAAGATCCT
GAATTTGAGACTTTCTACACAAAAAATATTCTTTTAAACGAGGGTATTCGTGCGTGGATGGCAGCTCAGGATCAGCCTCA
TGAAAATCTTATATTCCCTGAGGAGGTTCTACCACGTGGAAACGCTCTTTAATGGAACTTTCGTTTTAGCTGGTCGTGAC
CAAGAAACCACCGGCTTTGCTTGGTGGGCTGGGAATGCCAGACTTATCAATTTGTCCGGTAAACTACTTGGAGCTCACGT
AGCCCATGCCGGATTAATCGTATTTTGGGCCGGAGCAATGAACCTATTTGAAGTGGCTCATTTCGTACCAGAAAAGCCCA
TGTATGAACAAGGATTGATTTTACTTCCGCACTTAGCTACTCTAGGTTGGGGAGTAGGGCCGGGGGGAGAAGTTCTAGAT
ACTTTTCCATACTTTGTATCTGGAGTACTTCACCTAATTTCCTCCGCAGTCTTAGGCTTCGGTGGTATTTATCACGCGCT
TCTGGGACCCGAGACTCTTGAAGAATCTTTTCCATTCTTTGGTTATGTATGGAAAGATAGAAATAAAATGACTACAATTT
TGGGTATTCACTTAATTTTGTTAGGTATAGGTGCTTTTCTTTTAGTACTCAAGGCTCTTTATTTTGGCGGTGTATATGAT
ACCTGGGCTCCTGGAGGGGGAGATGTAAGAAAAATTACCAATTTGACCCTTAGCCCCGGTGTTATATTTGGTTATTTACT
AAAATCCCCTTTTGGGGGAGAAGGGTGGATTGTTAGTGTGGATGATTTAGAAGATATAATTGGGGGACATGTATGGTTGG
GTTCCATTTGTGTACTTGGCGGAATTTGGCATATCTTAACCAAACCCTTTGCATGGGCTCGCCGTGCGTTTGTATGGTCT
GGAGAAGCTTACTTGTCTTATAGTTTAGCTGCTTTATCTGTCTTTGGTTTTATCGCTTGTTGTTTTGTTTGGTTCAATAA
TACGGCTTATCCAAGTGAGTTTTACGGACCCACAGGTCCAGAAGCTTCTCAAGCGCAAGCATTTACTTTTCTAGTTAGAG
ACCAGCGTCTTGGAGCTAATGTAGGATCCGCCCAAGGACCGACAGGTTTAGGTAAATATCTAATGCGTTCCCCAACGGGA
GAGGTTATTTTTGGAGGGGAAACTATGCGTTTTTGGGACCTTCGTGCTCCATGGTTAGAACCTCTAAGGGGCCCCAACGG
TTTGGACTTGAGTAGGTTGAAAAAAGACATCCAACCTTGGCAAGAACGACGTTCGGCAGAATATATGACCCATGCTCCTT
TAGGTTCTTTAAATTCTGTCGGTGGTGTAGCTACCGAGATCAATGCAGTTAATTATGTCTCTCCTAGAAGTTGGTTAGCG
ACTTCCCATTTTGTTCTAGGATTCTTCTTTTTTGTGGGCCATTTGTGGCATGCAGGAAGAGCCCGAGCTGCTGCAGCCGG
CTTTGAAAAGGGAATTGATCGTGATTTGGAACCTGTTCTTTACATGACCCCTCTTAACTAAGATTTTCTTATTTATACCT
GTTCTACTGTTTTTTTCTTTTCTGGCTCGGTTATTCTATCTAGCCGAGCCATTCATTTTTTTTTATAAAAGAATGATATA
AGGGGGCAGAACAAAGAAAAACATATAAAGAAACAAATGTATTCAATAAACAAAAGGAGAGAGAGGGATTCGAACCCTCG
ATAGTTCCTAGAACTATACCGGTTTTCAAGACCGGGGCTATCAACCACTCAGCCATCTCTCCACAGCCTAATCCCTATTT
TATTCCTACAAATCGAACATAGCCATATGAAATGATCTACTAACTTCTAGAAACATCTCAGATGCAAGTCCACTTTAGCT
ATATCTCTGTATACTCTATACACGGATACAGAATCCGCTATATCCGTTTGTGAAATAAAGGCTAAATCTCCTCATACCCC
ATAACCAAATAAAAGCGGTTAGGAAAAAGTTTTAAAGAGAAGAATCAATGGATTCATGATTAAACCCCTCCTAGTTCTTG
TATTTTAGTACAATTTTGATTAAGTGAGGGATCAAATATAAATATGTAGTCAACTTTATTTGATGGTAGTTTGGAGGATT
ATAAATATGACTATTGCTTTCCAGTTAGCTGTTTTTGCATTAATTGCGACTTCCTCAGTCTTAGTAATTAGTGTACCCCT
TGTATTTGCTTCTCCTGATGGTTGGTCAAATAATAAAAACGTTGTATTTTCGGGTACATCATTATGGATTGGATTAGTCT
TTTTGGTAGCTATTCTGAATTCTCTCATTTCTTGAATTTGTTTAGTATTTAGTAGCCCAATACAAAATAAATAAAAAGAA
AGTACCTTTTTCGAAAAAATTCAGATTGTGATACACATTAAAATGCTATTTGCGTTCCGAATTATTACCTCTTCTCTTTC
ATTATTATGAAATTCCATTGCCATTAGAATATTGATTGACAGACAATTAATAAAAAAAAAACTCTAATAGAAAATGAAAC
GGTCGACCCAGACATAGACGGTCGACCCAGGCGGATATATCCTATAAAATATAGGCCGTAGCGAGTATAGTTCAATGTAG
CGAGCGTAGTTCAATGGTAAAACATCTCCTTGCCAAGGAGAAGGCACGGGTTCGATTCCCGTCGCTCGCCAGCTTAATTT
AGTAAGGTACTATGATAAAAAATTCAGTCTAGTTGACTACTTATATTAAATTAAGTAGTTGTTGGTCTAGTACCGTATCC
CTTCCTATCTTATCCTTTGCACCCGACTCAAAAAAAAGAGTGCTTCGGGAGCGAAAATAGAACTTGCCAAGAGGGTGCCC
TAAACCCGGGATTCACCGAGACAAACAAGAGAAAATGGCTTTTAAAGGGGGACAGACTATGCCTTTCTTTTATTTCTTTT
TTCTTTTATTTCTTTTCTGTCTGCTGAATAAAAAAAGAGTAGGATATAGCCCTCTACCATATCTATACAAATAAATAGTC
CATTTATTTATCTGGACTGCTAAGTGCGGAGACGGGAATCGAACCCGTGACCTCAAGGTTATGAGCCTCGTGAGCTACCA
AACTGCTCTACTCCGCTCTGTAGGGCCAAAAACTGGTGGACGAAAAAGGTTGACTACAAGTCTCTACCATGTCTAGACAA
ATAGAATAGTCTTTTTATACAGAATGGAGCGGGTAGCGGGAATCGAACCCGCATCGTTAGCTTGGAAGGCTAGGGGTTAT
AGTCGACGTTGGTTGATTATTTTTAACGTCTCTAATTCAAAACCGAACATGAAATTTTGATTTCATTCGGCTCCTTTATG
GCTATTCTCACCACTTAACATCTATGTCAGCTTTTCTGTCTGAATGGAACCAAAGCTCTCCGCTTTCTAGATGATCCTTA
TAGAGTAGGAGATAGAAATTCTACTAAATATCTATCTAATCTACTTACTTCGTTCCCTAATTTCATTCAAGAGATCCTGA
GGAAAAGAGCTGGGTTTCCACCGAGCTGAAACAATATCCTGATGGTTCTAGTAAACCAAAACTATCGTTTTTTAGCTATT
GGGCTTCCATTTCTTTTTTAACTAAAAGAAGATTTAGTTACGATTGGAAATAAACTTTTTTGTATCTTCATCCATAGATC
CTTTACTCATATTTATTCAATTGGAATACTTAATCCAATGCAAAATTATGCTTCGCGACTCTGTACTTATAATCAAATTT
GTATTTTGCATGCAAATTTAATTAGTCTTTGGATACTAATTGCGAGAATGTATATTCTTCCTCAATATGCTATTGAGAGG
AAAAGGATTAAACCCTTTATAAGAACTAAAGTTTTCATCGGAATATGAATATAAAAAACTTAAGGATGTCTTAAGTATAT
CATTTCAAATTCAGTTATTAATAGAACGAATCACACTTTTACCACTAAACTATACCCGCTACATGTAGATTATGGGACCA
ACGCTACCCTTTGTCAAGGGTAGCCATTCGAGGAATTCCATCTAATCTACGGAGAAAAGTGAGCAGTTGGTACTTCAATC
GCGGGCCTTTACTTTAGGATTTAGAGGGCCTCCCTCTAGTCTGTAAAAGAAATCTCTTATTACCATCCCACTAGGGTATG
AACCAAATGTATGCATTTCGATTAGGATCGTATTCTTCGTATTCTATAGTTTGATTATTCCTACAATATACACTAAGAAA
TATAGGAGACAGTACAGTCCCCATCAATCCCTTTCTTTCTTTTCTTTTTTGGTAGAATAAATTTTATACTCTGCAGTATA
AACTCGACTGCCCACTTTTTAGAATAAAATTGTTGATAAAACTCCAATAACAGACAGATAAGAAGTATATCGCTGAAAAT
TAATACCCAGCCATATGGGTATATGCAGAGCGCGAATTCCTTTATACCCCCCATTAGAATTAGGAAAAATAAAAAATAAA
TGGAGAAATTTCTCATCATAAGATCAGCCAATAGAAAAAAAAAGTCCCTAATTCTGCAGAACATTCTGAGCACTGGTGCC
CCTTTGGCCTTTTTGAACCTCACCGCGAATAAACTTCTATATCTCAATATAGAAAAAAAAAACTAGTAAAATCTCTAGAT
ATATATCTATATATACATATATTATGTAAATTAATATATACATATATTATGTACATTATGCAGTAGACCTATAATGGGAA
ATGAAAGTGGCGAATTTTTGAATAAAAAGCCCTTTTAACTCAGTGGTAGAGTAATGCCATGGTAAGGCATAAGTCATCGG
TTCAAATCCGATAAAGGGCTTTTCCACTAGTGGTAGAGTAATGCCACGGCAAGACAGAAGTCATTGGTTCAAATCCGGTA
GAGTACTTTTCTACTAAATGCATTCACTTTTTTCTTTTTTTTTTCTTGAATTTTATGATTTCATTTAGTGGTAGATGCCC
ACATTTTTGGTCTGAATACTAAACGAAGCACAGAGTTTAAATTGCAAAAAAGAAATGAAATTGGACTCTTTTTCCTGTTA
GAGCAATCAAATCAATATCTGTACTGAACTAATCTAGAATCCTTTTTATTAATCTATTCTTATTCTATACCCTTTAAAAT
GAATTCCCCTAAAAAGCAGGGGATGATCCGTGAATTAACCTAACCATCAACTAAAAAAAAATCCTATGAAAGCATAACAG
AAAAGTAGGAAAGACTCTTTGCTTTGATCTATTTATACTCTTCGACTATATTGACAATTCCAAAAAACTGCTCATACTAT
CATTATAGTATAATGACGAGTGGTTCCATATAGCACTATCGTCTAGTGATGCCCCCATCGTCTAGTGGTTCAGGACATCT
CTCTTTCAAGGAGGCAGCGGGGATTCGACTTCCCCTGGGGGTAGGGAGTATTATAAAAAGAGGTTAATCTATAGATTATC
AAAAACCCTAGAATAAATTCTTCCTGGGTCGATGCCCGAGCGGTTAATGGGGACGGACTGTAAATTCGTTGACGATATGT
CTACGCTGGTTCAAATCCAGCTCGGCCCAAGAATCTAGGGCTTAGTGAATATGAACTAAATCCATTTTTTTCTTCCATAA
AAAAAAAAATATCTGATCCATAGAAATAAAGGATAAAGAGAAAAGAAAGGGAAAATATATTTCTAAGCCATATCTCTCTG
ATTCTTTTCTTAACAAAGACAAAGAAAAGAGTTTTTCTTATTGAAAGGTGGATTATCATTTATTTTTAGGGATAAAAAAT
CGCGGCATATTAGTTATGCCACTCTCACTATACCCACATAGGATATGTGGGTATGTAGTATATGATTCATCTATTTCTTA
GAGTACGACAGACGAATCTTCTTAATGGTTCTATTTAAGAATAGGTATGCCATACACCCCGCAGGGATTGTAGTTCAATT
GGTTAGAGCACCGCCCTGTCAAGGCGGAAGCTGCGGGTTCGAGCCCCGTCAGTCCCGAACTAGGATTCAATGAATGGAAA
AATTCATCTTTCCCTTTTTCATTAAAAATTTCCCTGAATAAAAGGGGCAGAAGGCAAGATCAAATATCGATGGGGAACCC
CTTTTTGATAAGGAAAGACGTACATATCATACGTGGATTAGTATAATTTAGGATATTACTCTATTTTTATGGTATGATGA
TACCATCCTCATCTTAACTTCCTATTCCACTCTTATGGAATAGAGTTCCGGTAAAATATTGGAATCCATACACAAATTGT
ATTCGTTTATTGTTAGAGAATGAATATAATTAGTTCCTTTTTGAGGGTTATTATAAACCACACCACTTCCATTTTGTAGT
TCCAACTTTCTTTGTGTATATTCAATGAATTCTTGGTCGGTCATATAATACATACATAATTGTATGTATAACTATAAGAA
AAAGAAAGGGAAATTGGATAAGAAAGATTCTTGGCTATACATATATATAGAAAAGCAAAAGTCGAAAAGGATGAAAAATA
GAGGGGTTCAGAATCCAATTAAAAAATCTATTTTGGTCTTAGTATGGATAAGGGATCTTCCTATGTTCTATTATTCCACT
ATCAACCATGAATTGATTTGATAGATCCTATATTCATAATATTGAATTGATTTAGTATTATCAGAATGCAAGTCCTCCCC
TTGAATTTACAGGATACCCCCTTTTCCTCTCCATGGGATTACATCCCGAGTTATTGTGAAAAAAAGAAAATAAAGAGGTT
ATGGAAGTAAATATTCTCGCATTTATTGCTACTGCATTGTTCATTCTAGTTCCTACTGCCTTTTTACTTATTATTTATGT
AAAAACTGCCAGCCAAAATGATTAATTGGAATTCCAATTAATCATTGAAGAAATGAAAAAGGGATTAAACAAAATAAAAA
TCCAAGTCTTAAATGAAAGGATCTGGTTGGAATCATAAAGTGTGGTAGAAAGAACTACATATAGTTTTTTCTACGACACT
TTAGATTCTTTCTATTATATTATCTTGAATCTACATAGAATAGATTAGTAGATTGAAATAGTAATCTAATTCAACTTCTT
CTTTCACTGCATCCACTTAATTTCAAGCAAGTCAAAATAAAAAAAAAAATCGAAGACAATTCTTCATTGAAAGAATCCAT
GGAGAGGGAGAAAAATAATACGAGAATAGACTATAGTAAAAAAAAGTAAATAAAAGGAAAAAACCTGCGAATCTTTCATA
CTTAAAAATGACGCGAGATGCTTCACGCGAGATCCTTCAAAAACAAAAAAATTTCTAAGAATAAGAAAAGAGTATAGTAT
AAATGGAAAATGTGCGATATGTTGTGAACAGCTTCGTGTAAGAAAGTCTAATTTTCTTATGTAAAGAGCTTTATTTTTAC
TCGTCACTTCTAGTAGAAATTCTTAATTACTATAATCGCTCTTTCTATTCTATTTCTTTCTATTATAGTAGAATGGAACA
TAGTAGAATAGAACGACTGACTCTTTCTTATTCTTAAAAGAGTTTTTTACAAGAGTGAAACAAAACTAAAGAAAGAGAGA
AAAAATAAAGTTTGACAAAATGATTAATGCAAAACGATCAATTAAAGAAAAGAGTTGATACTACAATTGGACTACTCAAT
CAATTAGTAGTATCCCTAGAGTCCACTTCTCCCCCATACTACTAGCGAAAGAGAAAATGTAAAGACTACCATTAAAGCAG
CCCAAGCGAGACTTACTATATCCATGTAAATTATGTCTCCTATTTATATGAAGGAATTATTCTACTATTGATCAATAATC
ATAGTGGAATTAAGGGTACAGAGTCAAAATTCTGCCCTAAGACTATAGATGAATCAGTTAAAGGAATTTACTCCTAACAA
ATTTTATATTATTTTTGGTAGAGTTGGAGAGTATTAAGTATAAATATAATACATATCCTTTTTAAAAAGGAGTGGGGGAA
TATCCTAAATAGAAGACGCGGGAATAGAGAGATTTTTTCTTCCTTTTGTTACCTTTTTTTTTTATAAGCAAAGGACGTCA
GAATATATCATAAAATTAGGATAGATAAATATTTATTGGATACCTACCTTACCCATGCCTTACCCCTGTTTATTTTTGAG
CTAAACCCTACTTCCCCACTTTCTATCTTTCTATGAAAGAGTGAGGAGACCTTATCCACAACGCTGAAATTGATTTTTGA
TCAGCCTATTTACTCTAATTCTCGACATAATCTGTAGCCTTTCTTTACTTTAGTGTATGTAGTAAGATGTACTAAAAAAA
AAATGTATGATAATTAGGAAGTCTTGAGATTTCTTCGCAAAGTCCCTTCTTCAATCTTAGATTTAAAAAAGAATGCCCTT
TAGGGCCCTTTGGTGGATATGAAGGTTTCAGAAACCTTAGCCTCATAGTTTTAAATTCCCGAATCGAATCAAATTAATAA
AAGAATAAGGAAAGGCTACCTCATCTCTGTTAGTAGCTAACGGGCCATTGCCCCCAAAACAAACCCTAGTTTGAGGATAG
AACTATGGTATGGATTCTCAAAATCCAGTATCGCCAGACCTAGTTACTCTCTTGCCCCAACTTATGAGGTAAGTATTTGA
TTGATCAGGCGGCACCCAGATTTGAACTGGGGATAAAGGATTTGCAGTCCCCTGCCTTACCACTTGGCCATGCCGCCAAA
AAATCCGATCTAAAATCGAGAAGTATTCATCCATATTTTCTTACTAAAACACCTTTGCTTTTATCTTGAATGTAATTCAA
CTTACTTTTTCCAATCGTTTTCAAAAAATCTATTTCTGCTTTTTTGCATCCTGTTTTGCTTATTTTCCTCGATGGATTCT
ATGTTAAACATTGCTTAGAAAACTTACCTTTTCTTTCTATTCTATTGAGATGAGATGGCAAAGGAGCAAAAATGGATTTC
CATGCAAAATTCAGAACAAATTGGAACCATTAACTAGAACTAGAATTTTTTTTTTTGAATTGCAGCAGTAAACGACTCTT
AAATCGGTATTCTCTCCTCCCATTCCTTTTAATGGCATAATAAAATAGAATAAAAGTTTCCCGAATTGTATATAGGTAAA
CTCCTGGTCCGAACAGCATTATTATCTAGGGCTCCCCCTTATGTACATATCCCTATGGGGAATCATGCTTTAATTTTTCA
TTGCATTAAATATTAGCTGGATAACTAGATTAGCAAGTACTTAAAAAAAAGTAAGTACTTTTTTTTAGGATTCTACAACG
AAATCCTTTCTTTTTCAGCAATTCTACTGCTACAAATACTAGAAAACAAAAAAGAACCTTCAAATTCTTTTTGAAAATAA
AACTAAGCGTACTATTCTAAATTCTAAATCGAACTAAAGTCAAACTTTCTAGTGCTTATAAATTTTATGGCTTTTTTTCT
TTCATAGAAAGGAGCTAAAACGAGAAATCTTTCCTATCCAATCTGATTAGAATATCATAAAGTTAAAGTTTAAGTGGCAG
AATTTTTTCTAGCAGTTTTTTATCAATTCATTTTAATTCCATTTCTACCCCTGCAAAATTGGAACTTTCGTAAAAATTAT
CTCTATTCATATGTATGAAATACATATATGAAATACGTATGTGGAGTTCCCTAGAATTTCATGTGATTCAGTAAACAGAA
TATAGATTCCATGATTGCTAGATTGATCCGTAGGGATTGATAAAGAGTGAGCTGATAATGGAATTTTTTTTCGATAAATA
GGAAAAGGAAACTTTAAGATGCTCCGGAATGGGAATGAGGGAATGTCCACAATACCCGGATTTAGTCAGATCCAATTCGA
GGGATTTTGTAGGTTCATTAATCAAGGCTTGGCAGAAGAACTTGAGAAGTTTCCAACAATTAAAGATCCAGATCACGAAA
TTGCATTTCAATTATTTGCGAAAGGATATCAATTGCTACAACCCTCGATAAAAGAAAGGGATGCTGTGTATGAATCACTC
ACTTATTCTTCTGAATTATATGTATCTGCGAGATTAATTTTTGGTTTCGATGTGCAAAAGCAAACCATTTCTATTGGAAA
CATTCCTATAATGAATTCCTTAGGAACCTTTATAATAAATGGAATATATCGAATTGTGATCAATCAAATATTGCTAAGTC
CTGGTATTTACTACCGCTCGGAATTAGACCATAAAGGAATTTCTATATACACCGGGACTATAATATCAGATTGGGGAGGA
AGATCGGAATTAGCAATTGATAAAAAAGAAAGGATATGGGCTCGCGTGAGTAGAAAACAAAAGATATCTATTTTAGTTCT
ATCATCAGCTATGGGTTCGAATCTAAGAGAAATTTTAGATAATGTTTCCTACCCCGAAATTTTCTTGTCTTTCCCGAATG
CTAAGGAGAAAAAGAGGATTGAGTCAAAAGAAAAAGCTATTTTGGAGTTTTATCAACAATTTGCTTGTGTAGGCGGGGAC
CTGGTATTTTCGGAGTCCTTATGTGAGGAATTACAAAAGAAATTTTTTCAACAAAAATGTGAATTAGGAAGAGTCGGTCG
ACGAAATATGAATCGGAGACTCAATCTTGATATACCTCAGAACAATACATTCTTGTTACCACGAGATGTATTGGCCGCTA
CGGATCATTTAATTGGAATGAAATTTGGAACGGGTATACTTGACGATGACGATATGAATCACTTGAAAAATAAACGTATT
CGTTCGGTTGCGGATTTGTTACAAGATCAATTCGGATTGGCTCTTGGCCGTTTACAACATGCAATTCAAAAAACTATCCG
TAGAGTATTCATACGTCAATCGAAACCGACTCCACAAACTTTAGTAACTCCAACTTCAACTTCGATTTTATTAATAACTA
CTTATGAGACCTTTTTTGGCACATACCCCTTATCTCAAGTTTTTGACCAAACCAATCCATTGACACAAACGGTTCATGGG
CGAAAAGTGAGTTGTTTGGGTCCTGGAGGATTGACGGGGAGAACTGCAAGTTTTCGGAGCCGAGATATTCATCCGAGTCA
CTATGGGCGTATTTGCCCAATTGACACGTCCGAAGGAATCAATGTTGGACTTACTGGATCTTTAGCTATTCATGCGAGAA
TTGATCACTGGTGGGGATCTATAGAGAGTCCGTTTTATGAAATATCTGAGAAAGCAAAAGAAAAAAAAGAGAGACAGGTG
GTTTATTTATCACCAAATAGAGATGAATATTATATGATAGCAGCAGGAAATTCTTTATCCTTGAATCAAGGTATTCAGGA
AGAACAGGTTGTTCCAGCTAGATACCGTCAAGAATTTCTTACTATTGCATGGGAACAGATTCATGTTAGAAGTATTTTTC
CTTTCCAATATTTTTCTATTGGAGGCTCTCTCATTCCTTTTATTGAGCATAATGATGCGAATCGGGCTTTAATGAGTTCT
AATATGCAGCGCCAAGCAGTTCCACTTTCTCGGTCTGAGAAGTGCATTGTTGGAACTGGATTGGAACGCCAAACAGCTCT
AGATTCGAGGGTTTCTATTATAGCCGAATGCGAGGGAAAGATCATTTCTAGTGATAGTCACAAGATTCTTTTATCAAGTA
GTGGAAAGACTATAAGTATTGCTTTAGTTGCTCATCAGCGCTCTAACAAAAATACTTGTATGCACCAAAAACCTCGGGTT
CCAGAGGGTAAATCCTTTAAAAAAGGGCAAATTTTAGCGGAGGGAGCAGCTACAGTTGGTGGAGAACTCGCTTTAGGAAA
AAACGTTTTAGTAGCTTATATGCCGTGGGAGGGCTACAATTTTGAAGACGCAGTACTAATTAGCGAACGTTTGGTATATG
AGGATATTTATACTTCTTTTCACATCCGAAAATATGAAATTCAGACGGATACGACAACCCAAGGCTCCGCTGAAAAAATC
ACTAAAGAAATACCACATCTAGAAGAAAATTTACTCCGAAATTTGGACAGAAATGGAGTTGTGAGGTTGGGATCCTGGGT
AGAAACTGGCGATATTTTAGTAGGTAAATTAACGCCTCAGATAGCTAGCGAATCCTCGTATATCGCGGAAGCTGGATTAT
TACGGGCCATTTTTGGTCTTGAGGTATCCACTTCAAAAGAAACTTCTCTCAAACTACCTATAGGTGGAAGAGGGCGCGTT
ATCGATGTGAAATGGATCCAGAGGGACCCCCTCGACATAATGGTTCGTGTATATATTTTACAGAAACGCGAAATCAAAGT
TGGGGATAAAGTAGCAGGAAGACACGGGAATAAGGGGATCATTTCCAAAATTTTGCCTAGGCAAGATATGCCCTATTTGC
AAGATGGAACACCCGTTGATATGGTCTTCAATCCCCTAGGAGTACCCTCACGAATGAATGTGGGACAAATATTTGAAAGC
TCACTTGGATTAGCGGGGGATCTGCTAAAGAAACATTATAGAATAGCACCCTTTGATGAGAGATATGAGCAAGAGGCTTC
AAGAAAACTTGTGTTTTCGGAACTATATGAAGCCAGTAAACAAACAAAAAATCCATGGGTATTTGAACCCGAGTACCCGG
GAAAAAGCAGAATATTTGATGGAAGAACAGGAGATCCCTTCGAACAACCTGTTCTAATAGGGAAGTCCTATATTTTAAAA
TTAATTCATCAAGTTGATGAGAAAATCCATGGACGTTCTACTGGGCCCTACTCACTTGTTACCCAACAACCTGTTAGAGG
AAGAGCCAAGCAAGGGGGACAACGAGTAGGAGAAATGGAAGTTTGGGCTTTAGAAGGATTTGGTGTTGCTCATATTTTAC
AAGAGATACTTACTTATAAATCTGATCATCTTATAGCTCGCCAAGAAATACTTAATGCTACGATCTGGGGAAAAAGAGTG
CCTAATCACGAGGATCCTCCAGAATCTTTTCGAGTGCTCGTTCGAGAACTACGATCTTTGGCTCTAGAACTGAACCATTT
CCTTGTATCTGAGAAGAACTTTCAGATTAATAGGGAGGATGTTTGATCGGAATAAATAAAAATTCTTTTCTTATTTCTAT
TTTATGATTGACCAATATAAACATAAACAACTTCAAATTGGACTCGTTTCCCCTCAACAAATAAAGGCTTGGGCTAACAA
AATCCTACCTAATGGGGAAGTCGTTGGCGAAGTCACAAGGCCCTCCACTTTTCATTATAAAACCGATAAACCAGAAAAAG
ATGGATTGTTTTGCGAAAGAATCTTTGGGCCCATAAAAAGTGGAATTTGTGCTTGCGGAAATTCTCGAGCGAGCGTAGCT
GAAAACGAAGACGAAAAATTTTGTCAAAAATGCGGGGTAGAATTTGTTGATTCTCGGATACGAAGATATCAAATGGGATA
CATCAAACTGGCATGTCCAGTGACTCATGTGTGGTATTTGAAAGGTCTTCCTAGTTATATCGCGAATCTTTTAGATAAAC
CCCTTAAGAAATTGGAGGGCCTAGTATACGGCGATTTCTCTTTTGCTAGGCCCAGCGCTAAAAAACCTACTTTCTTACGA
TTACGAGGTTTATTCGAAGATGAAATTTCATCCTGTAACCACAACATTTCTCCTTTTTTTTCTACTCCTGGCTTTGCAAC
ATTTCGAAATCGGGAAATTGCGACAGGAGCAGGTGCTATTAGAGAACAATTAGCGGATTTGGATTTGCGAATTATTATAG
AGAATTCCTTGGTTGAATGGAAGGAATTAGAAGACGAGGGGTATAGTGGAGATGAATGGGAAGATAGAAAAAGACGAATA
AGAAAAGTTTTTTTAATTAGACGAATGCAATTGGCGAAACATTTTATTCAAACAAATGTAGAACCAGAATGGATGGTTTT
GTGCTTATTACCGGTTCTTCCTCCCGAATTGAGACCCATTGTTTATAGGTCTGGGGATAAAGTAGTTACTTCGGATATTA
ATGAACTTTATAAGAGAGTTATCCGTCGGAACAACAACCTTGCCTATCTATTAAAAAGAAGTGAATTAGCGCCAGCAGAT
TTAGTAATGTGCCAGGAAAAATTGGTACAAGAAGCCGTGGATACACTTCTTGATAGTGGGTCCCGCGGGCAACCGACGAG
GGATGGTCACAATAAAGTATACAAGTCCCTTTCAGATGTAATTGAGGGTAAAGAGGGGAGGTTTCGTGAGACTCTGCTTG
GGAAACGGGTCGATTACTCGGGGCGTTCTGTCATTGTTGTGGGTCCTTCACTTTCATTACATCAATGTGGATTACCTCTA
GAGATAGCAATAAAGCTTTTTCAACTATTTGTAATTCGAGATTTAATCACGAAACGTGCTACTTCTAATGTCAGGATTGC
TAAAAGAAAAATTTGGGAAAAGGAACCCATTGTATGGGAAATACTTCAAGAAGTTATGCGGGGGCATCCTGTACTGTTGA
ACAGAGCACCTACTCTGCATAGATTAGGCATACAAGCCTTCCAACCCACTTTAGTAGAGGGGCGTACTATTTGTTTACAT
CCATTAGTGTGTAAGGGTTTCAATGCGGACTTTGACGGGGATCAAATGGCTGTTCATCTACCTTTATCCTTGGAAGCTCA
AGCGGAAGCCCGTTTACTTATGTTTTCTCATATGAATCTCCTGTCTCCCGCTATTGGAGATCCTATTTGCGTGCCAACCC
AAGACATGCTTATCGGACTTTATGTATTAACGATTGGAAACCGTCGAGGTATTTGTGCAAATAGATATAATAGTTGCGGA
AACTATCCAAATAAAAAAGTCAACTACAATAATAATTATAAGTATACGAAAGATAAAGAACCCCATTTTTCTAGTTCCTA
TGATGCACTGGGAGCTTATAGACAGAAACGAATCGGTTTAAACAGTCCATTGTGGCTCCGATGGAAACTAGATCAACGCG
TCATTGGGTCAAGAGAAGTTCCGATTGAAGTTCAATATGAATCTTTTGGGACTTATCATGAGATTTATGCCCACTATCTA
ATAGTCGGAAATAGAAAAAAAGAAACCCGTTCTATATACATTCGAACCACTCTTGGTCATATTTCTTTTTATAGAGAAAT
AGAGGAAGCCATACAAGGATTTAGTCGGGCCTATTCATACACTATCTAAACAAGGAAGTTAGATTAGATTCGGCGATGCC
CCTTTCGGGGGGCATTCCGATTTCGCTAGTACCATCTTTTTTGCCGCGCAAATTAAGATTGAGGAAAGAGAGTAAATTAA
GTTTTCGAATCACTGACTCAGGCCTATTGTCGAATCCTACTCAGCAATTGTCGAATCCTACTCAGCCAAAAAAGGGGGTA
CTTATGTATGGCGGAACGGGCCAACCTGGTCTTTCATAATAAAGAGATAGACGGAACTGCTATGAAACGACTTATTAGCA
GATTAATAGATCATTTCGGAATGGGATATACATCCCATATACTGGATCAAATAAAGGCTCTGGGCTTCCATCAAGCCACT
ACTACATCAATTTCTTTAGGAATCGAGGATCTTTTAACAATACCCTCTAAAGGATGGTTAGTCCAAGACGCGGAACAACA
GAGTTTTCTTTTGGAGAAACACTATTATTATGGGGCTGTACACGCAGTAGAAAAATTACGCCAATCCGTTGAAATATGGT
ATGCTACAAGTGAATATTTGAAACAAGAAATGAATTCGAATTTTCGGATAACGGATCCGTCTAATCCAGTCTATCTAATG
TCTTTTTCAGGAGCCAGAGGAAATGCATCTCAGGTACACCAATTAGTAGGGATGAGAGGGTTAATGGCGGATCCTCAAGG
ACAAATGATTGATTTACCTATTCAAAGCAATTTACGCGAGGGACTTTCTTTGACAGAATATATAATTTCCTGCTACGGAG
CCCGCAAAGGGGTTGTAGATACTGCTGTACGAACAGCGGATGCTGGATATCTTACACGCAGACTTGTTGAAGTAGTTCAA
CATATTATTGTGCGTAGAAGAGATTGTGGTACTATTCGAGGTATTTCTGTGAGTCCTCAAAATGGGATGACAGAAAAACT
TTTTGTCCAAACACTAATTGGTCGTGTATTAGCAGACGATATATATATTGGTTCACGATGCATTGCTGCTCGAAATCAAG
ATATTGGAATTGGATTAGTCAATCGATTCATAACTGCCTTTCGAGCACAACCGTTTCGAGCACAACCAATATATATTAGA
ACCCCTTTTACTTGCCGGAGCACATCTTGGATCTGTCAATTATGTTATGGGCGGAGTCCCACTCATGGCGATCTGGTCGA
ATTGGGGGAAGCTGTAGGTATTATTGCGGGTCAATCAATCGGGGAGCCAGGGACTCAACTAACATTAAGAACTTTTCATA
CCGGTGGAGTATTCACAGGGGGTACTGCGGACCTTGTACGATCCCCCTCGAATGGAAAAATCCAATTCAATGAGAATTTG
GTTCACCCCACACGTACCCGTCATGGGCAGCCTGCTTTTCTATGCTATATAGACTTGCGTGTAACTATTCAGAGTCAGGA
TATTCTACATAGTGTGAATATTCCGTTAAAAAGCTTGATTCTAGTACAAAATGACCAATATGTAGAATCCGAACAAGTAA
TTGCAGAGATTCGTGCCGGAACGTCCACTTTGCATTTTAAAGAAAAGGTACAAAAGCATATTTATTCCGAATCAGACGGG
GAAATGCACTGGAGTACTGATGTTTACCATGCGCCCGAATATCAATATGGTAATCTTCGTCGATTACCAAAAACAAGCCA
TTTATGGATATTGTCAGTAAGTATGTGCAGATCCAGTATAGCATCCTTTTCGCTGCACAAGGATCAAGATCAAATGAATA
CGTATTCTTTTTCTCTTGACGGAAGATATATCTTTGACCTCTCAATGGCTAATGATCAAGTAAGCCATAGACTGTTGGAT
ACTTTTGGTAAAAAAGATAAGGAAATTCTTGATTATTTAACGCCAGATCAAATCGTGTCCAACAATCATTGGAATTTTGT
CTATCCTTCTATTCTTCAAGATAATTCGGATTTGTTGGCAAAAAAACGAAGAAATAGGTTCGTCATTCCATTACAATATC
ATCAAGAACAAGAAAAAGAGCTAATATCCTGTTTGGGGATTTCGATTGAAATACCCTTTATGGGTGTTTTACGTAGAAAT
ACTATTTTTGCTTATTTTGACGATCCACGATACAGAAAAGATAAAAGGGGTTCAGGAATTGTTAAATTTAGATATAGGAC
CCTAGAGGAAGAATATAAGACCCTAGAGGAAGGGTATAGGACTCTAGAGGAAGACTCAGAAGACGAATATGAGAGCCTAG
AGAATGAATATAGGACCCGAGAGGACGAATATGAAACCCTAGAAGACGAATATAGCACTCTAGAGGACGAATATGAAATC
CTAGAAGATGAATATGGGATCCTAGAGGCCGAATATAGGACTCTAGAGAAAGATTCAGAAGAAGAATCTGGGAACCCAGA
GAACGAATATAAAAGTAGAGAGGGCGAATATGGAACTCTAGAGGAAGACTCAGAAGAAGAATATGGGAGCCGTGAAGATG
GCTCAGAGAACGAATATGGGGCTTTAGAAGAAGACTCAGAGGAAGACTCAGAGGACGAATATGGGAGCCCAGAGGAAGAT
TCTATCTTAAAAAAAGAGGGTTTTATTGAGCATCGAGGAACAAAAGAATTTAGTCTAAAATACCAAAAAGAAGTAGATCG
GTTTTTTTTCATTCTTCAAGAACTGCATATCTTGCCAAGATCCTCATCGCTAAAAGTACTTGACAATAGTATTATTGGAG
TGGATACACAACTCACAAAAAATACAAGAAGTCGACTAGGTGGATTGGTCCGAGTGAAGAGAAAAAAAAGCCATACGGAA
CTCAAAATCTTTTCCGGAGATATTCATTTTCCTGAAGAGGCGGATAAGATATCCGGCGCCAGTTTGATACCACCAGAAAG
AGAAAAAAAAGATTATAAGGACTCAAAAAAAAGAAAAAATTGGGTTTATGTTCAACGGAAAAAAATTCTCAAAAACAAGG
AAAAGTATTTTGTTTCGGTTCGACCTGCAGTCGCATATGAAATGGACGAAGGGAGAAATTTAGCAAGACTTTTCCCGCAA
GATCTCCTGCAAGAAGAGGATAATCTCCAACTTCGACTTGTCAATTTTATTTCTCATGAAAATAGCAAGTTAACTCAAAG
AATTTATCACACGAATAGTCAATTCGTTCGAACTTGCTTGGTAGTGAATTGGGAACAAGAAGAAAAAGAGAGGGCTCGTG
CTTCCCTTGTTGAGTTAAGAACAAATGATCTGATTCGGGATTTCCTAAGAATTGAGTTAGTCAAGTCCACTATTTCATAT
ACAAGAAGAAGGTATGATAGGACAAGTGCAGGACCGATTCCCAATAATAGGTTAGATCGCAACAATAGCAATTCCTTTTA
TTCCAAGGCGAAGATTAAATCACTTAGCCAACATCAAGAAGCTATTGGCACCTTGTTGAATCGAAATAAAGACTACCCAT
CTTTGATGATTTTGTCGGCATCCAACTGTTCTCGAATTGGTTTATTCAAGAATTCAAAATATCCCAATGCAGTAAAAGAA
TCGAATCCTAGAATTCCTATTCGAGATATTTTTGGGCTCTTAGGGGCTATTGTACCTAATATATCGAATTTTTTTTCATC
TTACTATTTATTAACGCATAATCAGATCTTGTTAAAAAAATACTTGTTCCTTGACAATTTGAAACAAACCTTCCAAGTAC
TTCAAGAGCTTAAATACTCTTTAATAGATGAAAATAAAAGGATTTCGAATTTCGACAGTAACATCATGTTGAATGCACTC
CATTTGAATTGGCACTTTCTCAATCATGACTCATGGGAGGAGACATTGGCAATAATTCAGCTTGGACAATTTATTTGTGA
AAATGTATGTCTATTTAAATCACACATAAAAAAATCGGGTCAAATTTACATTGTTAATATGGACTCCTTTGTTATAAGAG
CAGCTAAGCCTTATTTGGCCACTAGAGGAGCAACTGTTCATGGTCATTATGGAAAAACCCTTTACAAAGGAGATAGGTTA
GTTACCTTTATATATGAAAAATCGAGATCTAGTGATATAACGCAAGGTCTTCCAAAAGTAGAACAAATATTCGAAGCACG
TTCAATTGATTCACTATCGCCGAATCTCGAAAGGAGAATTGAGGATTGGAATGAGCGTATACCAAGAATTCTTGGGGTTC
CCTGGGGATTCTTGATTGGAGCTGAGCTAACCATCGCCCAAAGTCGTATCTCTTTGGTTAATAAGATCCAAAAGGTTTAT
CGATCCCAAGGGGTACAGATCCATAATAGACATATAGAGATTATTATACGCCAAGTAACATCAAAAGTACGGGTTTCCGA
AGATGGAATGTCTAATGTTTTTTTACCCGGGGAATTAATAGGACTATTGCGAGCGGAACGAGCAGGGCGTGCTTTGGATG
AATCGATCTATTATCGGGCAATCTTATTGGGAATAACAAGGGCTTCCCTGAATACCCAAAGTTTCATATCTGAAGCAAGT
TTTCAAGAAACTGCTCGAGTTTTAGCAAAAGCTGCCCTACGAGGTCGTATTGATTGGTTGAAAGGCCTGAAAGAAAACGT
AGTTCTGGGGGGAATTATCCCTGTTGGTACCGGATTCCAAAAATTTGTGCATCGTTCCTCACAAGACAAGAACCTTTATT
TCGAAATTCAAAAAAAAAATCTATTCACGTCGGAAATGAGAGATATGTTGTTTCTCCATACAGAATTAGTTTCTTCTGAT
TCTGACGTAACAAACAATTTCTATGAGACATCAGAACCCCCATTTACTCCCATTTATACGATTTAAGGATACATAAAGCA
GATTTTTTTTAGTTTAATTTAAACCAGATTTTTGACCTTAGAATGCTAACAGGTCTGATTTTAGATTTTTTATTTTCATA
TTTTACTAAATAAAAGAAGTCAGTTAATTCATTAAGGCTATGTTTATATCATGTATCAATGGCCAATTCTGAGTAGAAGG
TTCCATCGGAACAATTATTATTTATTTCAAGATATTTCGGCTCTTTCTTAATCTTCAAAAAAAAATAAATTCCGTAATGG
TAAGACGAAAAAAAGAAAAAAAAAAGGAAGTGTGGAAAAAATGACAAGAAGATATTGGAACATCAATTTGAAAGAGATGA
TAGAAGCAGGAGTTCATTTTGGTCATGGTATTAAGAAATGGAATCCTAAAATGGCCCCTTACATCTCGGCAAAGCGTAAA
GGTACTCATATTACAAATCTCGCTAGAACGGCTCGTTTTTTATCAGAAGCTTGTGATTTAGTTTTTGATGCAGCAAGTCA
GGGAAAAAGCTTCTTAATTGTTGGTACCAAAAAAAGAACAGCGGATTTAGTAGCATCAGCTGCAATAAGGTCTCGTTGTC
ATTATGTTAATAAAAAGTGGTTCAGTGGTATGTTAACGAATTGGTCGATTACCAAAACTAGACTTTCTCAATTTAGAGAC
TTAAGAGCGGAAGAAAAGATGGGAAAATTCCACCATCTTCCAAAACGAGATGTGGCAATCTTAAAGAGAAAATTATCCAC
CTTGCAAAGATATCTCGGCGGGATTAAATATATGACGAGGTTGCCTGACATTGTGATCGTCCTTGATCAGCAAAAAGAGT
ATATAGCTCTTCGGGAATGTGCCATTTTGGGGATTCCTACTATTTCTTTAGTGGATACAAATTGTGACCCAGATCTCGCG
AATATATCGATTCCTGCCAACGATGACACTATGACTTCAATTCGATTGATTCTTAACAAATTAGTATTTGCAATTTGTGA
GGGCCGTTCTCTCTATATAAGAAATCGTTGATTAAGATTAAGAAGAATAGTTAATTCTTAAGCAACTACGTAGATTTATG
GGATCAGTTACTATTCTTTTTTGTTTTGCATAGATAAAAGAAGGGGAATATTGATATATATTAGAGGGTATTGATATATA
TTATCATTTGATGTGATTTCTTGGTATCCTAAATATAAAATTATAAGATTAATACTTCAGCTAAGTTGAGAAAGAGATGG
TTGAATCAAAAGAATTCCTTTTTTGAAGTTCAATTTTTATCAGAGGACAATATGAATATTACACCATGTTCCATTAAAAC
ACTCAAGGGGTTGTATGATATATCAGGCGTAGAAGTAGGCCAACACTTCTATTGGCAAATAGGAGATTTCCAAATTCATG
CCCAAGTACTCATCACTTCTTGGGTCGTAATTACTATCTTGCTAGGTTCAGTTATCATAGCTGTTCGGAATCCACAAACC
ATCCCAACCGACGGTCAGAATTTCTTCGAATATGTTCTTGAGTTTATTCGAGATTTAAGCAAAACTCAGATTGGAGAAGA
ATATGGTCCCTGGGTTCCCTTTATTGGAACTATGTTCCTTTTTATTTTTGTTTCGAATTGGTCGGGTGCTCTTTTACCTT
GGAAAATTATAGAGTTACCCCACGGGGAATTAGCAGCGCCCACGAATGATATAAATACTACTGTTGCTTTAGCTTTACTC
ACATCAGCGGCATATTTTTATGCGGGTCTTAGCAAAAAAGGATTGAGTTATTTCGAGAAATACATTAAACCAACCCCAAT
CCTTTTACCAATTAACATCCTAGAAGATTTCACAAAACCATTATCGCTTAGTTTTCGACTTTTCGGAAATATATTGGCGG
ATGAATTAGTCGTTGTTGTTCTTGTTTCTTTAGTCCCCTTAGTAGTCCCTATACCGGTCATGTTTCTTGGATTATTTACA
AGCGGTATTCAAGCTCTTATTTTTGCAACGTTAGCCGCAGCCTATATAGGTGAATCCATGGAAGGTCATCATTGAATTGA
CTAATTTTCGAAATAGTCTTTTTTTTTTTTAGCTTAGCCCAATTCATGCATGGTTCCAGATAATCCTCCTGGTTAGAAAA
CTAACTAGTTCGAAATGCGTATGAATATATAACCTAGAGTTGTAGGAGAGAGAATAGACTATACTACGGAATTGTTAAAT
TATATATGCATTCAGGGGGGGGGGACGGAATCCGGTTAGATCTATATCCTTAATGTCTATAAGACAGTCATCTTTTGTGC
GGAATGATTTTGGAATTGGATTCAATAGAAAATGAGAAAATACACAAACAAAATAGAGGAAACAAATGTATATAGGATTT
TTTTGATTTCTAAATTTCTAAGTTAGATTCATTATCTAATCCGATCTATAGAATTCCCCTCTATATGGAATTGGATTCCA
TATCCAGTTCTATGCAGCATAGTGTTATCAATTGTATACCTTAATTTGATTCCTATTGGATTTGGATTAGTTCGATTTCA
ATAGGGGTTCTTCCTGTATTTTTTCTTTTATTATGGATTAGATGAAGGGGAAAAATGGGAACTCAAGGATATCGAAGAGT
AAAAAAAAAAAAAAAGGATGGAATGAAAGGTTGGTTGGTTGGAAAGAAAGAGAAATAGAATAATGAAAATCATATGGATT
TACACAAACCTCTAATGATTAGAAACTAAAAACGAGATCTCGAAATAGTTCGGACGATTTAGATTATCATTTCAATAGAA
CTTAGAAGTGAAAAGTAATAATTTCTTGGTTGATTGTATCCTTAACCATTTGTTTTTTTTTTTTTTAGACACGAGGAACT
CACCATGAATCCACTAATTGCTGCTGCTTCCGTTATTGCTGCTGGATTGGCCGTAGGGCTTGCTTCTATTGGGCCTGGAG
TTGGTCAAGGTACTGCTGCAGGACAAGCTGTAGAAGGTATTGCGAGACAGCCAGAAGCAGAAGGGAAAATACGAGGTACT
TTATTGCTTAGTCTAGCTTTTATGGAAGCTTTAACAATTTATGGACTGGTTGTGGCACTAGCGCTCTTATTTGCGAACCC
TTTTGTTTAATCCTAAAAAAGAAAATGAGTCCTTTAGATTAGATACTTTTTTCTTTTTTTAGTAAATTGGTATTTGCTTC
TGTAATTCCAAGTATATCAATACTTTTATTTATTATATTATTCCAGGAATTTTTTATTTATCGGGACAGACAATACCTCG
GGAAGGGTTGATTTGAGCATGATCAATTTAGGTAGAAGATATGCTCGCCCTCTTCCTTCCCGTCCTTAGTTTAGGATAGT
GGAAAGTCTTTTTCCTTTTATTTTAGGAATTTTGGGAACATTTTAACAAAGGAGATCTTTCACAAGTCAAACGCAACCTA
AGACTTAATCTAAAAGAAATTATTAGATTGAATCTATTTGCATTAAAAAAATTACATTAAAAAAACCGATAAAAAAGGGG
CGAGCGAAGTAAGTGATCGAAAAACTTTCTTCTTTGTTCGTCCTATCTATAAGAGGAGAGCATATGAAAAATGTAACCCA
TTCTTTTGTTTTTTTAGCTCACTGGCCATTCGCTGGGAGTTTCGGGCTTAATACCGATATTTTAGCAACAAATCTAATAA
ATCTAACTGTAGTGGTTGGCGTATTGATTTTTTTTGGAAAGGGAGTGTGTGCGAGTTGTCTATTTCAAGAATAGATTGGA
TCTATCCGGCTGCACTTTAGAATATTTTTTAGTATTTTGGGGATAAATAAAGGTGCACGATCTCGACGAATTACTTCTGA
ATAACTTCAGAAATCATATGGAAGAACCATAGCATTTCGCGACTCATTGGTAAATTTACTTTGATTCTCTATAGACCAAT
AATGTGAGACCATTAACACGGTTAAAGCTAAACTGCTTGAAGTCCAGGCAAAAAGGGGTACTCTTTCTACAACTATATTA
GTATCGAAATGCTTTATTAGTATCCAAATGCTTTAAACGGGAAATAGCTAGTGTAGAATTTATCTGATATAGAACACTCA
TATCGATAAAATGGTTTGAACTATTTACTAGAAGGGCACCCTGCCCTTTTTCCAATGCCGAATCGACGACCTGTGTATAA
AAAAAAAGAGAATTTTTTTGGATTTAAGAAAAAAAAAAAGAATTCTAGCAATTTTCATTTTCCATTTATTTAGTTTGTTT
TTCTTAATGAAATTGAAATTGTTAACTAACAGAGCAAACACAAAGAAAGAAACAACTTTGCTGACCATGATAGATTTTTA
TCTAGTCGGAAGAGTCCTCTTAATATTTATCTAGTCTTATATAAGTTTCGGTATATTGAAATACAAAGAGAAAAGAGGAT
AGAGGATAGGCTCATTACATAAAAAAAAATATGGAAATAGCCATAATACATAGCAAAACAGAAAAAAAAAGGAGCGTGAG
AGCCAAATGAATCGAAAGATTCATGTTTGGTTCGGGAAGAGATCATAAAAGTTGTAAACTTAATAGCAAGATAATCTACT
TTCATTAAAAGATTTATTAGATAATCGAAAACAGAGGATCTTAAGTACTATTCGAAATTCGGAAGAATTGCGTAGAGGCA
CCCTTGAACAACTCGAAAAAGCTCGGCTTCGATTACAGAAAGTCGAACTAGAAGCGGATGAGTATCGGATGAATGGATAC
TCTGAGATAGAGCGAGAAAAAGTAAATTTGATTAATGCTACTTCTATTAGTTTGGAACAATTAGAAAAGTCTAAAAATGA
AACCCTTTATTTTGAAAAACAAAGAGCGATGAATCAGGTCCGACAACGGGTTTTCCAACAAGCCGTACAAGGAGCTCTAG
GAACTCTGAATAGTTGTTTGAATACCGAGTTACATTTCCGTACGATTCGTGCTAATATTGGCATTCTCGGGGCCATAGAA
TGGAAAAGATAATAAAATTTATTAGGCCTTGAACTTCTACTTTCGTTTAGAATTTAGGCATTATTTTTCACCTTGCTTGC
GAAAAAAAAAAAAGATTCAAGAATGGCAACCCTTCGAGTCGACGAAATTCATAAAATTCTCCGCGAACGTATTGAACAAT
ATAATAGGAAAGTAGGAATTGAGAATATCGGTCGCGTAGTTCAAGTGGGGGATGGGATTGCTCGTATTATAGGTCTTGGT
GAAATAATGTCAGGTGAATTAGTTGAATTTGCAGAAGGGACTAGAGGTATTGCTCTGAATTTGGAATCCAAAAATGTTGG
GATTGTATTAATGGGCGATGGGCTGATGATACAAGAAGGAAGTTTTGTAAAAGCAACAGGAAGAATTGCTCAGATACCCG
TGAGCGAGGCTTACTTGGGTCGTGTTATAAATGCTCTCGCTAAACCTATTGATGGGAGAGGCGAAATTGTCGCTTCGGAA
TCTCGCTTAATTGAATCTCCTGCTCCGGGTATAATTTCCAGGCGTTCCGTATATGAACCCCTTCAAACAGGGCTTATTGC
TATCGATTCGATGATCCCCATAGGGCGTGGTCAGCGAGAGTTAATTATTGGGGATAGACAGACTGGCAAAACAGCAGTAG
CCACAGATACAATTCTCAATCAAAAAGGGCAAGATGTAATATGTGTTTATGTAGCTATCGGGCAAAGAGCATCCTCCGTG
GCTCAAGTAGTAACTACTTTCCAAGAAGAGGGGGCCATGGAATACACTATTGTAGTAGCTGAAATGGCGGATTCACCCGC
TACTTTACAATACCTCGCTCCTTATACGGGAGCAGCCCTGGCTGAGTATTTTATGTACCGGGAACGCCATACTTTAATAA
TTTATGATGATCTTTCCAAACAGGCACAAGCTTATCGCCAAATGTCCCTTCTATTAAGAAGACCCCCCGGCCGTGAAGCT
TATCCAGGGGATGTTTTTTATTTGCATTCACGCCTTTTAGAAAGAGCCGCTAAATTAAACTCCCTTTTAGGCGAAGGGAG
TATGACCGCTTTACCAATAGTGGAGACTCAATCTGGAGACGTTTCTGCCTATATTCCTACTAATGTAATCTCCATTACAG
ATGGACAAATATTCTTATCTGCGGATCTATTCAATGCCGGAATTCGACCTGCTATTAATGTGGGTATTTCTGTTTCCAGA
GTAGGATCCGCAGCTCAAATTAAAGCCATGAAACAAGTAGCTGGCAAATCAAAATTGGAACTAGCTCAATTCGCAGAGTT
ACAAGCCTTTGCACAATTCGCCTCTGCTCTCGATAAAACAAGTCAGAATCAATTGGCAAGGGGTCGACGATTACGGGAAT
TGCTTAAACAATCCCAATCAAACCCTCTCCCAGTGGAAGAGCAGGTAGCTACTATTTATACCGGAACGAGAGGATATCTT
GATTCGTTAGAAATTGAACAGGTAAAGAATTTTCTGGATGAGTTACGTAAACACCTAAAAGATACTAAACCTCAATTCCA
AGAAATTATATCTTCTAGCAAGACATTCACCGAGCAAGCGGAAATCCTTTTGAAGGAAGCTATTCAGGAACAGCTTGAAC
GTTTTTCCCTTCAGGAACAAACATAAATATAGCATGTCTACTCTTATTAGTATAACTCATGTTAGTAGAAGAGGAATCAT
TGAGAATGATTTTTCATTTGATTCATGCACAAAAGTTTTCTTAGTTTTTAGTATAGTTATTTAAAGAATAGATAGAAAAA
AGATTGCGTCCAATAGGATTTGAACCTATACCAAAGGTTTAGAAGACCTCTGTCCTATCCATTAGACAATGGACGCTTTT
CATTTATATTTTACTATTTCTCTTTTTTTTATATATGTTCAGAACAAGAGAAAAAACAAAAAACTGTTAGACCAAAACTC
TTTTAGGTTTTAGGAAAGAAAAAAAATCCATATACAAATGGATGATACATATATCATAAAGAAATAATATGGAGTGGGCA
GTAAGTATTGAACCCATAACTCCAAGGTTATGAGCTTTGTGCGTTACCACGCAGCTCTACCTTCTTAAACTAAAGAGCGG
GGAACTAGTGGATAAAAGGGAGTTGGATACGCCCTCTACCATATCTATACAAATAGAATAGTCTATTTATACAGAATGGT
AAAGAGGGCTTTTCTACGATCATCAATTCCAGAAAACCATACAAATAGCAAAGGGTATTTTATCCTTACCAACTAGATCT
TGTTGCACCCGGTAACAAACATGCATAAACCATTTCTCGAAGTATGTGTCCGGATAGCCCAAAGTCTCGATAGTTAGCTC
TAGGTCTTCCGGTTAAAAAACAACGTCGATGAAGGCGTGTAGGTGCACTATTGCGTGGTAGGGATTGCAATTTTTCTTGC
ATTTTCGTTTTTTCGCTCAAAGGGGAAACTTTGCTTCTTATCTTTTTTTTTGAGGATCGACGAATCAAATGATATTTTTG
TTCTAATTTCTGCCGCTTCTTCTCCCTCTGAATCAAACTTTTTTTTGCCATAATGTGCCGTTCCTATTATTACCAAGTAT
ATGGTTCTAATCCTAGATGGAAAAATAAATAGACAAAAATCTAAGAAGGCTGATCCTCCCTCTCCATCAAGAGTAATGAA
CTAGGTTCTGATACAGTATAAAAAAACCTAACTAAATTAACCAAACTTGCCTGATGTTGAGGCAATCAAGAAAGCTGCAT
AAGTGAATATATAACCCACGGAAAAGTGGGCTAATCCAACTAATCTTGCTTGCACAATGGAAAGAGCCACGGGCTTATCT
CTCCAGCGAATTAAATTAGCCAAAGGTGTACGTTCATGGGCCCATGCTAAAGTCTCAATTAATTCCTGCCAATATCCACG
CCAGGAAATTAAGAACATAAATCCAGTAGCCCAAACAAGATGTCCAAATAAGAACATCCAGGCCCATACTGATAAACTAT
TCATCCCAAAAGGATTATATCCATTGATAAGTTGTGAAGAATTTAACCATAGGTAATCTCTTAACCATCCCATCAAATAA
GTAGAAGATTCATTAAATTGTGAAACGTTGCCCTGCCATAATGTGATGTGTTTCCAATGCCAATAAAAAGTAACCCATCC
AATGGTATTTAACATCCAGAAAACTGCCAAATAAAACGCGTCCCAAGCAGAAATATCACAAGTACCGCCGCGCCCTGGGC
CGTCACAAGGAAAACTATACCCGAAATCCTTTTTATCCGGCATTAATTTGGAACCGCGTGCATCTAAAGCACCCTTTACT
AAAATCAATGTAGTTGTATGCAAACCTAGAGCAATAGCATGGTGAACCAAGAAATCTCCGGGTCCTATTGTTAGGAAAAG
CGAATTACTATTTTCATTAACAGCATTCAACCATCCGGGCAACCATATGCTTCGACCTGCATTGAAAGCGGGGCCATTGG
TTGAAGATAGGAGTATATCGAACCCATATGTCGTCTTACCATGAGCAGATTGTATCCATTGGGCAAATATGGGTTCGATC
AAGATTTGCTTTTCTGGAGTACCAAAAGCAAGCATGACGTCGTTATGAACATAAAGGCCCAAGGTATGGAATCCTAGGAA
TAGGCTAGCCCAACTTAAATGAGATATGATAGCTTCTTTATGGTCTAACATTCTTGCCAATACATTATCCTCATTCTGTT
CCGGATTGTAATCCCTAATGAAAAAAATAGCTCCATGAGCAAAAGCCCCTGTCATGATGAACCCTGCAATGTATTGGTGA
TGAGTATATAAAGCAGCTTGAGTAGTAAAGTCTTGTGCTATGAATGCATAAGCAGGTAAAGAGTACATATGTTGAGCTAC
TAAGGAAGTAATAACCCCTAAGGAAGCTAGAGCAAGACCTAATTGAAAATGAATCGAATTATTGATTGTATCATAAAGGC
CTTTATGCCCACGTCCTAATCGACCCCCCGGAGGAGTATGTGCTTCTAAAAGATCTTTGATACTGTGCCCAATTCCGAAG
TTAGTTCGATACATATGACCAGCAATGAGAAAAATAAATGCAATAGCTAAATGATGATGAGCAATATCGGTCAGCCACAA
ACTTTGTGTTTGTGGATGGAATCCCCCAAGAAGGGTTAGAATGGCAGTTCCAGCTCCTTGAGTGGTACCAAATAAATGAT
TACTCGAATCAGGGTTTTGGGCATAAAGATTCCACTGACCCGTCAGAAGGGGACCCAACCCTTGAGGATAGGGTGATACA
TCTAAGAAATTATTCCATCGAACGTACTGCCCCCTGGATCCGGGAATAGCAACATGAACTAAATGTCCTGTCCAAGCCAA
AGAACTTACCCCGAAAAGTCCTGACAGATGATGATTGAGACGAGATTCCGCGTTTTTAAACCACGAAAGGCTTGGCTTCC
ATTTGGGTTGTAGATGTAACCAACCCCCTATTAAGAATAGCGTAGAAAGAAATAATAGAAAAAGAGCTCCAGTATAAAGA
TCTTCATTAGTGCGCAATCCAATTGTATACCACCACTGATAAACCCCAGAATAGGCGATATTCACTGGACCGGCAGCACC
TCCTCGAGTAAAGGCTTCCACGGCGGGTTGACCAAAATGAGGATCCCAAATCGCATGAGCAATAGGTCTTACGTGTAAAG
GATCCTGTATCCATGATTCAAAATTTCCTTGCCAAGCTACATGAAACAGATTTCCGGACGTCCATAGAAAGATTATTGCT
AACTGCCCAAAGTGAGAAGCAAAAATGTTCTGATAAAGACGTTCCTCAGTAATATCATCATGACTTTCAAAATCATGTGC
GGTAGCAATACCAAACCAAATACGACGAGTAGTGGGGTCCTGAGCTAAGCCTTGGCTAAACCTGGGAAATCTTAATTCCA
TAATGCCTTTCAAATCCTCCTAGCCACTATCCTACTGCAATAATTCTCGCTAAGAAGAATGCCCATGTTGTGGCAATTCC
ACCCAGAAGGTAATGGGTTACTCCTACAGCACGGCCTTGTATAATGCTCAAGGCCCTAGGCTGAGTAGCAGGAGCAACTT
TTAATTTGTTATGAGCCCAAACGATAGATTCAATGAGTTCTTGCCAATAACCACGGCCGCTAAATAAAAACATTAAACTG
AAAGCCCAGACAAAATGCGCGCCTAAGAAAAAAAGACCATATGCAGATAATGAAGAACCATAAGACTGAATTACTTGGGA
TGCCTGTGCCCACAAGAAATCTCGGAGCCAACCATTAATCGTAATGGAACTCTGTGCAAAGTTTCCCCCTGTGATATGAG
TTACTATCCCTTGATCACTTACAGTACCCCAAACATCCGACTGCATTTTCCAACTGAAATGGAAAATGACTACCGAAATT
GCATTGTACATCCAGAATAGACCTAAGAAAACATGATCCCAGGCAGATACTTGACATGTTCCCCCTCGTCCAGGCCCGTC
GCAAGGGAATCGAAAACCAAGATTTGCTTTATCAGGTATCAAACGGGAACTGCGAGCAAATAAAACACCTTTCAAAAGTA
TTAATACAGTCACATGGATGGTAAATGCGTGAATGTGATGGACTAAAAAATCTGCGGTTCCTAATGGAATAGGTAACAAA
GCAACTTTGCCGCCTACAGCTACTAACTCGCCACCTCCCCACGTTAAGCTGGTACTTGTTGTTGCACCAGGAGCTGTTAC
GCCAGGTGCATCAGCATGGATATTTTGTACCCATTGAGCAAAGATGGGTTGTAATTGTATGGCGGTATCCGAAAACATAT
CTTGGGGACGGCCTAAAGCACTCATGGTATCATTATGAATGTACAAGCCAAAACTGTGAAAACCTAGAAATATACATACC
CAGTTAAGGTGGGATATGATTGCATCGCGGTGTCTAAGGACGCGATCTAATAGATCGTTGTATCGAGTAGTTGGATCATA
GTCTCTTACCATAAAAATGGCTGCATGTGCAGCAGCACCGACTATTAGAAATCCGCCAATCCACATGTGGTGTGTGAACA
AGGAAAGTTGTGTACCATAGTCAGTAGCTAGGTATGGATAGGGGGGCATAGAGTACATATGATGAGCTACAACAATAGTT
GTAGAGCCTAGCATAGCTAGGTTAAGAGATAATTGAGCATGCCATGACGTTGTTAGGATTTCATAGAGACCCTTATGGCC
TTGTCCTGTAAATGGGCCCTTATGAGCCTCCAAAATATCTTTAAGCCCATGACCAATACCCCAGTTGGTCCTATACATAT
GACCGGCGATCAGGAAAAGAATAGCAATAGCTAAATGATGGTGCGCAATATCGCTCAACCATAGGCCACCGGTTATTGGA
TCTAGTCCTCCGCGAAAAGTAAGAAATTCTGCGTATTTGGACCAATTCAAGGTGAAAAAGGGGGTTGCTCCTTCGGCAAA
ACTAGGATAAAGTTGAGCCAAAAGGTCACGATTCAAGATAAATTCATGAGGAAGTGGTATCTCTTTAGGATCAACTCCAG
CGTCAAGAAATTGATTAATTGGTAAAGATACATGGATTTGGTGTCCTGCCCAAGAAAGAGACCCAAGTCCTAATAACCCC
GCTAAGTGGTGATTCAACATGGATTCTACATCTTGGAACCAGGCCAATTTGGGAGCGGCTTTGTGATAATGGAACCAACC
AGCAAAAAGCATTAACGATGCAAAAATCAATGCACCGATTGCCGTACAATAGAGTTGTAACTCACTAGTTATTCCAGATG
CTCGCCAAATCTGAAAAAAACCGGAGGTTATTTGGATTCCTCGGAAACCCCCGCCTACATCACCATTCAAAATTTCTTGC
CCTACTATTGGCCAAACTACCTGAGCACTGGGTCCAATGTGAGTAGGATCGCTTAGCCACGCTTCATAATTGGAAAAACG
GGCACCGTGGAAGTACATGCCACTCAACCAAAGAAAGATAATGGAGAGTTGACCGAAATGAGCACTAAAGATTTTTCGAG
AGATCTCCTCCAAATCACCGGTATGACTATCGAAATCGTGAGCATCAGCATGTAGGTTCCAGATCCAAGTGGTAGTATCA
GGGCCCTTAGCTATTGTTCTTGAGAAATGCCCGGGTTTGGCCCATTCCTCAAAAGATGTTTTTACAGGATCCCTATCCAC
AACAATTTTAACTTCTGGTTCCGGCGAACGAATAATCATTAAGTCCTCCTCTTTCCGGACAAGACATACAAAGAGACCCG
CCAACTGTCTTTTTAGTGAATCTTTGAAGGATAGATATTATGATTAGTCCTTTTCTTTACTATCTACCGCCCTTCTATAT
ATATATATTTTTTTTTTAGTTATTCACTGGAGCAATTATATATTGAAGTCAATCCGAGGCAAGTGTTCGGATCTATTATG
ACATAAGGATTAGGTGCCTAACGGACATTGGTTATCCTGGATAATTATTTTCCGACGTAACAAAAAAAGATTTTTTTACG
TTTTAATTTAAGAAGCTAGTGTATTTTTTTTTTTAAGGTATAAGCCCCTATCTACATCTACTTTCCTTGAGTGAGCATAA
TAAATTTCCTTGAGTGAGCATAATAAAAATATTTTGATTCGATTCCAAATTCCAAGAAACTCATTAGAATTAAAAAAAAA
ATAATCCTGATATATTAGGTAGGAATATTTATATTGCCCCTTTTTATTTGCTTTATTACTTCTGTTCGAGAGCCTATCCC
TATTATTTATCCTTATGAAATATGATATAAAATCGAAGGTAGAAGAAAGGGATATAATGAAATTCTTGATTTGATCTTCC
TACCAAAATTATTTGATTAATGGATCAACAACCAAATCACTCATTTTAGGAAAATGGGAGTGGTTTTATTCAAATTCAAA
GCGCTTCGTAATCTTCAACCAGTTTTGTGCTTCAATATAATTTCCCGGAGTAAGCGCTATAGCTTGTTTCCAATACTCAG
CAGCTTGATCAAACCAAGCTTCTGCAATTTCCGAATCACCCTGTAGAATGGCCTGCTCTCCTCGGTCGGAATAGGCAGTT
CCTTCCCCTAGAACCGTACTTGAGAGTTTCCTACCTCATACGGCTCTGAAATTGCTATCTTAATTTTCCCTATCTTAACT
GAATTCGATTTCTCAAAAATCGATCCAATTTCTTCTTGGGTTAAGCAGAAGAAGTTATTACCTAAGTTTCAAACCCTAAT
TTTGATCAATAATCAGTCTGATCTTTTCTCCCACCTTCAGAAGAATGGAGCATAGATAGACCTATATCCTTCGTTCGAAT
TTTCTGAAAGGTAACTATCTCGGTTTCGTGTCTTTCATATATGAAATTTCTATAGAATCCTTGAAAAAGACTTTTTCCCA
TAAGAAAGAAAAAAGAACTTACTATCTTTGGGATCTGATACTACACCGCTGCTTAATCCTTTAGTGGATCGGCTCTATTA
CATAAGCAGATTCCTAAATTTTGCCACAGATCCTGGTATAATTAAGCAGTTTTTTTTTAGTTGTATCGACCCAGTCGCTC
ACTAATTGATCTTTACGGTGCTTTCTTTATCAATTTGAGACTTTATCCATAGAGTAGTAGTATAGGCTCTATTTTCTTCT
TATTTTGATTCTCGTGAAGTGTTCTTCCTTCCTACAGCTGATAGGGCAAAATCATTGTTTTGACGATCCCTATGTAGAAA
GCCCTTTTTCTAGTATTTACTAGAAAATTTCATCTTTTTTTCTTCTTTCTATAGTGGAGATAGTCGCACGTAATGACAGA
TCACGGCCATATTATTAAAAGCTTGCGGTAAGAAGGGGTTTCGTTCTAGCGCCCGGAAATAATATTCCAAAGCCTTTGTA
TGCTCTCCATTACTTGTGTGTATAAGGCCGATGTTATATAGTATATAACTTCGATCATAGGGATCAATTTCTAGTCGCGT
AGCTTCATAATAATTCTGCAAAGCTTCCGCATAATTTCCTTCGGATTGAGCCAACATCCGTTACGGTCGTTCATTCTATT
CAAAAAATCTCCGTTCCAAAACCGTACATGAGGTTTTCATCTCATACGGCTCCTCCCTTCTGTACATAGTACTAAGCAAA
AAATCTATAGAATGAAAATAGAATTAGTCCCACTCATTATGGACCGAAAGGGGCTGGTATTTTTCCAAGAAATCTCTAGC
CACCCTTTCCCCAAGAGATTTTTCTTAACACCAATGAATTCTATTAATGCTAGAGGAAAACGATAGCTCCGGGAATTTCT
TTGTTCTCAACGCCTCCTATTTAGAGGAATTAGCCACTTCAACGACCTTTGATGGTTATAAGGGTATCCAAAGTACAAAC
CTGATGGTTGTTTGCTATCCCAACCATTTTTCCCAACCCTGATACCGATCAGGAAAGGGTTAAGTTCTAACAAAGTTTTT
CTGTTGTTGATTCCTATTTGGAGGTGTAGTGCTTTTCTCCCCTATGCTGCCTATTGGTCCTAGTAGAGTAGGATTGGCCT
GTAATACAGAACCTATCCTGTAGGTGTAACCTTTCGCTCAATACTCAAATCTACAATTGAAGCATCTAAGGCCACATCAA
TCGAGGATACACGACAGAAGGAATTGTTAGTTCACCTCACCTTCCTCAAGCGCGGGTTTCCTTTACTAATTTTGTTCTCT
CTATGCGAACCCCCTTTCTTTCTCGTAAGACTGGAGATGCGGGTAGGGCTGAAAAAAAAAAAGAGTCAAATCGCACCATC
TCTATAATAAGTAAATGCTTTTTTTTCCCCTGAGGTTGTCGGAATTATTTGCAATAAAATATTGGCTACAATCGAGGAGG
TCTTATCAATGAAATTTCCATTTATACGGGATCTAGGCATAATTCCCAATCCATTCTATATAGAATTCTTTTCATTCTAT
CACAAAATAACATAAAAACATTTGAATTGATCCATATGCTCTAAATGGATAAGAGAGGTATGGATTTTCCGCTCAGCTCA
AATTGTCTCCTTTTCCTTCTGTTTGGGCAAGAAGAGATATGAAATATTTGAGTAAGATTGGATTTCATTCCACTTTCCTA
TTTTTCAACAACAATTTCTCTCATCAGCTATTTCGCGTTTTAAAAATTATCCCGTACCTTTTTTTTGTTTAGATTGTATG
GGGTAAAGTACCTTATGCAAATAGAATTCTAGGGTTCCTTTATTTTCTTATGGAATAATAAGAATTTTTCTATTCTCTTT
TTATTTTGGTTTTCCCCAAAGAAAAACTTTTGAGGGACTGAAATTCCTAGTAAAAAAAATAAATAAAGGACCTTTACACT
TAGATAAAAAAAAGAATTTTTCCAATAGAGCCATGGAATCCCCGAGTGGTTGTGGCTGTACCTGTACAGCAGGAATACGA
AAACTCGCTATTCACTCAGTTTATTTTCCATAATAAGATTATGTAGGAGAGATGGCCGAGCGGTTCAAGGCGTAGCATTG
GAACTGCTATGTAGACTTTTGTTTACCGAGGGTTCGAATCCCTCTCTTTCCGTTTCTCTTAATTCATCAACGTTACCAAT
TACAATGTATCAAATCAAATAATAATTTATTTTAGTTCAGCAATAATACCTTTATTTAATAGAAATTCTCTAAAGCAAGT
TACTTTGGTATGTAAAATACACATAGAGGAAATAACAAAAAAGAAAAAAGATCCTAAGGTTACTCTATTTCTGCTAGGTA
AATGGGAAAATACGAATTAAGAGCCTTAGGTCGATTTAGTTCGGGGAAAGGGGAAGGGGAAAAAAATTCTATGAACCTTT
CCTTTTTCGTTAAGTTCAAGTCTGACGAGAGTAATATTCTACAACTAACAACTCATTTATTTTGAGACCGACCCACTTTC
TATCTAGGATTTTTTGTACTAGTCCTTTATATTGCAATGTATCAACCGTCAAATGCTTTGGCAATTTGCCCGGATCGGAT
GAAGCAATAGAATTTTGAATCAGACGTTTTGATCTTTGGTTATCCTTCGTACTAATAATATCTCGGGGTTTGCAACGAAA
ACTTGGTATATCAACTATACGACCATTAACTAAAATATGTCTATGGTTAACTAATTGCCGGGCCCCAGGAATGGTTGAAG
CCATACCCAATCGAAAAACAATATTATCCAAACGCATTTCAAGTAATTGTAGTAAAACCTGACCTGTTGACTTTTTTGCT
TTTCCAGCGATATGTACATATCTAAGTAATTGTCGTTCTGTCAGACCATAATGAAAACGCAATTTCTGTTTTTCTTGAAG
ACGAATACGATATTGCTCTTTTTTCCCAGAATGGAATTTTTTTTTCAGATTACTTCCGGATTTAGGCGTTTTTCTAGTGA
GTCCTGGTAAAGCTCCCAGACGGCGTATTTTTTTTAAACGAGGTCCTCGATAACGGGACATGAAGACTCCTTTTTTTTTT
ATTGAAATTACATTTTACACAATAAATTTCATTGTATTTACATTACAGAATACATCGAAATTAAAACTGAATTAAACTAA
AGGATAAACAGAAGAAAATCTACTAAAGTACCACAAAAAATGGAATTTCATCAACATCTGGATTTTTTGTATATATATTA
TTTATTTTAATGTTTTGTATCTAGCAAAATTGTAAGGTAGAACGACACAATGGACCCTGGGATTTTCCATTTAATTCGGA
GAAAAAAAGAGATTCTTGTTCATGGAACATCGATAGAGAAAAAAGCCGACTATCGGATTTGAACCGATGACCCTCGCATT
ACAAATGCGATGCTCTAACCTCTGAGCTAAGTGGGCTTACATAACAGAAATAGTGTAACAAATAGAAATATATATAGGAA
ATCCATAAAATGGCAGATCTTAATTATTAATCTTAGTTATTAACTAGTTCAAAATTTGAGATTCTACTTAGAATTAGAAA
AAAAAAAGAATGAATATCAAGCGTTATAGTATGATTTAGAATACTCTAAAAAAGGAGGGGGGGGATAGAGAGAAAAACTT
TTGGATATATTGATTCTGATTGAATTGCAAATATATCAACAGTAGAATCAATTCAATTCTGAATTGCAATAAGCAGGGTC
TCTCGAATAGAGACGAGCTGCTAGACTAGGTCGAATAATGAATTCAATGATTCAAAAACTAAGAGATGTAAGAAATTACA
CAAGGAATCTGGGTTTCAAAGAAAAAAAAGGAAAATGGGGATATGGCGAAATCGGTAGACGCTACGGACTTGATTGTATT
GAGCCTTGGTATGGAAACCTGCTAAGTGGTAACTTCCAAATTCAGAGAAACCCTGGAATGAAAAATGGGCAATCCTGAGC
CAAATCCCTTTTTTGAAAAAACAAGTGGTTCTCAAACTAGAACCCAAATGAAAAGGATAGGTGCAGAGACTCAATGGAAG
CTATTCTAACGAATCGAGGTGTAATTACGTTGTGTTGGTAATGAAACTCCCTCTAAATTTGAGAAAGAAGGGCTTTATAC
ATCTAATACACACGTATAGATACTGACATAGCAAACGATTAATCACAGAACCCATATCATAATATAGGTTCTTTATTTAT
TTTTTAGAATGAAATTAGGAATGATTATGAAATAGAAAATTCTGAATTTTGATTAGAATTATTGTGAATCCATTCCACTC
GAATATTGAGTAATCAAATCCTTCAATTCATTGTTTTTGAGATCTTTTAAAAAGAGGATTAATCGGACGAGGATAAAGAG
AGAGTCCCATTCTACATGTCAATACTGACAACAATGAAATTTCTAGTAAAAGGAAAATCCGTCGACTTTATAAGTCGTGA
GGGTTCAAGTCCCTCTATCCCCAAACCCTCCTTTATTCCCTAACCATAGTATTTATCCTATTTTTTTCTTTTATCAATGG
GTTTCAAGATTCATTAGCTTTCTCATTCTACTCTTTCATAAAGGAGTGCGAAGAGAACTCAATAGATCTTATGCTATTCA
TTAAATAGATTTCTTTTTTATTAGAGTATCGGCAAGGAATCTCAATTATTAATTAAATTATTAATTATTATTAAGTAAGC
CATCCACAATGCATAGGACTATCCCCCATTTCCAAATTAGGAATGGAATACTTTATTAATTTTTTAGTCCCTTTAATTGA
CATAGATGCAAATACTCTACTAGGATGATGCACAAGAAAGGGTCAGGATAGCTCAGTTGGTAGAGCAGAGGACTGAAAAT
CCTCGTGTCACCAGTTCAAATCTGGTTCCTGGCACAGAAAAAAAGGATCTACCGAATAGGTAGTGATACAAATACTTTGA
GATGCATTGGGGTACATATTCATTAATAATCTAGATAGTATACACTAAGTAGATAAATCTCTAAACACTTCTTTTTAGAA
AAGGGTTAAAATCTCTGGTTCTTTTTTTTATGGTATAGAAGGAGGTGAGATTAGGTGCCCTTTTCTTCATTTTTGCATTT
CTGATTAATTTTGTATTCCGCTATTCCGAAGAATATTTTTTTTTCTTGATACTTACTTTTCTAATTGTTCTAAGTAATAT
GCGCGGTACAAAGTTCGTGGTAGGAACTTCTTTGAGTTATTGTATTTTTCTGTTCATACGAAGGAAATGAATATGTGATT
TTCAAAATTGGAAAATCGAAATGAAGCCCTTTTTTGATCAGTCTATCTGGACCTTTTTGTATAATAGAATAGTCGTTTCG
TCTAGGAAAAGAATATCAAAATATTCTTTGACTTGAATAAAATCTGGAGTTGTATAAGTAAGCATGAATTTATTATCATT
CAATGAGCATCTTGTATTTCATAAAAATTAGGGGTTATATAGTCCTTACGTAAGGGCCAACCTATCCAACTTTCCGGCAT
TAAGATACGTTTAAGGCGCGGATGATTATCATAAGAAATTCCCACCATATCATAAGATTCGCGTTCTTGAAAATCGGCAC
TTCTCCAAACCCAGAAGACAGACGGGATTCTAGGATTATCTTTTTGGGCAAAGACTTTTATGCATACTTCTTCTGGGTTA
TCTATACCATACTGTATTCTCGTAAGATGATACACGCTAGCTAAGGATCCCCCGGGTGCTACGTCATAAGCACATTGGGA
ACGTAAATAATTGTAACCATATACATATAAAATGACAGCAATGGAATCCCAATCCCCTGCTTTTATTTGTAAAGTCTCTA
TTCCTCGGTGATCGAAGCCCAAAGATCTATGAATCACCTCATGTTTGACTAGCCAATTAGATAACCACCCCTGCTGCATT
GTCTTGATCTCCCCCCCCCTTTTTTTTTGTATAAATATTTCACATTTCAAATGTAAGTTTGAAAGATTGCACTGCTCTTT
CTTTTTATGCACAAAAGAACCCCTCTTAATTCACTAATTTGGAGGAAGATACTGGACTTTTTGATCTGAAAAAAGTTTCA
GAAGATATATCTAAAGTAGATGGTGATTGATAGAGCAATTCTTGCTCGTAAGTTCCGGTATGAGTACTGCGCCGAACATA
AAGTTTGTGACTAGTAGTAAAACAGCGCTTTTTCTTTTGACTTTGACATAGAGTTCGATCCTCAACAATTTCTCGTGATA
TCTTCTTACGAAGTTTTGTTAGGGCATCTATAACAGCCTCGGGTTTAGGTGGGCAACCCGGCAAGTAGACATCCACAGGA
ATTAACTTATCAACTCCCCGAACAGTACTATAGGAATCCGTACTGAACATTCCCCCTGTAATAGTACAGGCTCCCATAGC
AATGACGTATTTTGGTTCAGGCATTTGTTCATATAATCGCACTAAAGAGGGAGCCATTTTCATTGTTACCGTACCGGCTG
TTAAAATTAGGTCCGCTTGCCTAGGACTTGATCTTGGTACCAATCCATAACGATCAAAGTCGAATCGTGAGCCTATTAAT
GAAGCAAATTCAATGAAACAACAACTGGTACCGTATAGAAGGGGCCATAAACTGGAGAGTCTTGACCAATTCGAAAGATC
ATTTGGTGTAGTTGAAATAACGGAATTGGAACTTGTTTGGTCAAGTAACGGAAACTCAATCAAACTCATAACTGTCTCAA
TGGAATCTTTTCCTTCTTTTTTTTTTTTGTCTGAATATTCAGTTAAGACCATTCCAAGGCTCCTTTTCGCCATGCATAAA
CTAAACCAACAATTAGGATAAGCACGAAAATCAAAGCTTCGATAAAAACGGATACACCCAATACGTCAAAACTCATTGCC
CAAGGGTAGAGAAAGACCGTTTCCACATCAAAAACAACAAAAACTAGCGCAAACATGTAATAGCGTATTCGAAATTGTAA
CCAAGCACCCCCCATGGGTTCTATACCCGATTCATAACTAGAAAGCTTCTCTGGTCCTTCACTAGCCGGGGCTAAAAGTC
CTGAAATCCAAAATACCAAAATAGGAATAAGGCTTGCTATTATTAGAAATGTCCAAAAAATATCATATTCGTGAAGCAGG
AACATAAATGTACTCCCATTAATGTGGAATAGGCGGAACTGAAATTAGTCAATTCAAGTTAGCATTGTCAATTTATCCAG
AATTTATCTCTTTTCCTCGGTGAAACAAGAATCTCTTTTGCTCAAACCAAAGAGCGCTTACTTTAGCTTTTGTTTCTTTT
GTGTCATGTCTTCTTTAAGGATTCATCCAATGGAATCCCCACTATCTTTCTTTTGGATTTCCATTCTATTTAGATATGGT
ATAGACAGACCTAATTCTTATACAAAGAAAACTCTTTTGCTTCACTTTGTCTTGCTTTCTCTAGAATCTTCTAGAAAAAA
GAATAGCTCTATCCTTTATTTAAGCATAGTCAGAGACTATTAAATAAAAAAGAAAATACTTAACTACTAATTAGATTAGA
ACCTAATTAAAATAGGATTACTAATGTATGCAGCCTAATGAGGAATAATACTAAATAAAAAGAACTCTATTTCATAATTA
TGAAACAGAATATCCTGTTTTATTATTTACTCTTTCTTTTTATTTTCTTTCGATTTTTTCAATTTAAAGTAGATCTATTT
AGATAATCTATATTTTTACATAATGTATATTATAGTAATAAACTTCAAACAAAATAGGAATTCGCAAAATGGAGAAAATC
GTTGCAGTCATTATAGGAAAGTCTAGGCACTTAGGGCATATCCTATTTGAAGGAGGATGGAATTCAAATCAGATAAGGAA
TCTTTCCTTCTATTGATTTGATCGAATTTTTTTTTTTCTTTTCCTGTCTCTATGATTTTCGATAAATGAGCCATGCTAAT
GCTTTTATCTCTATTCTATGGCGCAAGCGACCCTCGAGTCTATAAACAAGTACTAATAAGGAAAAAAAAACTATACTAAA
GGAAACATAGGATATCCATCCTAAAATCTAAAAAAAAAAAAAGACATATATATTAGTAGGGCTATACGGATTCGAACCGT
AGACCTTCTCGGTAAAACAGATCAAACGGATTATTATCGAAATGATTTGAACTGTTTCAAAGACCCAACATGCATTTTTC
TGCATTGGGCTCTTTCATCAACTGATGTAAAGATCAGTTAATCCGCCATAGTTTTTCTTTACGGAAAGATAATAAGATGG
CTCCCTGTGCTCTGATTGATTATTTGTATTATGATCTATCTAGGAGCAATACCAAAGTGTTTCAAAGGAGGATTACTTTG
ACTTAGGTCTGCCTCCGGCCTAAATTAAATCAAACTAAGTGAAATGGAGTCTCTATCGTTCCGCTCCAAGAGTTGACTAT
GAGACTTCATACACCTTAAAGTTCATAGAACGAAAAGAAGTTTTTTGGAGGCCCTTATCCTCTTATGCCTAGCATTGAGT
GGGCTGGATATTTACCTTATCAACTAGCAAATCAATAGGGGTTCTATTTGATTAGGCACCAGAATTGGCACCTGAATCGG
ACTGAACCGACTGTTTGTCAGGCTACTGTTCTCCTATTCTCTCGAATCCATGAAGTAAGACATTGATTTTGCAATAAGGT
CAATTATGTTCATTGCATAATAAGTTCCCTTGAAAAGCATTGGCGCACGTGTAAGCGAGTTGCTCTACCGAACTGAGCTA
TAGCCCTTGTCAGAGATATCTTAACATATAGATAATTTCTTGTCAAGATGAATATTATCTAATGCCATAGGATATCCCTT
TTTTCTATTTACTATAATACCAATAACGGAATACCAATAATGGAGCGGTATTGCTTATAAAAAACATTCGATCTATAATC
GATCGAAGTAATGTGACTTCTTTTGTGATGATAAATTGCCTACTTAACTCAGTGGTTAGAGTACTGCTTTCATACGGCGG
GAGTCATTGGTTCAAATCCAATAGTAGGTAGGTAGGTAGAAAAATTACTAGATAGCATTGGACTTACTTCGCTATCTAAT
AACTTTTTCTACCCTTCTTTTCTTTTTCTTTGTATCAACGAAACCTTTGGATTGTCTTTAATTGGATGGGGGAATCCAAT
TGATAGCTTCGACTCGTATCCTAGCCCGTTTGAGAGCTAGCTTTGCTTCAACCAATTCTTTCGTACCCTCAGCTTTAGTC
AAGTTAGCTTCGGCTATTTCAAGTGCCTGTTGAGCTTCTTCTGGATCAATGTCACTACCCAGTTCTGCATCATTTCCTAA
AATGATGATCTCATTATTAACTATTCTCGCAAAACCACTCCACAGAACCGCCGTTAACCATTGGTCGTTGAGGAGGCGTA
TTCTCAAAGGACCCATATCTACAGCTGTGTTAATGGGGGCGTGGTTTGGTAATACACCAATTTGGCCACTATTAGTAGAT
AAAATGATTTCTTTCACTTCACAATCCCAAATAATTCGTTTAGGAGTTAGTACATAAAGATTTAATTTCATTTCTTCAAT
TTGTTCTCCTCTTCTAAGTTTATAGCTTTCGTGCTAGCTTCATCGATGTTCCCCACCAAATAAAAAGCCTGTTCGGGTAG
GCTATCTAATTCTCCGGAAAGAATTAGTTGAAACCCCCTAATTGTTTCTGCAAGACTAACATACTTTCCTGGAGAACCGG
TAAAAACTTCTGCCACAAAGAACGGTTGTGATAAGAACCGCTCAATTTTTCGTGCTCTTGCTACAGTTAAACGATCCTCC
TCCGATAATTCATCCAACCCAAGAATTGCAATAATGTCCTGAAGTTCCTTGTAACGCTGTAAAGTTTCCTTAACTCTTTG
CGCAGTTTCATAATGGTCCTTGCCAACGATCCGAGGCTGTAACATAGTTGAGGTTGAATCTAAAGGATCGACTGCGGGAT
AAATACCCTTGGAAGCTAATCCTCTGGAAAGTACGGTAGTAGCGTCCAAATGTGCAAATGTTGTGGCAGGAGCAGGGTCG
GTCAAATCGTCCGCAGGTACATAAACTGCTTGGATCGAAGTTATCGATCCCTTGTTGGTAGAAGTAATTCTTTCTTGCAA
AGAACCCATTTCTGTACTAAGGGTAGGTTGATAACCCACTGCGGAGGGCATTCTCCCTAATAAGGCGGATACCTCCGATC
CTGCTTGAACAAAACGAAAGATATTATCGATGAATAAAAGCACGTCTTGCTTATTAACATCTCGGAAATATTCTGCCATA
GTTAGGGCAGTTAAACCAACTCTCATACGAGCTCCCGGCGGTTCATTCATTTGGCCATAGACTAGAGCTACTTTTGATTC
CTCAATATTTTTTTCATTAATTACTCCGGATTCCTTCATTTCCATATAAAGATCATTTCCTTCACGAGTCCGTTCCCCTA
CTCCCCCAAATACGGATACGCCTCCATGAGCTTTAGCAATGTTATTGATTAATTCCATGATGAGTACTGTTTTACCTACT
CCTGCCCCCCCAAATAGTCCGATTTTTCCTCCACGCCGATAAGGAGCTAAAAGATCAACCACCTTAATACCTGTTTCAAA
GATAGATAATTTCGTATCTAACTCAATAAAGGCAGGCGCGGATCTATGAATAGGGAATGTTGCACTAGTATCTACAGGAC
CCAAATTGTCAATAGGTTCCCCAAGAACGTTAAAAATTCGTCCGAGAGTAGCTCCACCGACTGGAACACTAAGAGGAGCT
CCTGTGTCAATCACTTCCATTCCTCTCATCAACCCGTCTGTAGCACTCATAGCTACAGCTCTAACTCGATTATTTCCTAA
TAATTGTTGTACCTCACAAGTCACATTAATTTGCTTATCGGCAGTGTCCCGGCTCTTAACTATCAAAGCGTTATAAATAT
AAGGCAACTTGCCTGGGGGAAAAGTGATATCCAGCACGGGTCCAATAATTTGATCAATACGCCCTGCACTTTTTTCTTCA
ATTGTGGAAACCCCGGGACGCGAAGTAGTAGGATTGGTTCTCATAATTATCACATAATTATCAAAAAAAGGAATTTGTCG
AAATTTTTCGTTTTTTTCTTGTTGAATAATGCCAAATCAAAAAAATATCCCAAAATCCAAAAGTGAAAAGGAAATGAATT
AGTTAATTCAATAAAAAAGAAAAGGGGGCTAGCACTTGATTTCGTTGCCTAAGCGAATCCCATTCACTCATTTACTCATG
GAATGAGTCCGTTGGAAAGTTCAATCAATCTTTTTTTTTTTTCATAGACATTTTTCCTTTTGTCAAGGATCTTTGCCTAC
TCTACTTTCCTGTCTAGGACTTCAATATACAAAATATATACTACTGTGAAGCATAGATTGCTGTCAACAGAGAATTTTCT
TAGTATTTAGGTATTTAGATTCAAAATAAGAAAGGGGCCTATTAAGATAAGAACTTATAAAATTGTAAAATAAGGATTAA
GGGATTGGTTTGGGTTGCGCTATATCTATCAAAGAGTATACAATAATGATGGATTTGGTGAATCAAATCTATGGTTTAAT
AATGAACCATGTTAACTTACCATAACAACTCAATTCCTATCGAATTCCTATAGGATAGAACGTACATAGGGTGTACCCAT
TATATATGAATAAAACATATTCATTATGTTAAGCATACTCCCTTTTTTATTTAATGAGTTGATATTAATTGAATATATTT
TTTTTTTTAGATTTTTGCAAAGGTTTAATTTACGCTTAATCTATATCGAGTAGACCCTGTCGTTGTGAGAATTCTTAATT
CATGAGTTGTAGGGAGGGACTTATGTCACCACAAACAGAAACTAAAGCAGGTGTTGGATTTCAAGCTGGTGTTAAAGATT
ATAAATTGACTTACTACACCCCGGAATACGAAACCAAGGATACTGATATCTTGGCAGCATTCCGAGTAACTCCTCAGCCG
GGGGTTCCGCCTGAAGAAGCAGGGGCTGCAGTGGCTGCGGAATCTTCTACTGGTACATGGACAACTGTTTGGACTGATGG
ACTTACCAGTCTTGATCGTTACAAAGGACGATGCTATCACATCGAACCCGTTCCTGGGGAAGAGGATCAATATATCTGTT
ATATAGCTTATCCATTAGATCTATTTGAAGAGGGTTCTGTTACTAACATGTTTACTTCCATTGTGGGTAACGTATTTGGT
TTCAAAGCCCTACGTGCTCTACGTTTGGAGGATCTACGAATTCCTGCTGCTTATGCAAAAACTTTCAATGGTCCGCCTCA
TGGTATCCAAGTTGAAAGGGATAAGTTGAACAAGTATGGTCGTCCTTTATTGGGATGTACTATTAAACCAAAATTGGGAT
TATCCGCAAAAAATTATGGTAGAGCATGTTATGAGTGTCTACGCGGTGGACTTGATTTTACCAAAGATGATGAAAACGTA
AACTCACAACCATTTATGCGCTGGAGAGACCGTTTTGTATTTGTTGCCGAAGCAATTTATAAAGCACAAGCAGAAACTGG
CGAAATCAAGGGGCATTACTTGAATGCGACTGCAGGTACATGCGAAGAAATGATTAAGAGAGCAGTATTTGCGAGGGAAT
TAGGGGTTCCGATTATAATGCATGACTACTTAACTGGAGGATTCACCGCAAATACTAGTTTGTCTAATTATTGCCGCGAC
AACGGCCTACTTCTTCACATTCACCGAGCAATGCATGCAGTTATTGATAGACAGAAAAATCATGGTATGCATTTCCGTGT
ATTAGCTAAAGCATTGCGTATGTCTGGGGGAGATCATATCCACTCCGGTACAGTAGTAGGTAAGTTAGAAGGGGAACGCG
AAATGACTTTAGGTTTTGTTGATTTATTGCGCGATGATTATATTGAAAAAGATCGTTCTCGCGGTATCTTTTTCACCCAG
GACTGGGTATCCATGCCAGGTGTTATACCGGTGGCTTCAGGGGGTATTCATGTTTGGCATATGCCAGCTCTGACCGAAAT
CTTTGGAGACGATTCCGTATTACAATTTGGTGGAGGAACTTTAGGACATCCTTGGGGGAATGCACCAGGTGCAGCAGCTA
ATCGAGTGGCTTTAGAAGCCTGTGTACAAGCTCGTAACGAAGGGCGCGATCTTGCTCGTGAAGGTAATGAAATTATCCGA
GCAGCTTGCAAATGGAGTCCTGAACTAGCTGCAGCTTGTGAAGTATGGAAAGCGATCAAATTCGACTTCAAGCCGGTAGA
TACCATTGATGTAAGTAAATAAAACTAGATATAAAGATAAAGAAGGTCTAAAAAAAGCGAAATAGAAAGAGAAAAAATCA
GTTACGAAATGCAGTAATTCTTCTTTAATCTTCTAATTGATTGCAATTAAATTCGGCTCGATCTTTTTTTTTGTAAAAAA
GATCGAGCCGAATTTCAATATATCTTGATACGATCATGAGACTTGACAAATCGAGATTCTTCTATTCTATATATCTAGAA
TATATAAAGGTATAATACAATAAAGAAATAAAAATCAAAATAAATATAGTATTATCATACGATAATGGAATCAAATACGC
AGTATTTACAGAAAAGAGTCTTCGTTTATTGGGAAAGAATCAATATATTTTTAATGTCGAATCGGGATTCACTAAGACAG
AAATAAAGCATTGGGTCGAGCTCTTCTTTGGTGTTAAGGTAGTAGCTGTGAATAGCTATCGACTACCCGGAAAGGGTAGA
AGAATGGGACCTATTCTGGGACATACAATGCATTACAGACGTATGATCATTACCCTTCAACTGGATATTCTATTCCACTT
CTACTTTTTAAATTCAAGGGTATTCTGAAAGAGGTATTTCTTTCATTTTATCGCTTTCTTTTGAATCCAATTTCAAGTTG
GATTAGAAAGATAGAAAGGCCATGAGAATGGAAAAAGAAAAATTTAATTATCCATTCCATTCATTTTTTTATAGATATAG
AATACTAAAGAATACTAACTAAAGTATTCTATAAAAAATCTTTATTTTGTAAACTAAAAAATACAATAGTCAATATTCCT
TATAATAGATATACTTAATTATATCATAAGAATCTTAAGATATATTTGGAATAGATAGAAATAGTAAATTGGAATTGAGA
CACCCATTCTATGACAGATTTAAACTTACCCTCTATTTTCGTGCCTTTAGTAGGCTTAGTATTTCCGGCAATTGCAATGG
CTTCTTTATTTCTTTATGTGCAGAAAAATAAGATTGTCTAGAACCCACGGGGCCTAATTTGCTCAATGTATTTCCAGGAT
CATAATACAGATATTTTTTAGTGTAAGTAATATATTAATATGATAGGGTATGTAGCTCTTTCTACACACAAATGAAAAAC
GTCTATGGATGCAGATATAGGTTACGAGCATAAATGCATACATATGCGTAGCCGAGTATAGGGAGTTTTTTTTAAGCGGA
TCCAGGAATTTTTTTTGAATAGAAAGTCAATGTATCTAACCAATTATTTCACAGGAGTCCTAGCTGCTGAAGGTGATTTC
AGAATCAAAACAAAAAAAGTAAAGTCAAAATCATTTAGCTTATTCTCTCAATTTCAATTAACCACTGCTGGATTTAGTAT
ATCTAATATGAATTGGCGATCAGAACACATATGGATAGAACTTCTAAAGGGTTCTCGAAAAAGAGGTAATTTTTTCTGGG
CCTGTATTCTTTTTCTAGGTTCATTAGGATTCTTAGCGGTTGGGGCTTCCAGTTATCTTGGTAAGAATATGATATCCCTA
CTTCCATCTCAACAAATTCTTTTTTTTCCACAGGGGGTCGTGATGTCTTTCTACGGAATCGCGGGCCTATTCATTAGCTC
CTATTTGTGGTGCACTATTTTGTGGAATGTAGGCAGTGGTTATGATCGATTTGATAGAAAAGAGGGAATAGTGTGCATTT
TTCGTTGGGGATTCCCTGGAATAAAACGTCGCATCTTCCTTCGATTCCTTGTGCGGGATATCCAATCAATTAGAATTCAG
GTTAAAGAGGGTCTTTATCCTCGTCGTATCCTTTATATGGAAATACGTGGCCAGGGGGTCATTCCCTTGACTCGTACAGA
TGAGAAGTTTTTTACTCCACGAGAAATTGAACAAAAAGCTGCCGAATTGGCCTATTTCTTGCGCGTACCAATTGAAGTAT
TTTGAGTACCAATTGCAATTTTTAAAAATTGTAAGGATATTTTCGAGTATTTATCTAAAGGAAGGAACAACCGAAGATAA
GAGAAAATTGTTTCTAATTTATTTTGTCCATGAGATATATAGCATAATATTCTTCCCTTTTCATATGAAGGGAAGGGGCT
TTTTTTTTATTCTATTTCTCTATTCCACTTCATTTAGATCTAAAATAAGAAAGAACCCAATAGAATGAAATTCTACTAGT
ATACAAAAAGAGAAATAGATACAAACACAAGGTCTCAAACCTTGTTATAGAATGCTTCAAAGATCAAAGAAAAGAAATAT
CATATAGAGTCAGCGAATAAAGCGGATTCATTAACAACTCAATTTACAGATCAAAAATGAAAAAAAAGAAAGCATTGCCT
TCTTTCCTATATCTTGTATTTATCGTACTTTTGCCCTGGGGAGTCTCTTTCTCTTTTAACAAATGTCTGGAACTTGGGAT
TAAGAATTGGTGGAATACCAGGCAACCTGAAACTCTCTTAACGGATATTCAAGAGAAAAGGATTCTAGAAGGATTCATAG
AATTAGAAGAGCTTTTTCTCTTGGACGAAATGATAAAAGAGAAACCGAAGACACATGTACAAAAACCTCCTATAGGAATA
CACAAGGAAATAATACAATTGGCCAAAATAGATAATGAGGACCATCTCCATATCATTTTGCATTTCTCAACAAATATAAT
CTGTTTGGCTATTCTAAGTGGTTCTTTTTTTCTGGGTAAAGAGGAACTTGTCATTTTGAATTCTTGGGCTCAGGAATTCT
TCTATAACTTAAATGACTCAATAAAAGCTTTTTTTATTCTTTTAGTTACGGATTTTTTTGTTGGATTTCACTCCACCCGC
GGTTGGGAACTACTAATTCGTTGGGTCTACAACGATCTTGGATGGGCTCCTAACGAGTTAATTTTCACTATTTTTGTTTG
TAGTTTTCCTGTGATTCTAGACACGTGTTTGAAATTTTGGGTCTTTTTTTGTTTAAACCGTCTATCTCCTTCGCTTGTAG
TTATTTATCATTCAATTAGTGAAGCATAATTGGATTTCTTAATATTAATCAAATTAGCATTTTTCTTCCTTTAGAAAGAA
AGCCCTTTTCCTTTTTAGCAAAATTCTTTCTATTTCTACCTGCTCAAGGTATTCATCATTCCAGTACAACTGTTGCAGTA
GAATGACAACAGACTCGTGTATAGGGAACTAGATTAACTTAGCTACCTATCTAATTTATTGTAGAAACTCCGGGATCCGC
GATTGGACATGGAAAATAGAAATACTTTTTCTTGGGTAAAGGAACAGATGATTCGATCGATTTCTGTATCGATCATGATA
TACGTAATAACTCGGACGTCTATTTCAAATGCATATCCCATTTTTGCGCAGCAGGGTTATGAAAACCCGCGGGAAGCAAC
TGGACGAATTGTATGTGCCAACTGCCATTTAGCTAATAAGCCCGTGGATATTGAAGTTCCCCAAGCTGTCCTTCCCGATA
CTGTATTTGAAGCAGTTCTTCGAATCCCTTATGATATGCAGCTGAAACAAGTTCTTGCTAATGGAAAAAAGGGAGGGTTG
AATGTGGGTGCTGTTCTTATTTTGCCTGAGGGATTCGAATTAGCGCCGCCCGACCGTATTTCTCCTGAGTTGAAAGAAAA
GATAGGAAATCTCTCTTTTCAGAGTTATCGTCCCAATAAAAAAAATATTCTTGTGATAGGCCCTGTTCCCGGTAAGAAAT
ATAGTGAAATTGTCTTTCCCATTCTTTCCCCCGATCCCGCTACAAAAAAAGACGTTCATTTCTTAAAATATCCCATATAT
GTAGGGGGAAACCGAGGAAGGGGACAGATTTATCCTGATGGTAGCAAGAGTAACAATACAGTTTATAATGCTACGTCATC
GGGTATAGTCAAAAAAATACTACGTAAAGAAAAAGGGGGATATGAAATATCCATAGTTGATGCGTCGGATGGGCGCCAAG
TAATTGATATTATACCTCCCGGACCAGAACTTCTTGTTTCAGAGGGAGAATCAATCAAGCTTGATCAACCGTTAACAAGC
AATCCTAATGTGGGAGGCTTTGGGCAGGGGGATGCAGAAATAGTGCTTCAGGATCCATTGCGCGTCCAAGGCCTTTTGTT
CTTTTTCGCATCTGTTATTTTAGCACAAGTCTTTTTGGTTCTCAAAAAGAAACAGTTTGAAAAGGTTCAATTGTACGAAA
TGAATTTTTAGATCCCGGGATTTCTTACCATTAAGTTAAGTTGGTAAAAAGTCTGGATTTCTGGAATTCCGTATTTCTAT
CTCATGCAAAAGAACAGAATCCAAGGCAGAGGCGAGAACAATAAAAGGAACAAGTCCTTTTAGGAGGAATTGCAGGTCTT
CGTAATCCTCTATTGGGCACAAGAAAAAGGCTTTTTTGCCTTTTTCTTGTGCCCATTTTTCTTGTATCGAAGTAAGAATC
TTTTTTCTTCTTATTTGTTTTGTCAAAGATTACTATTTATTCTTGATTCGGGTCTGTCTCTTGGACTTCCTTTGCTTAGG
TTCGGCCGCGGTAGTGGACAAACAGAGGGAAAGAAAGTATCGCGGGGACAAATTTCTTGTGAGGAAATAGAATTGCTTGA
CTTTTTCAATTAAGTTCAACTTCGAACTTACAGAAATTTTGTAAAAAAAAAAGTATACCCTTCCATTCCATTGAAGAGTG
GTTTTTTTTAGGCTAGTGGAGTAGTTTTTATTAAGGTTTTATTAGTTTATTACTCTAAACTAAATCAAAGATTTGCAGGA
TACTTCCTCCGTGGAATAAAATATTGGATCCTCAATGGATCCCCTCTTTGTTGTTGCTTCATAAGAGTATTGTAGATTAT
GGAATAGATTAAAATCGCGTTATAGGAATTCCGCGGGTCCTTTCCGCTCTAATCAGATAAAGGGGGTAAGGACCCGCTAA
GCTCCTACTTTTTCATGTTTACAATCTGGCTCCTCCAATTACTATAGAGATGAACCCAATCCAGAATAAGAACCGTAAAA
GAAAACACCTATTAAACCAATCACAAGAATACCGGTTACAGTACCTATCAGCCAAAGAGGAATTCTTCCAGTAGTATCGG
CCATTTCCCCTACTTTCCTCCACATTTTCTCAATTGGTCATGCTAGAGACAAAAACAGTCATGGATAGTTATAAGGATGG
TACCCTTCCAAATGGGATAAGAGAATTCTTACTACTCTCTTCTCTACCTTTCTCTCAATTGAAGAAGTAATTGGAAAATA
AAACAGCAAGTACAAAAATGAGTAATAAACCCCAGTATAGACTGGTACGATTCAATTCAACATTTTGTTCATTCGGGTTT
GATTGTGTCATAGTTCTATAGTTGGAATTTGTTTATCGTTGGATGAACTGCATTGCTGATATTGATCCCAAGAAAAAAAC
CGTGGGTACAGCTAATCCGTGAACAGCCAGCCATCGCACTGTAAAAATAGGATAGGTTCGATCTATGGTCATTGGGGGCC
TCCTAAAAGGATCTACTAAATTCATCTAGTTGTTCTAAAGAATCAAAACGGTCGGTTATTAATGGAATTCCTTGTCGGCT
TTCCGTGAAATATTCGTTTGGCCGAGGACTTCCAAACACGTCATAAGCTAAACCCGTACTGACAAATAACCAACCCGCAA
TGAATAGGGAAGGTATAGTAATGCTATGAATAACCCAGTATCGAATACTGGTAATAATATCAGCAAAAGAACGTTCTCCC
GTGCTTCCAGACATGCTGAGCTCCCAAAATTTTTGTACATTCAAAAAAGGAATTGATTCCGTAAAAGATGGGATCAACCA
GTAAATAGAAAATTACTGATATTTCATCCTTGTGAGATTGTCAATTTTGTACCAAAGGTGTATTTTGAGTATACCAAATT
AGTATAGCTATCCTTCCTATGGCACAGCAATCCAGTTTGGCTTGGTGCCGAAACAGAATTCCCTTTTTTTCTTCTTTGTT
CCTTGTCTCTAGAGAAACTACATGTTATTCAAGGAATCAGTAGAATAATTAAATTTTGAATAGCGACCAAGATCTTGGGA
AAACCTAAGTTAATGATCAATAGGTTTGGATAAAGAATTTAGGAAGGATATTCTCATATTGACGCAATAGAAGGATAAGT
GTATGCGAAATCTATCCCTTTTTAGTTAAAAGTTTTATTCGAATCCAACCTTTCCCTTTAAGGAATTAAATTGGTTAGCA
TAAAATAATATCTAATAAATAAAATAAATAAAAAATCGAATAGTAGATAATCAGTTATGAAAGAAACGGAATACATTCTT
TGAATAATCAAGATTCGTAATCAATCCTTATCTTGTTTGTTGGATTAGGTCTAACTTTCTTAACCAACCTGCAAGCATGG
AACTTTACGAGATGAAATAGGGAAAGACAGAAGATAGAACTTAAAAGAAAAAGATAATTGAGGTAACTCGTCTTCGAATC
AACTTTGTTTGGGGTTCGAAAAATGAATAAATAAAAATAAAGTAAATTCAAGGAAGAGCTTTCCCTTTTTCAGGGGGCCT
TTGGGAGTCGTAGAATGGTTTTCTTCTCCTCTTATTCCATATGGAATACAATGAGTTAAAATAAGAAGGAATAGGGGACG
ACCATTTGCTCCAAAAAGAGGATTAAATCCTATTGAAAAAGAAATAATCTGAAATAGAAAGAACTTTTTTCAAATTCCAT
TTTCATTTTTCAATGGGTTTAGATGATCCAGTTCTTAATATTATTACTTTACTTAATTCACAGATTCCACAATAAATCTC
TTGATTCGGAATTAGGGACTTATGTCCCATCTGATGAATCGATTTTCTTTTACACTTCTGTATCTCGCTCTATCTTGTTT
TTTAGTATTATCTAAAATAACCGATGAATTATGAATTTTCCATAACTTAGGTAAGTGCTTTACCAACATATGTAGTGTAG
GAAAAAAAATGGAATTTAACCCCTTCATGCTTACTATAACTAGTTATTTCGGTTTTCTACTGGCTGCTTTAACTATAACC
CCAGCTCTATTTATTGGCTTGAACAAGATACGTCTTATTTGAAATGATTTTTTGAATGAATAAGTCAGAAAATACGAATC
TTTCCTTTAGGTTCCCGGTATTATAGGACTCTTTTCCACACTAATTACCAATTCTTTTCTTGGTCATTGAGATTCGTGGA
TAATTTAGACTATTATTTAGAGATAGATCGTACCTCTTTTTTTATTCCCTCGAACAAATCGAAATGATTGAAGTTTTTCT
ATTTGGAATCGTCTTAGGCCTAATTCCTATTACTTTAGCGGGATTATTCGTGACTGCGTATTTGCAATACAGGCGTGGGG
ATCAGTTGGATCTTTGATTGAGTAATATTTATTTTTTGATTGACCTCCTCCAGAACAGAGAGGGGGTCAAATTGGGGTTG
TAATTCGACTTTGTTTTTTTAAGTTATTTTAATCTGTTTCGACATAAGATAGATGGAATCACGCTCTGTAGGATTTGAAC
CTACGACATCGGGTTTTGGAGACCCGCGTTCTACCAAACTGAACTAAGAGCGCTTTCAAAAAGAAAATACTTTTCTACTC
CTAACGTGTCTCACGTACGTATAGTATCCACAAATTCAAGTTATATCCCGATCTCCCCGCTACTGCCCATAAAGAAGAGA
GAAGTAATAGGTAGGGATGACAGGATTTGAACCTGTGACATTTTGTACCCAAAACAAACGCGCTACCAAGCTGCGCTACA
TCCCTTTTCCAAATTGTTGTACAATGCCATTGTACACAATTCCTTTCTTGTTTTCCACATCGTAATTTTCTTCTATTTCT
CTATCTATATAGAACTTTCTTGTCATTTCTTGTTTTTGGTCTCATATAATCAAGGAAGGGTATATATCTAAAATCCAGTT
GAATTTCAACTATAAAAGAAAGATTACTATTCCTTAGTAATGTATAGGAAGAAGGGGTCATCTTTTTCTTTTTTAGGGAT
AGGCAAATCTCGTCTATATGGTTCATTCTACTATATGGTTCATTCTATATATACATAGAATATTTATTCTGTTTTTTAGT
TAGGAATCTCGCCTAAAGAAATACAAACGATCTTGGGCAAGAGTATCTGATCATATATGTATTCCAATAAGGAAGGAGGA
TTTTCAATGCGGGATATAAAAACATACCTCTCTGTAGCACCCGTGCTAAGTACTCTATGGTTTGGGGCTTTAGCAGGTTT
ATTGATAGAAATTAATCGTTTATTCCCAGATGCTTTGTCATTCCCTTTTTTTTAATTCTAGTTATTCCTGTGCGAGATAT
AGAATTCTTCGTGACATGCCGAAAATTTTTCTTCAATCCTTTTTTAGTATACGAAGCAAAAAGAAAGAAAAGATGGATTG
GGTTGAACCTAAGAGTCATGAATTTAGTATACGAAGCAAAAAGAAAGAAAAGATGGATTGGGTTGAACCTAAGAGTCATG
AAAAATTTGGTAAATCTCATTTTGGAAGAAAACATAAATTTAATTAAAAGCCGTATCCAAGCTAAGTCAGGCCTCACAAA
TCCGAGCATAGAAAGAGGCTAGAGCCAGGCTTGCTAAGGATTTCGAAGCAAAATCCTTGCTAATTCGACAAGGATTGTAT
TCTTTAATTATTTCTTCATTTTTTATTACTTAATTTACAAATTTCAAAAATTTTGTATTCTATTGGATTTTATTCTTCTT
TTTCGGATCCAATTCCAATATAGAAGAATAAAAGAACAGGTATAAGAATTAAGTTAAGTCGATCCAAAAAGGAGGTTCAT
GGGCAAGGGCAAAGATGTTAGAATCAGAGTGATTTTGGAATGTATCAGTTGTGTTCGAAAGGGTACCAATAAGGAATCGA
CGGGGATTTCTAGATATAGTACTCAAAAGAATCGCCACAATACACCCGGACAATTAGAATTAAGAAAATTTTGTCGTTAT
TGCCGCAAGCATACGACTCATAATGAAATAAAGAAATAGGAGAATCGTATTTTTGATTTTTCTAAATCTAAAGAACAGAA
AGAGTAAGAACTTCTTATTTAATATTAAGAACATAGATAGAATACAAAATACAAATCATCTGATTTTAGGTAGATATTAT
TTCATATGTATAGAGGTTTTTTTATATATAGTATATGAATGAAATAATATATGGACCAAAGAAGGACTACTTCTTCTGGA
TCCAAAATTAATAAAATAAAGAAATCCATTTTTTTTTTTCAAATTTTTAAATAAGGAATAAATCATGTATATATCTAAAC
AACCTTTTCGTAAATCTAAGCAACCTTTTCGTAAATCCAAACAAACTTTTCATAAATCCAAGCAACCTTTTCGTAAATTC
AAACAACCTTTTCGTAAATCCAAACAAACTTTTCGTAGGCGTTCCCGAATTGGTCCGGGGGATCGAATTGATTATAGAAA
CATGAGTTTAATTAATCGATTTATTAGTGAACAAGGAAAAATATTATCCAGACGAATAAATAGGTTAACCTTGAAACAAC
AAAGATTAATTACTCTTGCTATAAAACAGGCTCGTATTTTATCTTTCTTACCATTTCGTAACTATGAGAATGAGAAGCAA
TTTCAAGCCCAGTCAATTTCAATAATTACTGGTCCTAGACACAGAAAAAATAGACATATTCCTCAATTAACACAAAAGTT
CAATTCCAATCGAAATTTAAGAAACTCCAACCAGAATTTAAGAAACAACAATCGGAGCTTAAGTTCCGATTGTTGATGTT
TTATTCAAAAGGGTCAGACTCATATATAAAGAAAGTAATCCAGTTTAGATTCTTGTGTTTGTTCTAAGAAAAGAAAGAAA
AATGGGAAAAAAGAAATAGTTTTTTTATTTATTGCAACATGCTTGTTGATTCCTACCACTTAATCTTAATTTATTGTATC
TTCCCGGAGTTCCCTCTCCGGGAATTTGGTTTTAATTATTCCTGTATATTACTTTTTTATCCTTTTAATTGATGGTCTTT
ATTTTATTGGAAATCGTGTAAAGATTATTTGGATTTAATACAGCTACTTGTGCAAGCATTTTACGATTAAGAATCAATTC
CTTTTTGTACAGATTGTGTATTAATTTACTATAACTATCGAATACCTTATATATGCGTGTTGCTGCGTTTATCCGAGTGA
TCCACAAACGACGAAAATCCCTCTTTTGCCTGCCTCTATCTCGATGAGAAGAAACAAAAGCTCTTCTTACTTGTTGAGTA
ATCATTCGATTAAGTCTTAAATGAGCCCCTCTAAAGTTTGAGGCAAATGAACGCATTTTTGTTCGTCGTCTCCGAGCTAT
ATATCCTCGCGGAACTCTGGTCATTGAATCAAATTAACCTTAATGAATAACTAATGATTTCTCTTCTTTTAACCGCTCTT
TTTCCCATTAATAACAAAACGGATTATTCCGATATATAAAATATTAATTCCAATGGCTTTTGCTACTATAACCTTCCCAA
CCACGATTTTTTATTCTATCCCCTTCAGTTATTTCGTATAGAAATAACAAATTCTAACGATACTAAAAAAACAGTGGGTT
CCATCGTTTCTATGGTTTCCTTTTAAACGGTGAGGCCCTCTCTATACACCGGAGCCCTTTCTTTTATCAAAAGATATTGT
GAACTTGTATAATTCACATTCTTTGGCTCTACCTATCCATTATAGAGTAAATAGCTCTTTTCACAATAAATAAGAGTTAT
TCATACAGTGACGGTATTTAATTATGAAAGTTGGCTAAGTAGCTGACCCTTTAGTCCGTTCTTTTAAGATAAAGGAGCAT
AAGCCTTTTCTTTTTATTACTATTTCCTCCGCTTAATGGATAACCATTTGCTATCAATGGGGGGATTGCTTCTTCCAATG
TAGATGATTGGATTTGCACCAAAGAAAACCATAAATTCCATATACCGTAAAAATCTAAGATAGAGCTTCTCTATCCTATT
CATTGGTACCGATCATGGATACTTCCAAATTTGTCTTATTTGTTTGAACTCATGATCTGAACGAGTCGCACATACACCCT
AGCACATGTTCCTCGACGCTGAGGACATCCCTTAAGCGCGGGCGTTTTTCTAGCATTTCGTATTGGCTGTCTTGCATTTC
TAATAAGTTGTTTAACCGTTGGCATGTCGTATGTATATAGAAAAAAATGGATTGGTTTAGATCGATCTTAACCTGATGAT
TCATCATCATGAAGTATTTCTATTTTCTAAAAAATCGCATAAAACCCGAATTTAGGTTTGAAATAAATTTACAAGAAATT
CAGCCACTACCAATCCTTAAACATTTCTGGAAACCATACTGGATCAGTATCGCAGTGCTCGTCAATCATTTCATCCCCTA
CAATATCGACAAGTCCATAAGCTTTGGCTTCGTCTGCTGACATAAAAACATCCCTTTCCATGTCTTCGGATACAACCCAA
AAAGGCTTGCCTGTTCTTAGTGCATAAACCCTTGTGATCATTTCGCGAACTTTGTGTAACTCTTCCACTTCTAGTAAAAA
TTCTGGTGTCCTTGCCCGATAATAAGCACTAGCAGGTTGGTGAAGCATAATTCTAGCGTGAGGGAATGCTATACGCTTAG
TAGGTTCTCCTCCAAGCAGAATGAAGGAGGCCATGGACGCGGCTATTCCGAGGCATATTGTATATATATCTGGTGTCACC
GTTTGCATCGTATCAAAAATAGCCATTCCTGAGATTAGCCATCCCCCAGGGGAGTTTATAAACAAAAAAATATCGCTAAT
TCCATCTTCTATACTGAGATATACCATGAGACCTGTAATATGATTCGTGATCTCGCAACGAATCTCTTGACCTAAAAAAA
GTGTCCTTTCTCGATACATAACATTGTATAAGTCAACCCAAGTCGCTTCTTCATCTCCGGGAATCCGGTAAGGTACTTTT
GGAACACCAATGGGCATATTAGATTAATATTATTAAATTTAAGTAAGAAAACTACACTTTAATATGGAAACTTAAGAATG
GAAGAGAAAGAAAGAATCTGCAGTTTATTATCTTCATTTTTTTTCTTATTCTATAAGAATACTATAGATTCTATTAATAC
ATAGATTGAAATGATACATAGATTGAAAAATTATACATATAAGGAAGGTAAGACAGATTGAATAAAGAAAAAGGAATCTG
TGATTCGAATGATAAACAAAGAGGGGTTAGGGATCTATTCTTCGTTTTTTGAAATAGCCCAAGTTACCCATTGCATATTG
GCACTTATCGAGTATAGAATAGATCTGCTTCTCTTTCTTCTTACAAACAGAATTGGCTTCTTATTTTTAATGGAATGAAA
TAAATATTCACGCTTTCTGATACAGAATCCCCTAAAAGGGTTAGGTACATAGGATATGGATAGTCTTTTCCAATGCGATA
AAATAAAACGACATCGTGTCTATTTTTCTTTGCTAAAGGGGTATTTCCATGGGTTTGCCTTGGTATCGTGTTCATACTGT
CGTATTGAATGATCCGGGTCGATTGCTTTCGGTGCATATAATGCATACAGCTCTAGTTTCTGGTTGGGCTGGCTCGATGG
CTTTATACGAATTAGCGGTTTTTGATCCCTCTGATCCTGTTCTGGATCCAATGTGGAGACAGGGTATGTTCGTCATCCCC
TTCATGACTCGTTTAGGAATAACCAATTCGTGGGGGGGTTGGAGTATTTCAGGAGGAACTATAACAAATCCGGGTATTTG
GAGTTATGAAGGTGTGGCAGGTGCACATATTGTGTTTTCTGGCTTGTGTTTCTTGGCAGCTATCTGGCATTGGGTATATT
GGGACCTAGAAATATTCTGTGATGAGCGGACGGGAAAACCCTCTTTGGATTTGCCCAAGATCTTTGGAATTCATTTATTT
CTTGCAGGGGTGGCTTGTTTTGGCTTTGGTGCATTTCATGTAACCGGTTTGTATGGTCCTGGGATATGGGTATCCGATCC
TTATGGACTAACTGGAAAAGTACAAGCGGTAAATCCTGCGTGGGGTGCAGAAGGTTTTGATCCTTTCGTTCCGGGAGGAA
TAGCTTCGCATCATATTGCTGCGGGTACATTGGGCATATTAGCGGGCCTATTCCATCTTAGTGTCCGCCCGCCTCAACGT
CTATACAAAGGATTACGTATGGGCAATATTGAAACTGTACTTTCCAGTAGTATCGCTGCTGTTTTTTTTGCAGCTTTCGT
AGTTGCCGGAACTATGTGGTATGGATCGGCAACTACCCCAATCGAATTATTTGGGCCTACTCGTTATCAGTGGGATCAGG
GATACTTTCAGCAAGAAATATATCGAAGAGTTAGCGATGGGTTAGCCGAAAATCTTAGTTTATCAGAAGCTTGGTCTAAG
ATTCCCGAAAAATTAGCTTTTTATGATTATATTGGTAATAATCCGGCAAAGGGAGGATTATTCAGAGCAGGCTCAATGGA
CAATGGGGATGGAATAGCTGTTGGATGGTTAGGACATCCCGTCTTTAGAGATAAAGAAGGGCGCGAGCTTTTTGTACGTC
GTATGCCTACTTTTTTTGAAACATTTCCGGTAGTTTTGGTAGATGAAGAGGGAATTGTGAGAGCAGACGTTCCTTTTAGA
AGAGCAGAATCCAAATATAGCGTTGAACAAGTAGGCGTAACAGTGGAGTTCTATGGGGGCGAACTTAATGGAGTAAGTTA
TTCTGATCCTGCTACTGTAAAAAAATATGCGAGGCGTGCCCAATTAGGAGAAATTTTTGAATTAGATCGAGCTACTTTGA
AATCAGATGGTGTTTTTCGGAGCAGTCCAAGGGGTTGGTTCACTTTTGGTCATGCTACTTTTGCTTTGCTCTTCTTTTTC
GGACACATTTGGCATGGCGCTCGAACCTTATTCCGAGATGTTTTTGCTGGTATTGATCCAGACTTGGATGCTCAAGTGGA
ATTTGGAACATTCCAAAAAGTTGGGGATCCAACTACAAGGAGACAGACAGTCTGATACCGCATTGCTATGGTATTTTTCA
CCTCTCTTTTTTGATTTGACATGGGAAACATCTCCTGTCCTTTCTTTGACTCTTTTTCTTTTTTATATGGGAAATGATCC
CAAATGACAAGTGAATAGGTGTGGAAGTTATAATTGTAAATAAACCACGATCGAATCTATGGAAGCATTGGTTTATACGT
TCCTTTTAGTTTCGACTTTAGGGATAATTTTTTTCGCTATCTTCTTCCGAGAACCGCCTAAGGTTCCGACTAAAAAATGA
AATAATTTAATTGAAGTAAGAAGTCTCCCATCTGGGAGACTTCTTACTTCAATTAGTCCCCATGTTCTTCGAATGGATCT
CTTAATTGTTGAGAGGGTTGCCCAAACGCGGTATATAAGGCATACCCAGTAAAGCTTACAAGTAAACCAGATATGAAGAT
GGCGACTAAAGTTGCTGTTTCCATTTTTCTAGAATTTCAAGATTACAATGGATCTATGAAAAGATCGTGTATTTACAACT
ACAACGGAATAGTATACAAAGTCAACACCAATGATTAAATAGAATTTATGGCTACACAAACCGTTGAAGATAGTTCTAGA
CCTAGGCCAAAACGAACTGGCGCAGGTAGTTTATTGAAACCCTTGAATTCGGAATATGGGAAAGTAGCTCCGGGTTGGGG
GACTACTCCTTTTATGGGGGTTGCAATGGCTTTATTCGCGATATTCCTATCTATCATTTTAGAAATTTATAATTCTTCTG
TTTTACTGGACGGAATTTTAATGAATTAGGTTTCTACTAACTAAAACTATGAAGTCATAGTTTTTCCATCCAAAAAAGGG
CCTTTCTGCTTTAAGCTTCACATTTCTCTACATTCTGGTAGTTCGACCGTGGATTTTTTTGTTTTGGTATCTCTGGAATA
TGAGTGTGTGACTTGTTAGAATTGATCCTATTGATAATACATAGAAAAGGCCTGTTCTCTCTATCAAGATGATTCTTAAT
TCGTCGGATATTATATTATTTATTCTAGTATCTGGAACACGAAATACATAGAGTGGATCAAGAAAAAAAAAAATGGAACT
ATGATTCATACTCATTATTTAGACCTCGCAACCAGACTGAAAAAAAAAAAATTCAAGTAGTTCTTAATAAAAAAAAGAAT
TTTTCTTCCTTCCGATTTTGTTTGCCCAAAAGACAGCTTTTTTTTCTCTCGCTTTTGTCGAGTCATTACACCAATTCAAT
AAATGATCATCAAGCGGTTCTTATTCGAAGAACCCTTGCCTTTTGGTTAGCTTGAGACTCAATCATCGTGGCTCTAGTAT
GAATCTAAGGTTTTAATTGAACTAACTCATAGGATCACAACAAGATAATTTCTATTAGAAAACCACTATAAATAAAAAAA
AATAGGGAAGAGAAAAGTCAAGAGGCCCCTAATGATCAACATAAGGGAAAGACAGATGAGCCAACTTGAGATTTTTTGGC
ATTATCATCACAAAGAAGAAATTCTGGATTTTTCTTATTTAATATCTTCAAGGCAAATTGATCCAATCCCGTGGCTCATG
AAGTTTTGAACCTTTTTTTTTTCTAATATCCGTTGAAAATTTGTGTGTTTCTGCTTGAGCCGTACGAGATGAAATTTTCA
TATACGGTTCTCGGAGGGGGAGTCGGGCTAGTTACCTATCTCAATAAAGTATATGATTGGTTTGAGGAACGTCTTGAGAT
TCAGGCAATTGCGGATGATATAACTAGTAAATATGTTCCTCCTCATGTCAACATATTTTATTGTTTAGGGGGAATTACAC
TTACTTGTTTTTTAGTACAGGTTGCTACTGGTTTTGCTATGACTTTTTACTACCGACCAACTGTTACAGAAGCTTTTTCC
TCCGTTCAATATATAATGACGGAGGCCAACTTTGGTTGGTTAATTCGATCAGTTCATCGATGGTCAGCAAGTATGATGGT
TCTAATGATGATCCTGCACGTATTTCGCGTGTATCTCACAGGTGGATTTAAAAAACCCCGTGAATTAACTTGGGTCACAG
GTGTGGTTTTGGCTGTATTGACTGCATCATTTGGTGTAACTGGCTATTCTTTACCTTGGGATCAAATCGGTTATTGGGCA
GTAAAAATTGTGACAGGTGTACCTGAAGCGATTCCGGTAATAGGATCCCCTTTAGTGGAGTTATTACGTGGAAGTGCTAG
TGTGGGGCAATCCACTTTGACTCGTTTTTATAGTTTACATACCTTTGTACTGCCTCTGCTTACTGCCGTATTTATGTTAA
TGCACTTTCCAATGATACGTAAGCAAGGTATTTCTGGTCCTTTATAGGGAAGGCATATCATAGAAAATTCGAATTCTCAT
ATATCATATCGGGTAGGTTGTGGTATTTCATTGCTACAAACATGGGTTATTGTAAAATAAGACATGTCATTTGGATACTT
CTCTTCAACTCTGAAGTATTTTGTTGATACAAATAGTTGAAGTTAATTTTACGAAAGAAAATAAGGCGGATTATGGGAGT
GTGTGACTTGAATTATTGATTTGGCCATGCAGATAGAGAATTGGATCTGCCACATTAGAATTCACAACCAAAGGTGTCTC
CGCATCCAATCAACACGTAAGTCCCCTATCTAGCAAGGATAGGCTGGTTCACTCGAGGAGAATTTTTTCTATGATCATAC
CCCAACCATGTCATCCATGAACAGGCTCCGTAAGATCCCGTAGAGTATAAATGGAATAAGTCATGTGATATGATCCAATT
CTATATTTATTACACTTACTTTTTTTATAGTATGGAAATGCATTCATTTTCTTTGCATCGATTTCGATCCGCAATATTAT
CGGAGTAAAAGAAGGGATCTAAGGAAGAAAGTAGGCTAAACTTTTTAATTTTTTATTAGTAACAAGTAAATACTTTGTTT
GGGCGTAAGAAACTTGCGATATTGAGGGGATAAACACCAACTAATCAAGAGACAATCCACAAAGCAATTGATCATGATCA
AATTTCTAAGCCCACTTGGATATTGAGCATTTACGCATAAGAATAGGATTCTTTTCAATGAGTAGTTATTGGCGAAACTT
CGGAAAAGATAATCTGATAAAGCTTTTCTTATCTTGAGTCATTGAGTCATTATATAACCTATTCTATTGTGGATCCTCCA
CGTTCTTATTTCTTTCATTCTTGCTCGAGCCGGATGATGAAAAATTCTCATGTCCGGTTCCTTTGGGGGATGGATCCTAA
AGAATTCACCTATCCCAATAACAAAGAAACCTGACTTAAATGATCCTGTATTAAGAGCAAAATTAGCTAAAGGGATGGGA
CATAATTATTACGGGGAACCCGCATGGCCAAACGATCTTTTATACATTTTTCCAGTAGTAATTCTAGGTACTATTGCATG
TAATGTAGGTTTAGCAGTTCTCGAGCCATCAATGATTGGTGAACCGGCGGATCCGTTTGCAACTCCTCTGGAAATATTAC
CCGAGTGGTACTTCTTTCCTGTATTTCAAATACTTCGTACAGTACCCAATAAGTTATTGGGCGTTCTCTTAATGGTTTCT
GTTCCAACAGGTTTATTAACAGTACCCTTTCTAGAGAATGTCAATAAATTCCAAAATCCATTTCGTCGCCCAGTAGCTAC
GACCGTTTTTTTAATCGGTACTGCAGTAGCTCTTTGGTTAGGTATTGGAGCAACATTACCCATTGATAAATCCTTAACTT
TAGGCCTTTTTTAGGGATTTTTCAGGTTGATTCCTTCAACCGTGAAGTCCCCTGCATGGGTATCTAGGAAATAGTTACCT
CCAAGTGAATCTTCCCTAGATACCTAAAATCTATTTTATTATGATCCATTTCGCGAAAATATAGATTGTGCCAAAAATAC
AAAATTGTTTTTTTTTATTTTTTTATTCTAACTCGAAAAAGAAAAAGAGGAAAACAATTTTAATGGATTTAAAGTAAGAA
CTTGTTCTTAGGTAAATCAATTGGGAGATGCTTCTCTAGAGTGGCCCATATAAGTTTTCTATCTTCCATATGAAAGCTTT
CAATTCTCATAAGATCTTCTTCAGTCTTACTCAAAAGGTCCAATAGTGTATGTATATTGGCCCTTTTGAGACAATTATAC
GTTCTAGAAGGCAATTCTAATTGATCAATAAAAATACAATTCAATGGAATTCCTTTTTTGTTTTTCTTTAGATTAGTGAA
TCTTTTTTGAAAGGTTAAAAGGGGTGGAGTAAACCTGGTTTTCTTTTCTTCGAAACTAGTGCCTTCTTCCTCTGCGTGTA
GAAAAGGAAGAAATAAATCAATCAAATTACGAGAAGCTTCATAAAGCGCTTCTTTAGGGGTTAAACTTCCATTCGTCCAT
ATTTCGAGAAAAAGTATCTCGTGTTTTTCATTTCCATTTCCACAAGAAAAAATACTATAATTCACATTTCGAACAGGCAT
GGATACAGCATCTATAGGATAACTTCCATCTTGAGAGTTCTTTCTGAGTTCCGTATGATATCCGCGATCTCTCTTTATCT
GTAACTCAATACAGAAATCAATAGGGTCTCTCAAGTTAGCTATAGGTTGTGTCGTATCAACGATTTCTACGGAAGGGGGT
AAGATTATATCTTGAGCGGTTATGTATCTAGGACCTTTGACGCAAATTGATGCGTCCCTAACTCCATAGAGATTACTTCT
CAATACAATTTCTTTCAAATTTAGTAAAATTTCTTGTATGGATTCTTCAATACCTACTATTGTAGAATATTCGTGTGGCA
CGTTCCCAAATTTTGCGCGTGTGATACATGTTCCTTCGATTTCTCCAAGTAAAGCTCTTCGCAAGGCAATACCGACAGTA
TCTGCTTGACCTTTTCTAAGTGGGGACAGAATGAAACGACCATAATAAAGACGTTTACTATCTACTCTTGATTCAACACA
CTTCCACTGTAGTGTTTGGGTGGATCCTGTTACCTCCTCTCGAACCATAATAGACTAGTATTTATTTGATTATTGACTCA
TTTATTTCTCTTGAAATCAGTTTCATTCTTTTACAGACGTCTTTTTTTAGGAGGTCGACATCCATTATGCGGCATAGGTG
TTACATCGCGTATACAACTTAACCGTACACCACTTTTAGCAATGGCTCGTAATGCGGCATCTCTTCCGCTACCAGCCCCT
TTTACCATAACTTCTGCTCGTTGCAAACCCACTGTACGAATAGCATCTACTGCTGTTCTTTGACCGGCATAGGGTGATGC
TTTTCTTGAGCTTTTGAATCCACAAGTACCTGCAGAGGACCAGAAAACCACCCGACCTTGGGGGTCTGTAACAGTTATAA
TGGTATTGTTGAAACTGGCTTGAACATGAATAACTCCTTTTGTTATTCTACGTGCACTCTTGCGTAAACTAAAACGGGCA
TTCCTACGCAAACCAATACGCACTTTCTTACGTGAACCTATTTTTGGTATAGCTTTTGTCATATTTTATTATCTCATAAA
TATGAGTTAGAAATAACAAAAAGAAAAAAAATACAAAGATATCCGTTTCAGGGTTAAATATATCCTTTACTTTAATTTTT
TTTGAATTTGGACATTTTTGTGGGTACTTTTTTTACTTTTTAGAAAGGAAAGCTCCTTTTTCGAAAGATTACCCCTGTCT
TTGTTTATGCTTCGGATTGGAACAAATGACTCTAATTCGCCCACGCCTACGAATTAGTCGACATTTTGTACAAATTTTAC
GAACGGAAGCTCTTATTTTCATATTTAGGTATTCCTTTCTTAAACTATGAATTTACTCTTTTGGAAAAAAAAATAAGCAG
CCTCTTCACTTAAATTTTGAAATTTGGAATTTATTATCCTAGAAAAACTTAATCCTTTGAATCTTTGGTATCCTTCAAAT
CTTCAGTATCCTTCGAGTCTTCAGTACGCTTCGAATCCTTATGGGGAAGTCTATAAATTATACGTCCCTTGCTTGAATCA
TAACGACTTACTTCAATTTTGACCCTATCCCCCATCAGTATTCGTATAGAACTGGACCGGATTTTTCCTGAAATATAGCC
CAGGATGATGGTGTCATTCTCTAAGCGAACTCGGAACATTCCGTTGGGTAGGGCTTCCGTAACTAAACCTTCGAAAGTAA
CTTTTGCTTCTCTCAGGTTTTTTTTTTCTCTCCTATTTTTTTTTTCTGTCATATTTTTTCTCCTATTTTTCTATTTTTAT
TTTCAAAATAGGAAGTTCGAGATAGAATTCGGGTACTATAGGCGGGGCCATTACCATATATAACATAAGACTTCTCCCCC
AATTCTGTTTAGTCGAGCTTCTCGATCTGTCATTATACCTTGAGAAGTAGAAAGAATAGCAATTCCCATTCCGCCCAAAA
CTTTAGGAATTCCTTGATAGTTAGCATAAATTCGTAAGCCAGGTCGGCTGATACGCTTTAAAAAGGTTCTAGTTCTATAT
ATTCCCTTTCTAGTTTTTTTCTTTTGATGTCGCAAAGTTGAAACCAAGAAATATCTGTTACTTTCTTGATGTTTCCGAAC
ACTTTCAATAAAACCCTCTCGTAGAAGTATTTTAACAATGTTTTCGGTAATATTTGTAGATATTACTCGAACAGTTCCTT
TTTTACTCATGTCTGCGTTTCTTATAGAGGTTAGTAAATCAGCAATAGTGTCCTTGCCCATAAGACTCTAATTCTAGGTT
CCTCCTAATTTTTAGATAATCAACATGTTTTCCCTTTTCTTTTAATTTTGGATTTTAAAGCATATACGTAAAACACAATC
TACTAATTTTTTCTTTGATCTATATCTCGTCTACTAGTATTTATAATACTTCAGGAGCTAATGAAACTATTTTAGTAAAA
TTCAATTCTCTCAATTCCTCGGCAATCGCGCCAAAAACTCGAGTTCCTTTTGGATTTCCTTTTTGATCAATGATAACTGC
TGCATTGTCATCATAGCGTATTATTATACCGTCTTCACATTTGAATTCTTTACATGTACGTACAATTACAGCTCGAATTA
CTTCGGATCTTTCTAGAGGCATTTGGGGCACTGCGTCTTTGATTACAGCAACAATAACATCACCAATACGAGCATATCGC
TGATTACCAGCAGCGCCTATGACTCGAATACACATCAATTTTCGAGCTCCACTGTTATCCGCTACATTTAAAAGGGTCTG
GGGTTGAATCATATTATTTGGATTTCAATTTGTTATTTCATTCACTGCAAAGGGATGAAAGAAATATTGTCTTTCCAGAA
GGAAAAACCAGGGGTTTTTTATCTTCAATACTCCTTTTGAGGGTTCTATATCTCTAATTTAAGAAATTGACTTCGTATGG
GCATTTTACTAGCAGCTATGGAGATAGCTGCTCTAGCTACAGTTTCAGATACTCCGCTCATTTCATAAAGTATTTGGCCT
GGTTTAACAACGGCTACCCAATATTCGGGGGATCCTTTTCCTGAGCCCATACGTGTTTCTGTGGGTCTTATTGTAACAGG
TTTGTCGGGAAATATACGTACCCATAGTTTTCCACCACGACGTGCATATCGTGTCATTGCTCTTCGTCCTGCTTCTATCT
GTCTCGCTGTGATCCAAGCGGGTTCAAGTACTTGAAGAGCATATCTACCAAAACAAATACGATTGCCTCGGCAGGATTTT
CCCTTCATTCTTCCTCTATGTTGTTTACGAAATCTAGTTCTTTTGGGGTTATAGTCGATGGTTTTTTTTTAGTTCCATCT
CTACTACAAAACTGGACATGAGAGTTTCTTCTCATCCAGCTCCTCGCGAATGAAATGAGAAAGCGTGCAAATTTCTCTAA
TTCCATAATATTTAAAAATATTACGGATAGATCCACATCAATATATAATAGAATTGTGTTTTTTTTTTTATTTTGAATTT
CTTAAATATATAGTCAAGAAAAAAGATCTAGAATATATCCAAATTCTATATTTGTAGATAATGTAATCTTTTTTTTTTTT
TAGAATATCCTTATTTTTACCCTTATTGAATCATAGTAAAGTATTCGAATCCAATAAGGATTTCGCGGGCGAATATTTAC
TCTTTCTTGTCTTATTTGTTAATTTATAACCTTAACAAATAAAGCAATTTTTTTGGTTTGTTCCGCCATCCCACCCAATG
AAGTATTAGGATTCTTTTCAATAAAATCAATCCTATGCAGTCATAGGTTTTGTCGTTCCCACAGCTTCTCCTTTAATGGT
TAGGTTTGAATCCTGCAATGGAGCTTCCAAACTTTCCGAGTTAATTCTCTCAGTTTTATTAACCCGGGCTGCTCTTTATT
ATTGCTTTAAATTTTTATTTATTGTTTCCAAATTATGATTTCAAAGGAAAGATAAAGTGAGTTGTTTTGGTGAACATTAA
ACTTCTCTCTTTTTTTTTTATTATTTTATTATATTGATGCTTTATAACATTGCCTTTTATGATGTAATTCATAGACCATA
CACATTGGAATCTTATATCTTTCTTATTCTTCTTCCTTCTATCTATCATCCCTCCTTTTATCCACATCCCTTTAGTTTTG
TTTTACAACCTAGAATCAGGTTTCTTTTTTAGAGAAAAAATGCAGTTGCTACAACTATATGATAGATCCATTCATTTATG
ATAGATGTATTTATTCACATAGTGACTGTTTCTTAGTTAGGATCTCGACAATACGAAGCAATAGGTTGGTTATTGGTTAA
TTTTCTATATTTAATTACTAAGTTTTTTCTATTTTTAGTAGGCTTCGGTCAATTTTTTTTTGAATTTCCATTTTTGCCCC
TAAAGAAAACCTAACGAGTCACACACTAAGCATAGCAATTATATTAAAAGATTTATCAATTTTCATTAAATCTTATAGAA
AGAGGTATAATTTCTTCTTTTTTCAGGAATTTTTGGAAAAATAAGGTTCTTAGCTTTTTTATTCTATCACTGGCCAGAAT
GAGAAGACAGGGTTAGTTATTCTTCTTCTATGAATATCCAAATTTTTACACCTAATACTCCATAGATAGTTCGAATTGGA
TAGCAGCAATAATCAATTTTAGCGCGAATTGTTTGGAGGGGAAGTCTACCCTTTTTGATGCATTCGGCACGTGCAATTTC
TTTCCCTCCTAGACGACCTGCAATTTTGATTTTTACTCCCTTTATATCCGCTTTTTTAGTTAATTCAATGGCTTTTTTCA
TTGCCTTTCGGAATGAAACTCTATTTTTTAATTGGAAAGCTATATATTCCGCAAGAATGTTAGGTTGTCTATAAGGTTCT
TTAACTTTTTCGATAGCAATATTAAGTCTCTGGTTTACAGAATTCACTTCCTTTTGGATATCTTTCTCTAATTCTTCGAT
TGCTCCTTTTTTCTTTAATAAATTTGGGAATCCAATATGGATTATAACGTGAATTGTATCGATTTCTTTTTGAATTTCTA
TATGTGTAATTACTTCGGAACTTGAGTCTGATTCTATTTTTCTATTCGAGCTTTTTTTCCTATTCTTTTGTATATAGTTC
TTGATACAATTCCGTATTTTTTTATCTTCTTGTAGACCTTCAGAATAATTTTTTGGTTGTGCGAACCAAAAAGAATGGTG
ATTTTGGGTTGTACCAAGTCTGAAACCGAGTGGATTTATTTTTTGTCCCATATTTTTCTATTGTATTTTTTTTTACTGGG
AATCGAAATCTTAGGTTGATCTAAAGGTTATTTAGATTTCTTTACTATATTTAGTACAATTGTTATATGACACATGGTTT
TTTTTATAGGATAACCACGTCCTCGAGCCCGAGGTCTGAATTTTTTCATAATAGTACTCCTATTGACTTCGGCTTTTGTT
ATGAATAAATTCGCTTTGTCGAAATCCCTATAATGAGTAGCATTTGCTGCTGCCGAATAAACCAACTTTAAGATGGGATA
AGATGCTCGATAAGGCATGAGGTTCAGTATCATAACGGTTTCTTCATAGTAGCGCCATCGAATCTCATCAAGAACTCTTT
GTGCTTTGAAAACAGACATATGTATGCGTTTTTGTGCTTTGAAAACTCGTTCGAACTTAAGTAAACGATCAGTTGGAACT
TTTCTTGCGAGTTTCCGTAGCCCATTCTTCTTCTTCTTTATCCTAGGGGTATACTTTACCAATTTGAAACTTGTCATAAA
TAAGGTTATTCCCCGCCTACCTTTACTTTATTTGAATCCTATAAATTTTGTTTATTCTGAATCTTTCTATTCTGAATTCA
GTTAACGACGAGATTTAGTATCCTTTCTTGCACTTTCATAACTCGTGAAATGCCGAGTAGGCACGAATTCCCCCAATTTG
CGACCTACCATAGGATTTGTTATGTAAATAGGTATATGTTCCTTTCCATTATGAATCGCGATTGTATGGCCAACCATTGC
GGGTAGAATGCTAGATGCCCGGGACCACGTTACTATTGTTTCTTTCTCCTCCTTCATATTGACCTTTTCGATTTTTGTCA
ATAAATGACGAGCTACAAAAGGATTCGTTTTTTTTCGTGTCACAGCTGATTACTCCTTTTTTTTATTTTAAAGAGTGGCA
TCCTATGTCCACTATCTCGATCGAAGTATGGAGGTCAGAATAAATAGAATAATGATGAGTGGAAAAAATAGAAAATCCCT
TAGCTGGATAAGGGGCGGATGTAGCCAAGTGGATCAAGGCAGTGGATTGTGAATCCACCATGCGCGGGTTCAATTCCCGT
CGTTCGCCCATCGCATTATTGCAATGCAATTTTCCATATTCCTAGTTACGTATTTACTTACGACGACGAAGAATAAAACT
ATCACTATATTTTTTCCTTTTCCTAGTTCTTCTTCCAAGCGCTGGATAACCCCAAGGGGTTGTGGGTTTTTTTCTACCAA
TAGGGGCTTTCCCTTCACCGCCGCCATGGGGGTGGTCCACGGGGTTCATAACTACCCCTCTTACTACGGGGCGTTTACCT
AGCCAACACTTAGATCCGGCTCTACCCAAACTTTTTTGGTTCACCCCAACATTACCCACTTGTCCGACTGTTGCTAAGCA
GTTTTGGGATACCAAACGGACCTCCCCAGATGGTAATCTTAAAGTGGCCAATTTACCCTCTTTTGCAATCAGTTTCGCTA
CAGCACCCGCCGCTCTAGCTAATTGCCCACCCCTTCCACGTGTGATTTCTATGTTATGTATGGCCGTGCCTAAGGGCATA
TCGGTTGAAGTAGATTCTTCTTTTTTCTCAAAAAACCCCTTCCCAAACTGTACAAGCTTCTTCCAAAGCATACGGCTTTC
TAGATGTATATGACGATCTCTAGACAGATGGATCTTATATGAATCGTATGATGAAGTACCACATGAGTGGATATATGGAA
AAGGAATCCAAATCTGCCGAATCGCTCATGTTATGATCTTCTACATCCTAGGTCTCCGCGTTCCGTCATCTGGCTTATGT
TCTTCATGTAGCATTCAGATCGAATGACTCTATGAAATTACGTCGATACTTCCACATATTATGGGTAACGTAGGAGACAT
CCCTATTTTCACCCGGGGGTCTTAATTACCACTGCTTAGCTTTCAATTCGCCTCTGACCATCAAATTAAATGTGAATAAC
CCGTCCTCCTCTCTTTGAAACAAGGGGCGCTTCCGGTTCTGTGCGTGCTTCAAACAATTTTGTCTTCTCCATATTACCAT
ATCTCTAGAGTCAATAATTTTCTATGAGGAACTACTGAACTCAATCACTTGCTGCCGTTACTCAACAGTTTTCTGTTGAG
GTCTATCCCGTAGAGGTAGTCAAATTGGATCAGTGATCGATTTCTAGGTTTCATCGTAAACCTAATTGGTTACTTCCAAT
TACGTAAATCAATAGTTCAAACCGCACTCAAAGGTAGGGCATTTCCCATTGATATAGGAACTTTTGTACCAGAAACAATA
GTATCTCCAATTATAGCCCCTCTGGGATGTAAAATATATCTCTTCTCACCATCCCCATAGTGTATGAGACAAATGTATGC
ATTTCGATTAGGATCGTATTCTATGGTTACGATTCTACCAGATATGTCTTTTTGATTCCGTCGAAAATCGATTTTACGGT
ATAGGCGCTTATGACCTCCCCCTCTATGCCTTGCGGTAATGATTCCTCTGGCATTACGACCTTTACCACACCGGTGCCGT
CCATGGATCAATTTATTTCGTGGATTGGATTTCACTTGCCTGTCTACGGTTCCCTTGCGTGTGCTCAGGATAGGTGTTTT
GTATAAATGTTTCGCCGTATTATTAAGTATTCTCCTTTAGTTCTTTTCTCTATCTAGAAGTGGAATAGAATAACCCGGTT
GAAGGGTAATGATCATACGTCTGTAATGCATTGTATGTCCCAGAATAGGTCCCATTCTTCTACCCTTTCCGGGTAGTCGA
TGGCTATTCACAGCTACTACCTTAACACCAAAGAAGAGCTCGACCCAATGCTTTATTTCTGTCTTAGTGAATCCCGATTC
GACATTAAAAGTATATTGATTCTTTCCCAATAAACGAAGACTCTTTTCTGTAAATACTGCGTATTTGATTCCATCCATAA
ATCGACTTTCCCTCCTATCCTCTGAGTTCCAGTATCGATAAGAATTCGAGTTCTTATTGTTCTTATGTTATGGTATGAAT
ATACCATACCAATTCGTTATGTATGGATGATGGATGAGATTCCATGGATAGAGAGCCAGTTCCAATAGACTTATGGAACG
TTCCCGTTCGCGTGCATCCAGCAGGAATTGAACCCGCAAATTTACCAATTATGAGTTGGGCGCTTTAACCATTCAGCCAT
GGATGCTTAACAGGGATCATCGTACATCGTAAATAACCAATTTTCATATAGAAAGACATATCATAGAAAAATGATATCAA
AATATTCGGAGATGGCAAATATTCGGAGATGACTATGAAAACACCTCTCTGGATCCTCGAATTGAAAGAGAGATTGAGAG
GGATCAAGAATCCTAATTCTCGCTATTTGGAATGGATCCAATTCTATTGAGTCTGACTCATAGTGATCATTTCTCTTTAG
CAAAGAAGGACCTTGGTTATCAAAGGATTGAACAACCGGGATCCATTTACTTATGATACCTACTTGACATTGCTAACAAG
GATCTAATGAATTATGAGTTTAATAGATCCTCTTTAGCAGAAAGACGTATATTCCTTGCTCATTATCAGACAATCACTTA
TTCGCAAACCTCGTGTGGGGCTAATCGTTTTCATTTCCCATCTCATGGAAAACCCTTTTCGTTCCGCTTAGCCCTATCGG
GTATTTTAGTGATAGGTTCTATAGGAACTGGACGATCCTATTTGGTCAAATACCTAACGAAAAATTCCTATTTTCCTTTC
ATTAAGGTACGAGGGCTTCTTATTCCACAAGAACGAAAGCACCTTTTCATTCTTTCATATACTAGGGGTTTTTACTTGGA
AAAGACAATGTTCCATACTAAAGGATTCGGGTCCATAACCACGAGTTCCAGTGCATTAGATCTTGTAGCACTTAGCAACG
AGGCCCTATCCATTAGTATTCCACATAAGAAATCCATTATAGAAACTAATACAATTAGATTAGCTCTTCATAGACAAACT
TAGGGTTTGTGAGCCAAGATAAGACCGGCTCGGGATCATGGGATCCTTTTCTATCAGATAGGAGGGGATCTTGTACAAAA
TAGACTTCTAAGTAATAACCCCATAGATCCTATATCTATCTATATAAAATAAAGAGGCAATCGTGTCAGGAAGCGGGTTT
TTCTTTGGCCAAACGGTACTTCGAACTTGGAACGAGCATGAGGAGATTAACGAGACTTCTTTCTCTTTTGAGTTTTTCTG
GCGGACCGGTCGCGCAAGATCTTTGGTCTTCCCCAGGAACCGATGAAAAAGTGGGTCGCTTCTTATGGACTCGCTCAGAA
TGATTCTTCTCTATCTATAGTTCATGGCCTATTAGAAGTAGAAGGTGCTCTGGTGCAATCCTTACCGACAGAAAAAGATT
GCAGTCGGGTTGATAATAATCGAGTGCCATTACTTCGTCGGTCCGAACCAAGGAATCCGTTAGAAATGTTTTGAAATGGA
TATTGTTCTCTCTTTGATCAGGGATTGCTATATGAAATGGGTAAGTCACCAATCCAATCCCTTTGACAAATCGGGTGTCA
TATTAGATATCATATTCTATATATATAGAAATATCATAGAATAGACATATAGAATTTTTGGTTGGGAAATTCGAATGAAT
CATTGAGTGAAAAAGGAGCAAAGAATGACAAAAGACGAGACTCTACTAGTCTTCACTCTTGTGGTTTCCTCGGTTTCTGT
TTTCTTATTCGGGATCTTGCTTTTCATGGTTCTCATCTCTGCAACTCGCGATTTTCGCGAGAGAACCAAATCCAAGTTGG
TGAAGATCATGATTTGGGCTAGCATAGTAGTTATTACCTTTGCAATTGCGGTTCGAATCTATCCGATCTTTATCTTTTTG
CTCAAAGAACGAATAAAACCCCTTGTCGAAGCCCTTTATGATAAGCTTCCCTGGATCTGGGAAGTTTCTCTTTCACGGTA
TTGGGATCGTTTGATCGATTTCCTTGATCGCTACTTATGGGCGTGCGCTCAAAGGATACAAACAGGGATTCGCAAACAAA
AAGGGGAATTCGTAGTCACTTTTTCCTGTCGCGTAAAAAAAAAAGGCTTTACGCGAGAGCAATAGAGGTTGGGATACATC
TATCTCTTCTGAGCAACCTCTTTCTTTTGGATTCTTAAGACCACCCTTGCAGTAGGATACCGTCTGATTTAGGTTCTTTA
TTATCCCCTTCGAGGGGTTTTTAGGATCGTTCAGGCTATATTTAGTCTATTTTGGCTTTTACTGTCTACTTTTCTCAGGG
AGATGGTTAAGGACCTCAGAAGATAGAGGAGGGCGCCAGGCGCAGATTTCCGGAATACTTCTACGGGGAATGCTCATTCA
ATGAGCATTCTCCATATTATGCCTTGAAGAGGACTCGAACCTCCACGCTCTTTAGCACGAGATTTTGAGTCTCGCGTGTC
TACCATTTCACCATCAAGGCATCTTGAAAGTGAATCATATTCCATGAATATGATATCTATCGAATGTGATATATGGAATA
TATGACAAAGGTGGAGTCTTGGAGTATTTCGATCGATCGGTCATATAGGCCTGAGTCAGACATCAAATAGCTTCGATTTG
CATTATCCGTAGGACACCTTATATGTATCAAAATCGATATCAAAATCAAAAAGATGTACAATCCAATTTCTCGATTCAAT
AGAAGCCCAAAGAGGCACATATGGTACCCAAATAAGGATAGGATAGATATGTCAAAAGCAGGTCTGATTACACCTATTCC
TAATTCTAAATAGAATGTAAGGACGTAGGGATTTCTATGTAAACAGAGTATCCTATTTCCATAGGCTCGAATGACCCCTT
CTCATAATAAGAATGTGCACGGTCTGGTCCGGTATGGAATGAACTTATAATCTGATGATCGAGTCGATTCCATGATTATA
AGTTCATAACCCTAGCAACCATTCCCATTTTGGGCGGAACAGATCTACTAATTCTTTTATTCCAGTTAGTAAGAGGGATC
TTGAACTAAGAAATAGACCTAGCAGCTAAAAGAGGGTATCCTGAGCAATTGCAAGAATGGGGTTCATTGATATTCCTGGT
ATAGTAGATGCTATCACACATACAGTCATACTCAATTCGATGGAATTGTTTGATCTTAAAGGGGATCTTCTATAATTTCG
CACATAAGGGGTTATTTCTTGGTTTCGTCCAGTCATTAATAACTTGATTATTTTTAGATAATAGTAGATAGAAAGAACGC
TCGTAAGGAGTCCTATTGAAACCAAGAAATATAGGCCTGCTTGCCATCCACACCAGAATAGATAGAGTTTTCCGAAGAAA
CCTGCTAGTGGAGGAAGGCCTCCTAAGGATAAGAGACATAAGGCTAAAGAGAGAGCCAAAAAAGGATCTTTCGTGTATAA
TCCTGCATAATCTCGAATATTATCAGTTCCGGTACGTAGACCAAATAATACAATGCAAGCAAAAGTTCCTAGATTCATGG
AGATATAGAACAGCATATAAGTTATCATGCTTGCATATCCATCATTTGAGTCTCCAACAATTATTCCAATAATTACATAT
CCGATTTGCCCTATGGACGAATATGCAAGCATACGTTTCATGCTTGTTTGAGTAATAGCAAGGAGATTCCCCACTATCAT
GCTAAGAATAGCTAGGATTTCCAGAAGAAGATGCCATTCGTTTGATGAGAAATAAAAAGGAATATCGAGAATTCGCGTGG
CTGAAGCTGAAGCAGCTACTTTCGAAGTAACAGAAAGAAAAGCAACGACTGGAGTGGGGGAGTCAGAGTCGAAAAGAGGA
TTCCTCGCTTCTTTCTCTCATGCAAAACCGTGCATGAGACTTTCATCTCGCACGGCTCCTAAGTGATAAAAGAAAGAAGA
ACTCGCCTTCTTTCTTTTTTGATTACCTTCCTCGCGTATGTATAAGACCGAATCCATTCTTTTTCGAAATGGATTTCGAA
AAAGAACTACTAATCCTTAACTTTTCGAGGAATCCTTCATCAGTGGTTGTGAATGACTGACTTTTTCAATCCTTTCGACC
TTGGTTCCGTAGGAGCAAGTCAGAAAGGTTGAGAAATAGAACCATCTGATTTGATTCGTTCCCAATAGCCATGAGATGAT
CATCTTAGGGTGATCCTTTTGTCAACGGATGCTCCTATTACACTCGTAGTCTCTGAAGGATGAGAACCCACTATGTAGCA
TCTACATCGATAATTCAAGCATTGTATACGTCATTAGTCCGATTCTTTGTAGGAACTACCCGTAATAACGAGCTTGCAAA
ATGGATCTGTTTATCATAAAGAGATTCGTTGTTCCTGACCCTGCTTCACCTTAATTGTTATTTGAACAAAAAGATCACAA
TAAACTTTTGGTAAAAGTTCTGTCTTGGTCGGAGTGGGGATAGCATTTCTCTTCTGCATGTCTATGGAGTTTTGCAAAAC
CCAAACACCTCAGAGATAGATATAGAGGTAGGAATTTGTCGAACGAACCACACTCCTTCGTAGACGTCAGGAGTCCATTG
ATGAAAAGGGGCTGGGGAAAGCTTGAACCCAAGTCCTACAGTGATGAATATAAGCGCAATTGAAATTCCTGGGGAGTTAT
ACATTTGTGTATTGATAAGACCATTCACAATTTCTTGAAGCTCGATCTCCCCCCCAGATGAACCATATAGCCAAGAGAAA
CCATGAACCAGAATAGAAGAGCTTGCCCCACCCATGAGTAAATATTTCATAGTAGCCTCATTAGACCGTAGATCTCTCTT
GGTATATCCAGACAATAGGTAGGAACATAAACTGAAACATTCTGGAGCTACAAAGATAGTTATTAAATCGTTAGCACCAC
ATAAAAACATTCCCCCTAGAGTAGCTGTTAATACGAATAACAGAAACTCTGTTATAGCCATTTCTGTACATTCAATGTAC
TCTACGGATAGAGGAATACATAAAGTTGAACATAATAAAATAAGAAATTGAAAGATTTCGTTGAAATTGTTCGTTTGGAA
ATTTCCCGAAAAGCTAATTATAGGTTCTTCTCTCCATCGGAACAATAGGGCCGTTATGCTTATTACTAAACTTGTTGAAG
AGATGAAATAGAACCAAGGTCTATCTTTTTGATCAGAGGTTAAATCGATCATCAGAAGAAGAATTAGGCCAAAAATTAGG
ATACATTCTGGGAAAATGAAACTTCCATTGAAGAGAAGCAAATGAAACGCTTTCATAAAAATTCTCGTAGAATCGAGAAT
GAAGTTTTCATTCTGTACATGCCAGATCATGAATTAGTAACTGCATCCAATCTCCGAAAAGTCCCGATTGTTTCGATGGG
ATATTTACGGAATCACCATGAATAGGATCAAACCTTATTCCATGCTATTTCCATAAGATTCCTCTTTCTTATTCTTAAGC
AAGCCCCCGAGAGGGCTTAGTTGATCATAATTTCTGTTTTCTCTTTCTTTTCCTTTTTGTTTGTTTCGAAAAAGATATCG
TCCGATTCTCCTTCTATTGACTCTTTTCCGATCGAGATGTATGGATCCATGTGTCTACATACCTAGATTCTGTTCATGGA
TTAACGAAAATGTGCAAGAGCTCTATTTGCCTCTGCCATTCTATGAGTCGCTTCCTTTTTGCGTATGGCACCCCCACTCC
CTTTGGCAGCATCTACTAATTCGGAACTTAATTTGAAAGCCATATTTCGACCCGGACGCTTTTGGGATGCTTCTAATAAC
CAACGAATGGCAAGTGCTCTTCCTTGTTTAGATCCTATTTCAATTGGAACTTTCCGCGTCGATCCTTTTTTATTACGTCT
TGTTTTTACTCCTATATTGGGAGTTACTCTACGTATTGCTTGACGTAAAACCAATAGTGGATTTGTTTCTGTCTTTTGTT
GAATCTTTTTCACGGCTCGATAGAGAATTTGATAAGCCAATGATTTTTTTCCGTCTTTCATAATATGGTTAACCACCATG
TTAACTAATCGATTACGAAAAATTGGATCGGATTTTGCAGTTCTTTTTTCTGCAGTACCTCGACGTGACATGAGCGTGAA
AGAGGTTCAAGAATCCGTTTTCTTTTTATAAGGGCTAAAAACGAATCACTTATTTTTTTGGCTTTTTGACCCCATATTGT
AGGGTGGATCTCGAAAGATAGGAAAGATCTCCCTCCAAGCCGTACATACGACTTTCATCGAATACGGCTTTCCACAGAAT
TCTATAGGGATCTATGAGATCGAGTATGGAATTCTGTTTACTCACTTTAAATTGAGTATCCGTTTCCCTCCTTTTCCCGC
TAGGATCGGAAATCCTGTATTTTCCATATCCATACGATCGAGTCCTTAGGTTTCCGAAATAGTGTAATGGAAAAAGAAGT
GCTTCGAATCATTGCTATTTGACTCGGACCTGTTCTGAAAAAGTCGAGGTATTTCGAATTGTTTGTTGACACGGACAAAG
TAAGGGAAAACCTCTGAAAGAATTTCCATATTGACCTTGGACATATAAGAGTTCCGAATCGAATCTCTTTAGAAAGAAGA
TCTTTTGTCTCATGGTAGCCTGCTCCAGTCCCCTTACGAAACTTTCGTTATTGGGTTAGCCATACACTTCACATGTTTCT
AGCGATTCACATGGCATCATCAAATGATACAAGTCTTGGATAAGAATCTACAACGCACTAGAACGCCCTTGTTGACGATT
CTTTACTGCGACAGCATCTAGGGTTCCTCGAATAATGCGATATCTCACACCGGGTAAATCCTTAACCCTTCCTCCTCTTA
CTAATACTACAGAATGTTCTTGTAAATTATGGCCAATACCAGGTATATAAGCAGTGATTTCAAATCCAGAGGTTAATCGT
ACTCTGGCAACTTTACGTAAGGCAGAGTTGGGTTTTTTGGGGTTGATAGTGGAAAAGTCGACAGATAAGTCACCCTTACC
GTCCCTCTACAGAACCGTACATGAGATTTTCACCTCATACGGCTCCTCGTTCAATTCTTTCGAAGGGATCCTTTTCCTCG
TTCGAGAGTCTCCGCCCTTCTTCCACTCCGTCCCGAAGACTAACTAAGACCAATTGAGTCACGTTTTCATGTTCTAATTG
AACACTTTCCATTTATGATTAAAGGAGAAGATTGTTCTTTTACCAAACATATGCGGATCAAATCACGTCTTATAATAAGA
AGAAATCTTTCTCGGTATCAATCCCCTTGCCCCTCATTCTTTGAGAATCAGAAGGATCCTTTTCGAGTTTACATTTCTTC
ATTTGGAATCTGGGCTCTTCTATCTTCGACTTATTTTTTTGGCTTTATTCTTTATTTATTTCATTTTGATTTTTCCCTCT
TCCTCTATCCCTATCCTCTAGGTACAGCGTTTGCATCAATAGAGAACTTTTTCCTCTGTATGAATCGATATTATTCCATT
CCAATTTCTTCCCGAAACTTCCCAAGAGAAAAATCCCGAATTGGATCCAAAATTGACGGGTTAATGTGAGCTTATCCATG
CGGTTAGGCACTCTTCAAATAGGAATCCATTTTCTAACTGGCTTTCGTGCTTTGGTGAGTCGTCCGAGATCCTTTCGATG
ACCTATGTTGTGTTGAAGGAATATCTATATGATCCGATCGATTGCATAAGACCCGCGGTAGCAATAGAACGGGGAAAGTA
TACAGAAAAGACAGTTCTTTTCAATTTCGATTATCTATATATTAGTTCGTTTCTATTTCTAGATATCTATTTCTATATAT
TAGTATTAGTTAGTAGTACTATTAGTTAGCGATCCCGGCTCTGTGAGTTCTTTCTTCCGTGATGAACTGTTGGCACCAGT
CCTACATTTTTTCTCTGTGGACCAAGGAGAAAGGGGGCTCAGCAGGAAGAGGATTGTACCATGAGAGAAGCACAGAGGTC
AACCCGCTTCAAATATGGAACATGGATTCTGGCAATGCAACGGAGTTGGGTCCTCATATCGATCCGAATGAATCAGTCTT
TCTACAGAGGTCAATCTTTGCCTATTAGGCAAGAGGATAGTAAGTTCGAAATTCTGTCTCGGTAGGACATGGATTTCTAT
TACTATGAAATTCATAAATGAAAATGAAGTAGTTAATGGGAGGGCTACCATTATCCTTTTTCTTGTATGTGTTCCTAAGA
GAAGGAATTTGTCCATTTCATGTTTTGAGGTCTCAAAAAAAAAGGGCGTGGAAACAGATAGAAACTCTTGAATGGAAATT
GAAAAGAAATGTAGCCCCAGTTCCTTCGGAAATGGTAAGATCTTTGGCGCAAGAAGAAGGGGCGACCCATATCATCTTGA
CTTGGTTCTGCTTCCCCTGTTTTTTTAAGAATACCGAGTCGGGTTCTTCTCTTACCAGTATCGAATAGAACATGCTGAAC
AAGATCTTCTTCATGGAAACCTGCTCGATTTAGATCGGGAAAATCGTAGAGATTTTATGAAACCATGTGCTATGGCTCGA
ATCCATAGTCAATCCTATTTTTGATAGGACCGGTTGACAATTGAATCTAATTTTTCCCATTATTTTATTTGACTATCCAT
AATAGTGCGGAAAGAAAGCCCGGAGGAAGAGTGGCCTGGCCTTGAGTTTCTCGCCCCTTTGCCTTAGGATTCGTTAATTC
TCTTTCTCGATGGGATGGGGAAGGGATATAACTCAGCGGTAGAGTGTCACCTTGACGTGGTGGAAGTCATCAGTTCGAGC
CTGATTATCCCTAAACCCAATGTGAGTTTTTTCTATTTTGACTTACTCCCCCACCACGATCGAACGGAAATAGATAAGAG
GCTTGTGGGATTGACGTGATAGGGTAGGGTTGGCTATACTGCTGGTGGCGAACTCCAGGCTAATAATCTGAAGCGCATGG
ATACAAGTTATCCTTGGAAGGAAAGACAATTCCGAATCCGCTTTGTCTACGAATAAGGAAGCTATAAGTAATGCAACTAT
GAATCTCATGGAGAGTTCGATCCTGGCTCAGGATGAACGCTGGCGGCATGCTTAACACATGCAAGTCGAACGGGAAGTGG
TGTTTCCAGTGGCGAACGGGTGAGTAACGCGTAAGAACCTGCCCTTGGGAGGGGAACAACAACTGGAAACGGTTGCTAAT
ACCCCGTAGGCTGAGGAGCAAAAGGAGAAATCCGCCCAAGGAGGGGCTCGCGTCTGATTAGCTAGTTGGTGAGGCAATAG
CTTACCAAGGCGATGATCAGTAGCTGGTCCGAGAGGATGATCAGCCACACTGGGACTGAGACACGGCCCAGACTCCTACG
GGAGGCAGCAGTGGGGAATTTTCCGCAATGGGCGAAAGCCTGACGGAGCAATGCCGCGTGGAGGTGGAAGGCCTACGGGT
CGTCAACTTCTTTTCTCGGAGAAGAAACAATGACGGTATCTGAGGAATAAGCATCGGCTAACTCTGTGCCAGCAGCCGCG
GTAAGACAGAGGATGCAAGCGTTATCCGGAATGATTGGGCGTAAAGCGTCTGTAGGTGGCTTTTCAAGTCCGCCGTCAAA
TCCCAGGGCTCAACCCTGGACAGGCGGTGGAAACTACCAAGCTGGAGTACGGTAGGGGCAGAGGGAATTTCCGGTGGAGC
GGTGAAATGCATTGAGATCGGAAAGAACACCAACGGCGAAAGCACTCTGCTGGGCCGACACTGACACTGAGAGACGAAAG
CTAGGGGAGCAAATGGGATTAGAGACCCCAGTAGTCCTAGCCGTAAACGATGGATACTAGGTGCTGTGCGACTCGACCCG
TGCAGTGCTGTAGCTAACGCGTTAAGTATCCCGCCTGGGGAGTACGTTCGCAAGAATGAAACTCAAAGGAATTGACGGGG
GCCCGCACAAGCGGTGGAGCATGTGGTTTAATTCGATGCAAAGCGAAGAACCTTACCAGGGCTTGACATGCCGCGAATCC
TCTTGAAAGAGAGGGGTGCCCTCGGGAACGCGGACACAGGTGGTGCATGGCTGTCGTCAGCTCGTGCCGTAAGGTGTTGG
GTTAAGTCTCGCAACGAGCGCAACCCTCGTGTTTAGTTGCCACTATGAGTTTGGAACCCTGAACAGACCGCCGGTGTTAA
GCCGGAGGAAGGAGAGGATGAGGCCAAGTCATCATGCCCCTTATGCCCTGGGCGACACACGTGCTACAATGGGCGGGACA
AAGGGTCGCGATCTCGCGAGGGTGAGCTAACTCCAAAAACCCGTCCTCAGTTCGGATTGCAGGCTGCAACTCGCCTGCAT
GAAGCAGGAATCGCTAGTAATCGCCGGTCAGCCATACGGCGGTGAATCCGTTCCCGGGCCTTGTACACACCGCCCGTCAC
ACTATAGGAGCTGGCCAGGTTTGAAGTCATTACCCTTAACCGTAAGGAGGGGGATGCCTAAGGCTAGGCTTGCGACTGGA
GTGAAGTCGTAACAAGGTAGCCGTACTGGAAGGTGCGGCTGGATCACCTCCTTTTCAGGGAGAGCTAATGCTTATGCTTA
TTGGGTATTTTGGTTTGACACTGCTTCACGCCCAAAAAGAAGGCAGCTACGTCTGAGCTAAACTTGGATATGGAAGTCTT
CTTTCGTTTAGGGTGAAGTAAGACCAAGCTCATGAGCTTATTATCCTAGGTCGGAACAAATTAGTTGATAGCGATAGGAT
CCCCTTTTTGACGTCCCCATGTCCCCCCGTGTGGTGTGGCGGCATGGGGATGTCAAAAGGAAAGGGATGGAGTTTTTCTC
GCTTTTGGCGTAGCAGGCCTCCCTTTGGGAGGCCCGCGCGACGGGCTATTAGCTCAGTGGTAGAGCGCGCCCCTGATAAT
TGCGTCGTTGTGCCTGGGCTGTGAGGGCTCTCAGCCACATGGATAGTTCAATGTGCTCATCAGCGCCTGACCCGAAGATG
TGGATCATCCAAGGCACATTAGCATGGCGTACTCCTCCTGTTTGAATCGGAGTTTGAAACCAAACAAACTTCTCCTCAGG
AGGATAGATGGGGCGATTCAGGTGAGATCCCATGTAGATCTAACTTTCTATTCACTCGTGGGATCCGGGCGGTCCGGGGG
GGGGGCCACCGCGGCTCCTCTCTTCTCGAGAATCCATACATCCCTTATCAGTGTATGGAGAGCTATCTCTCGAGCACAGG
TTGAGGTTCGTCCTCAATGGGAAAATGGAGCACCTAACAACGCATCTTCACAGACCAAGAACTACGAGATCACCCCTTTC
ATTCTGGGGTGACGGAGGGATCGTACCATTTGAGCCTTTTGACTCGAAATGGGAGCAGGTTTGAAAAAGGATCTTAGAGT
GTCTAGGGTTGGGCCAGGAGGGTCTCTTAACCCCTTCCTTTTTCTGCCCATCGGAGTTATTTCCCAAGGACTTGCCATGG
TAAGGGGGAGAAGGGGGAAGAAGCACACTTGAAGAGCGCAGTACAACGGGGAGTTGTATGCTGCGTTCGGGAAGGATGAA
TCGCTCCCGAAAAGGAATCTATTGATTCTCTCCCAATTGGTTGGATCGTAGGGGCGATGATTTACTTCACGGGCGAGGTC
TCTGGTTCAAGTCCAGGATGGCCCAGCTGCGCCAGGGAAAAGAATAGAAGAAGCATCTGACTCTTTCATGCATACTCCAC
TTGGCTCGGGGGGGATATAGCTCAGTTGGTAGAGCTCCGCTCTTGCAATTGGGTCGTTGCGATTACGGGTTGGCTGTCTA
ATTGTCCAGGCGGTAATGATAGTATCTTGTACCTGAACCGGTGGCTCACTTTTTCTAAGTAATGGGGAAGAGGACTGAAA
CATGCCACTGAAAGACTCTACTGAGACAAAAAGATGGGCTGTCAAAAAGGTAGAGGAGGTAGGATGGGCAGTTGGTCAGA
TCTAGTATGGATCATACATGGACGATAGTTGGAGTCGGCGGCTCTCCTAGGCTTCCCTCATCTGGGATCCCTGGGGAAGA
GGATCAAGTTGGCCCTTGCGAATAGCTTGATGCACTATCTCCCTTCAACCCTTTGAGCGAAATGTGGCAAAAGGAAGGAA
AATCCATGGACCGACCCCATTGTCTCCACCCCGTAGGAACTACGAGATCACCCCAAGGACGCCTTCGGCGTCCAGGGGTC
ACGGACCGACCATAGACCCTGTTCAATAAGTGGAACACATTAGCCGTCCGCTCTCCGGTTGGGCAGTAAGGGTCGGAGAA
GGGCAATCACTCGTTCTTAAAACCAGCATTCTTAAGTTAAGATCAAAGAGTCGGGCGGAAAAAGGGGAGAGCTCCCCGTT
CCAGGTTCTCCTGTAGCTGGATTCCCCGGAACCACAAGAATCCTTATAATGCGATTCCAACTCAGCACCTTTTGTTTTGA
GATTTTGAGAAGAGTTGCTCTTTGGAGAGCACAGTACGATGAAAGTTGTAAGCTGTGTTCGGGGGGGAGTTATTGCCTAT
CGTTGGCCTCTATGGTAGAACCCGTCGGGGAGGCCTGAGAGGCGGTGGTTTACCCTGTGGCGGATGTCAGCGGTTCGAGT
CCGCTTATCTCCAGCCCGTGAACTTAGCGGATACTATGATAGCACCAAATTTTGCCAATTCGGCAGTTCGATCTATGATT
TTGCATTCATGGACGTTGATAAGATCCTTCCATTTAGTAGCACCTTAGGATGGCATAGCCTTAACGTTAATGGCGAGGTT
CAAAAGAGGAAAGGCTTGCGGTGGATACCTAGGCACCCAGAGACGAGGAAGGGCGTAGCAAGCGACGAAATGCTTCGGGG
AGTTGAAAATAAGCATAGATCCGGAGATTCCCAAATAGGTCAACCTTTTGAACTGCCTGCTGAATCCATGAGCAGGCAAG
AGACAACCTGGCGAACTGAAACATCTTAGTAGCCAGAGGAAAAGAAAGCAAAAGCGATTCCCGTAGTAGCGGCGAGCGAA
ATGGGAGCAGCCTAAACCGTGAAAACGGGGTTGTGGGAGAGCAACACAAGCGTTGTGCTGCTAGGCGAAGCGGTTGAGTG
CCGCACCCTAGATGGCTAAAGTCCAGTAGCCGAAAGCATCACTAGCTTACGCTCTGACCCGAGTAGCATGGGGCACGTGG
AATCCCGTGTGAATCAGCAAGGACCACCTTGCAAGGCTAAATACTCCTGGGTGACCGATAGCGAAGTAGTACCGTGAGGG
AAAGGTGAAAAGAACCCCCAGTGGGTAGTGAAATAGAACGTGAAACCGTGCTGAGCTCCCAAGCAGTGGGAGGAGAAAGT
GATCTCTGACCGCGTGCCTGTTGAAGAATGAGCCGGCGACTCATAGGCAGTGGCTTGGTTAAGGGAATGGAACCCACCGG
AGCCGTAGCGAAAGCGAGTCTTCATAGGGCGATTGTCACTGCTTATGGACCCGAACCTGGGTGATCTATCCATGACCAGG
ATGAAGCTTGGATGAAACTAAGCAGAGGTCCGAACCGACTGATGTTGAAGAATCAGCGGATGAGTTGTGGTTAGGGGTGA
AATGCCACTCGAACCCAGAGCTAGCTGGTTCTCCCCGAAATGCGTTGAGGCGCAGCAGTTGACTGGACATCTAGGGGTAA
AGCACTGTTTCGGTGCGGGCTGCGCGAGCGGTACCAAATCGAGGCAAACTCTGAATACTAGATATGACCCAAAAATAACA
GGGGTCAAGGTCGGCCAGTGAGACGATGGGGGATAAGCTTCATCGTCGAGAGGGAAACAGCCCGGATCACCAGCTAAGGC
CCCTAAATGACCGCTCAGTGATAAAGGAGGTGGGGGTGCAAAGACAGCCAGGAGGTTTGCCTAGAAGCAGCCACCCTTTA
AAGAGTGCGTAATAGCTCACTGATCGAGCGCCCTTGCGCTGAAGATGAACGGGGCTAAGCGATCTGCCGAAGCTGTGGGA
TGTTAAAATGCATCGGTAGGGGAGCGTTCCGCCTTAGAGGGAAGCAACCGCGAAAGCGGGGGTCGACGAAGCGGAAGCGA
GAATGTCGGCTTGAGTAACGAAAACATTGGTGAGAATCCAATGCCCCGAAAACCCAAGGTTTCCTCCGCAAGGTTCGTCC
ACGGAGGGTGAGTCAGGGCCTAAGATCAGGCCGAAAGGCGTAGTCGATGGACAACAGGTTAATATTCCTGTACTACCCCT
TGTTGGTACGGAGGGACGGAGGAGGCTAGGTTAGCCGAAAGATGGTTATAGGTTTAAGGACACAAGGTGACCCTGCTTTT
TCAGGGTAAGAAGGGGTAGAGAAAATGCCTCGAGCCGAGATCCGAGTACCAAGCGCTGCAGCGCTGAAGTACGAGCTCCG
TGGACTAGCTATTGCTTCTCCACGAGGCTCATACCAGGCGCTACGGCGCTGAAGTATGTAACCCATGCCATACTCCCAGG
AAAAGCTCGAACGACCTTCAACAAAGGGGTACCTGTACCCGAAACCGACACAGGTGGGTAGGTAGAGAATACCTAGGGGC
GCGAGACAACTCTCTCTAAGGAACTCGGCAAAATAGCCCCGTAACTTCGGGAGAAGGGGTGCCCCCTCACAAAAGGGGGT
CGCAGTGACCAGGCCCGGGCGACTGTTTACCAAAAACACAGGTCTCCGCAAAGTCGTAAGACCATGTATGGGGGCTGACG
CCTGCCCAGTGCCGGAAGGTCAAGGAAGTTGGTGAACTGATGACAGGGAAGCCGGCGACCGAAGCCCCGGTGAACGGCGG
CCGTAACTATAACGGTCCTAAGGTAGCGAAATTCCTTGTCGGGTAAGTTCCGACCCGCACGAAAGGCGTAACGATCTGGG
CACTGTCTCGGAGAGAGGCTCGGTGAAATAGACATGTCTGTGAAGATGCGGACTACCTGCACCTGGACAGAAAGACCCTA
TGAAGCTTTACTGTTCCCTGGGATTGGCTTTGGGCCTTTCCTGCGCAGCTTAGGTGGAAGGCGAAGAAGGCCCCCTTCCG
GGGGGGCCCGAGCCATCAGTGAGATACCACTCTGGAAGAGCTCGGATTCTAACCTTGTGTCAGACCCGCGGGCCAAGGGA
CAGTCTCAGGTAGACAGTTTCTATGGGGCGTAGGCCTCCCAAAAGGTAACGGAGGCGTGCAAAGGTTTCCTCGGGCCAGA
CGGACATTGGTCCTCGAGTGCAAAGGCAGAAGGGAGCTTGACTGCAAGACTCACCCGTCGAGCAGAGACGAAAGTCGGCC
TTAGTGATCCGACGGTGCCGAGTGGAAGGGCCGTCGCTCAACGGATAAAAGTTACTCTAGGGATAACAGGCTGATCTTCC
CCAAGAGTCCACATCGACGGGAAGGTTTGGCACCTCGATGTCGGCTCTTCGCCACCTGGAGCTGTAGGTGGTTCCAAGGG
TTGGGCTGTTCGCCCATTAATGCGGTACGTGAGCTGGGTTCAGAACGTCGTGAGACAGTTCGGTCCATATCCGGTGTGGG
CGTTAGAGCATTGAGAGGACCTTTCCCTAGTACGAGAGGACCGGGAAGGACGCACCTCTGGTGTACCAGTTATCGTGCCT
ACGGTAAACGCTGGGTAGCCAAGTGCGGAGAGGATAACTGCTGAAAGCATATAAGTAGTAAGCCCACCCCAAGATGAGTG
CTCTCTCCTCCGACTTCCCTAGAGCCTCCGGTGTCACAGCCGAGACAGCGACGGGTTCTCCACCCATACGGGGATGGAGC
GACAGAAGTATGGAAATAGGATAAGGTAGCGGCGAGACGAGCCGTTTAAATAGGTGTCAAGTGGAAGTGCAGTGATGTAT
GCAGCTGAGGCATCCTAACGAACGAACGATTTGAACCTTGTTCCTACACGACCTGATCAAATTGATCAGGCACTTGCCAT
CTATCTTCATTGTTCAACTCTTTGATGAAAAGATGAAAAAACCAAAAAAAAGCTCTGCCCTTCCATCTCTTGGATAAATA
GAGAGGGAGGGCAGAGTCCTTTGGTGTCCCTTCCAGTTAAGAATTGGGGCTTCACAATTACTAGCCAATATTTCTCTCAT
GCCTTTTCTCGTTCATGGTTCGATATTCTGGTGTCCTAGGCGTAGAGGAACCACACCAATCCATCCCGAATTTGGTGGTT
AAACTCTACTGCGGTGACGATACTGTAGGGGAGGTCCTGCGGCAAAATAGCTCGATGCCAGAATGATAAAAAGCTTAACA
CCTCTTATTTGACTTTTTCACTATTTTGAAATACGAAAAAGATCCAAATCCAAAACGCAAAGGTCGTCTTATTCAAAACC
TCAATCATCACATCCCCTCTCTCCCACTTCACACCTCAGAACACACTGTTCTTATAGAGAGAAAGGCGCTTTCCCATCTT
CTTAGCCCGAAATGAAATGGCTGAGGAGAAGAAGGTTCCTTTTGGGGGGTACCCCCGGGAAGAGATCCAGTGGAGACGGG
GTGGGCCTGTAGCTCAGAGGATTAGAGCACGTGGCTACGAACCACGGTGTCGGGGGTTCGAATCCCTCCTCGCCCACAGC
CTTCCAAAGGGGGAAGGGCCTTTACTTTCTCCCTGAGGGTAGGAAAATCATGATCGGAATAGCAGACGTAAAGCTATTGA
ACTTGGGTATGCTCTTTCCTTTTGTCGAAGTGGAATCGTAGAACAGAATGTGATACGATGAGATAGAATGCAATAGAAAC
AAGGATAGCGAACGGGTTACCTACTCCTAAGGGTCAAAGCAAGCCTTTTAATTCTATTCTTTATTCTTACATTAAAGAAT
GAATCAAATCTCCCCAAGTAGGATTCGAACCTACGACCAGTCAGTTAACAGCCGACCGCTCTACCACTGAGCTACTGAGG
AACAAGGGGAGATTCGACCTCCTAGAGTTCAACTCCCGCTCTCAACCCATGAACAATATGAGTCCGAAGCTTCTTTCGTA
ACTCCCGGAATTTCTTCGTAGTGGCTCCGTTCCATGCCTCATTTCATAGGGAAGTCAAAAGTGGCTCTATTTCATTCTAT
TTCACTTCCTAGCACTTCCTATCATTTAATATCCATCCCTTTGGTCTTATTGACATAAGAGATGCCATTTATAGTCTATC
TCTTTCTATATATGGAAAGTCAAGAAATTCTCATCGAAACATCGAGAAATTGTGCATATAGAAAACTCTAAAGAAAAAAA
AAGGAGACCCATGCCATGATTTGAAAATCTTTTCTACTTAGTAGTCTAAGTTTCTCGATGAGGATAATTAATTCGGTCGT
TGTGGTCGGACTCTATTATGGATTTCTGACCACATTCTCCATAGATCCCTCTTAGATCTTCTTTCTCCAATCTTGGGTTA
GGGAAGAAGGACATATTCGCGAATACTCGTGGTTTCATTATGGGGCAGCTCATGATCTTCATATCGATCTATTATCCACC
TCCGCATCTATTCTTTCTTAGCTAAACGGGTGGAAGATCCATCCAATTTGGTTATATCATGAACTCGAAAAACAGATCTG
AATGTGACTGAAATGCACGATCTTCACAGGTATCACTTTTCACGATACCTAAACTAAACCTAAAAGGTGGAATAGCGATT
TTCGAACCATTTCCTATAAGAGAATGGTTTCCATTACTTTGAGAAATGGATTCTATATCAAACTATAGCTATTGCATTAA
AGAAGAAAAGAAACTAATAGAAGTCGAAGACGCGGAATGATAGTGAATAGAGAAAAAGATTCTTCTGATTTTCTTGTTCC
TGAAAATATTCTATCTATCTCCTAGACGCCGTAGAGAATTGAGAATTTTCATGTCTTTCAATTCTCGTACTCGTAATTGG
AAAGTTACGGAAGGAGATCCATCATTTTGCAATGAAAACAACATAAAAAACTCTGGACAATTTCGAAATCAGACCAAGCG
TCTTAATACATATGCAAAAAAATTCATTATTGGCCCACCATTGATTCCAAGATTTAGCTTTTATGAATCGCTATTGGTTT
GATACGAATAATGGCAGTCGTTTCAGTATGTTAAGGATACAGATGTATCCACAATTCATTTAGAGTTACTTAATAGCCTA
TTTCTTATACTATATCTCTATCCCGTGAAATTCGCGAGCCGAAAGATGGATGCATATGCTGTGTTTCATTTTGCTAAATG
ATATCAATTAAATGGTGTATCAATTCTATAAATTGGATATAGCAATAAATAAATCAGAAAAATTCTTTTATTTTAGATAG
AAGAAATGTTTCTTCTATCTAAAATAAAAGAATGTACCCTTCTATCCAAATCCAATTTGCATCGATAAAATAAATCCAAA
TTATAGATTCCAGCAGTAGATGAATAATTGCAAATTTTTGTGTGTACGAGATTCGAATAACTTCAAAATAACTGACATTA
TTTTTTATTTTTCCTGATCAGAAAAATACATGAAAAAGAAAGGAGGTAGAAAAATTTTTTGATTTATGGTTAAAGAAGAA
AAACAAGAAAACAGGGGTTCTGTTGAATTTCAAGTATTCAGTTTCACCAATAAGATACGGAGACTTGCTTCCCATTTGGA
ATTACACAAAAAAGATTTTTCATCGGAAAGAGGTCTACGAAGACTTTTGGGAAAACGTCAACGTTTGCTGGCTTATTTGG
CAAAGAAAAATAGAGTACGTTATAAGAAATTAATAAGTCAGTTGGATATTCGGGAGAAGTAATTTAATCGTTCGAATTTT
TTTCTTATTTTATTAGTAGTCTTATAGTAGTCTTAGATTTTGCATTTTGATGAGCCTCGTTTTGAGGAATTCATGGAATA
ATGAATTAAGGAAGAAAAAAGAATATGAACAAGGATACATAACATAAAAAAAAGAATAGATAAGACGATATTCGACCTCC
CCCCACATATTTAATTTCTTCTCCTATACAAAAACCAGCAAGACCTACTCCATTGATAATTCCATCAATGACACTTTTAT
CAAAAAAATGCGTTAGTTCGGCTAATCTTCTTATACCCAAGATAAAGACCCTAGTATAGAAAACATCTATATAACCGCGA
TTATATGACCAGCTGTATATCTTTTTTTTTACTTGATCCAAAAAGAACTTTTTGGGATTCCCTTTTACTTTTACAAGGGA
ATTTTTAAAATTCAAATTCTGAAAAAAAGAATACGAGGATCCATAGCATATATATGCTATGAATAGACCAAAAATAGCTA
AACTTACAGAAGAAATTGCATTAGTGAAAAACTCATATGAATTTATGGAATTTTCTTCGAAAAAGCTTATTGAAGGGGTT
AGCCACTTTGATAATATGCTTAACTCCGATATTCCATTATCCCTTACTCCATTATCAAAATGGATTCCTATGGATCCAAT
GAACAAAGTAAAAAACAGTAATATAAGAAGAGGAAATAGCATAGTATTTCCAGTTTCGCGAGGATAGACAAAAGTGTTTT
TAGCCCCAAAGGGAGTACTAAAGAATCCTATCCTATTTCTTATATTACTAGGAATTTTGGGTATATTTTGTGAAAAAAAA
GAAACTCCACTCTTCATTGTTGATAAAACAAAATCCCTATTGACTCCTTTGGGTATACTTTTTCCCCATAAGGATATTGA
ATACAAAGAACATTCTTTAGTACTACTGTAATTTTGAAAATGAACACGCAAATACCCATCAAAAGTAAGTAAATATATCC
GAAACATATAAAATGCAGTTAATCCTGCAGTAAAAGAGGCTATTATTCCAAAAAAAGGTGAATACAACCAACTATTACTA
AGGATTTCATCTTTGGACCAGAAGCAAGCAAGAGGTGGAATACCACAAAGAGAAAGTGTACCACATAAAAAAGTAGTTCT
TGTAATAGGAACATATTTTTTTAAACCACCCATAAGAACCATATTCTGACTTTTATCTGGTGAATATCCAACAAGAGGTT
CCATTGAATGAATAACGGATCCAGATCCCAAGAACAATAAAGCTTTCGAATAAGCATGAGTGATCAAATGGAATAAAGCA
GCTTGATAAGAACCTATACCTAGAGCTAACATCATATAACCCAATTGAGACATTGTAGAATAGGCTAAGCTTCTTTTAAT
ATCTCTCTGAGCAAGAGCTAAAGTCGCTCCTAAGAAAAGCGTTATTGTACCTATTAAAGAAATGAAACTCATTATCAAAG
GTAATGATATGAAAAGAGGAAGAAGTCGAGCTAAAAGAAAAATACCCGCAGCAACCATAGTTGCCGCGTGTATAAGAGCC
GAAATGGGAGTGGGTCCTTCCATAGCATCGGGTAACCATACGTGAAGAGGGAATTGTGCAGATTTTGCAACTGCACCAAG
AAATAATAAAAAAGCACATAAAGTAGTAAGTAATGAATTAATCCCATTATTAGGAATCCAGTTATTAGCTATTTTGAACA
AATCCCGAAACTCTAAACTACCTGTTATCCAAAAAAAACCTAAAATTCCTAATAACAGCCCAAAATCCCCTACACGATTA
GTTACAAAAGCTTTTTGACAAGCACTTGCTGCAATTGGTCGTGTAAACCAAAAGCCTATCAATAAATAGGAACACATTCC
CACAAGTTCCCAAAAAAAATAAATTTGTATCAAATTGGAACTAGTAACCAATCCCAACATGGAAGTATTAAAAAAACTTA
TATAAACAAAAAATCTCAAATATCCCTCATCGTGAGACATATAATCGTCACTATAAATAAGAACCAAGATTCCTACAGTA
GTAATTAGTATTAACATAATAGAAGTAAGGGGATCAATCAAGTATCCAAATTCTAAGGAAAAATCATTATTGATGGTCCA
AGACCATAGATATTGATAGATAGAACTCCCTTTTATTTGTTGAATAGACAGGTGAACTGAGAATACCAGAGCTATACTTA
AGAGTAAAATACTAGGAAAAGCCCATATGCGACGAAGATTTTTTGTTGCTGTCGGAATAAGAAAAAGACCAAGCCCCATT
GACATAATAACTGGAAGTGGGAGAAGAGGGATTACCCAGGCATATTGATATGTATGTTCCATAAGAAAAGAAATAGCAAT
TTTTAATTGAAATTTATAGTTCTTTTTTCTATAAAATAAAATTGTTTCCGATTCACCAAACCTATTCTTATCTCTTTCTC
AAGGAATTAAAAAACAAAAAATAAGAATAAGATAAAAACTGGAATTCTGAATTTTTCAAAATTTGTCTCATTGAAATATT
CAAAAATTCAGAATGGGTTTAGTTGCTTAAATTTCAAAATTTAATCAAAGAATTTCGTTATTTAGTTATTAGATAAAAAA
AGATATTTATTAAAATACAAAAAAAGATTGAATCATTTTACTTTCTATTCCTATTCTTTTTATTTTCTTTCTATTAAAAT
GAAATAGCACTCTATTCTTTCGTAACTGATTAATTGAATTTCAACTATATTTGAATTATATATTTATAGGAAATTATTGA
ATATTGCTTACTTCATATAAAATGGAAATCCTAATGACTAGAATTATCTAAGTTTTAGAATGTCTTGTTTAAGAGATTAA
TTTTTTTTATTTTGACTGGAATTCAATTCTTGAATACCTTCTCAACTTAATTAACTATTTGAATTTTACCTTCTTTTTAT
CCTCCCATATGATATGAGGGCTTATCCCCCATACCTTATATTTATATATAGAATATATTTGATATATAAATTTTGATATA
TAAATTGATTTAAATAGAAAACCTTTGTATATAATATATCTTTGTATATATTGTATATTATTAAAACAAAGTCTAAAATA
TATATGAAAAATACGCTAAAAAACTCTTGTCTTATCCACGTTAGACAAAATGAAGTAAAAAATAATTTAAAATTTCGCTA
TCTTTCAGTATCTAAGTATAAATACTAAGAAAAAACAGAAAGAAGGATTGATTTGCGACAATAGATGTCTTTCACATACA
ACTAGAAAAAACTAATTCCCTTTTTCAATGGCAGTTCCAAAAAAACGTACTTCGATGTCAAAAAAGCGTATTCGTAAAAA
TATTTGGAAGAAAAAGACTTATTTTTCCATAGTACAATCTTATTCCTTAGCAAAATCAAGATCATTTTCTAGTGGTAACG
AGCATCCAAAACCAAAGGGTTTTTCTGGGCAACAAACAAATAAGCAGGTTTTGGAATAATCTGACTATCCCAAAGAAATT
TCAATTATATATATTTAATATGAATAATTTGGATTAATTAATGAATCTAGTTTTATATGTCGAATTCCTGGGTAGAATAT
TCTTAGAACTAATCCCTCTGTTATTTTGTTATATAGAACAAAAATTTTTGGTATATTGTGTCCTCAGTATTCTTTTCCTA
TAAAAGAACTTTTTATAATAGAATCCTCCTATCTATTTTTTAGGAGGATTCTATTATAAAAAGTAGAGTATTTTTGCAAA
TGGACTCCCCCAATCTCGACGATTTGCCAGAAAATAACTATTATTCTTTTAAGTTAACTATTATTTCAAGTTAGCCGCTA
TGGTGAAATTGGTAGACACGCTGCTCTTAGGAAGCAGTGCTCAAGCATCTCGGTTCGAGTCCGAGTGGCGGCATTCTCGA
AAAAGAATACAATAGATTAGAAAATGGATTCAATTCGAAATTTCAAATTTTGTAATGGGACCTTCTCCTTATGCTATTTG
TAACTTTAGAACATATACTAACTCATATCTCTTTCTCAACCATTTCAATTGTAATTACGATTCATTTGATAACCTTATTA
GTTCGTGAACTTAGGGGATTACGTGATTCGTCAGAAAAAGGAATGATAGCTACTTTTTTCTCTATAACAGGATTCTTAAT
TTCTCGTTGGATTTCTTCGGGACATTTTCCATTAAGTAATTTATATGAGTCATTGATCTTCCTTTCATGGGCTCTGTATA
TTCTTCATACTATTCCTAAGATACAGAACTCGAAAAATGATTTAAGCACAATAACTACGCCAAGTACTATTTTAACGCAA
GGTTTTGCCACGTCGGGTCTTTTAACTGAAATGCATCAATCTACAATACTAGTACCTGCTCTCCAATCTCAGTGGTTAAT
GATGCATGTCAGTATGATGTTACTAAGCTATGCAACTCTTTTGTGCGGATCCTTATTATCCACCGCTTTTCTAATCATTA
GATTTCGAAAGAATTTAGATTTTTTTCCTAAAAAGAAAAATGAAAATGTTTTAAATAAATTTGTATTTAGTGAGATTGAA
TATTTCTATGCAAAAAGAAGTGCTTTAAAAAACACTTCATTTCCAAATTATTACAAATATCAATTAACTGCGCGTTTGGA
TTCTTGGAGTTATCGTGTCATTAGTCTCGGGTTTACTCTTTTAACCATAGGTATTCTTTGTGGAGCAGTATGGGCTAATG
AGGCGTGGGGATCCTATTGGAATTGGGATCCTAAGGAAACTTGGGCATTTATTACCTGGACCATATTTGCAATTTATTTA
CATAGTAGAACAAATCCAAATTGGAAGGGTACGAATTCTGCATTTGTAGCTTCGATAGGATTTCTTATAATTTGGATCTG
CTATTTTGGTATCAATCTTTTAGGAATAGGTTTACATAGTTATGGTTCATTTACATTACCATCTAAATGATTACATAACA
TAAAACCTTCATTTTATGAAGGTTTTTTTATATTTTTGTTTGATTTGTGAACCCCTTTGAACGTCTTTTCAAAGGGGTTC
ACAAAAATTGGAAATAGATCTAATTAGACTTTTTTACTTTTTTCGGAATTTTTTTGTTTTTCCACTATGGAATATAGAGC
GAACTAGTTAAAAAAAGAAAATTCTATTTAGGATAATAATTGGATAAAAGGGCCTCTACCCTGTCAACGGATAGCGAGAG
AACAAAATCTGGATAGATACCAATTCCTATTACTGGTAAAAAGATACAGATTAAAAGAAAGAGTTCTCGTGGTCCAGAAT
CCACAAAATTTGCGTTTGGAACATGAAATAACTTATATCCATAGAACATCTGGCGTAACATAGATAATAAATAAATAGGA
GTTAATACCATTCCAATTGCCATTAAAAAAGTAATTAGCATTTTTGGCATTAACATAAATTTGGGACTAGTAATTAGTCC
AAAAAATACTACTAATTCTGCAACAAAACCGCTCATTCCCGGTAAGGCAAGAGAAGCCATTGAAAAGCTACTAAACATAG
TAAAAATTTTGGGCATTGGTATAGATATCCCCCCCAATTCTTCGAGATAAACAAGACGCATTCTATCACAAGCCGTTCCC
GCCAAGAAAAAAAGTGTAGCACCAATAAATCCATGGGATAATATTTGTAAAATAGCTCCATTTAGTCCAATGTTGGTTAT
GGAACCAATTCCTATAATTATGAAACCCATGTGAGATACAGAGGAGTAGGCTATTCTTTTTTTGAAATTTCGTTGACCAA
GAGAAGTTGAAGCTGCATAGATTATTTGCACCGCTCCTATTATTACTAACCAAGGAGAAAATAGATAATGAGCATGAGGT
AACAATTCCATATTGATACGAATCAATCCGTATGCTCCCATCTTTAATAGTATTCCCGCTAAAAGCATACATGTACTGTA
ATGTGCTTCCCCATGGGTATCTGGTAACCACGTATGTAGAGGTATAATCGGCAATTTGACAGCATAAGCAATAAGGAAGC
CAAAATAAAGTAGTATTTCAAATGTTGCAGGGTATGATTGATTAATCAATCTTTCCATATCTAATCTTGGTTCGTTGGAA
CCATATAAGCCCATACCCAGAACTCCGATTAAGAAAAAAATGGAACCGCCTGCAGTATACAAAATAAACTTGGTAGCTGA
ATATAGACGCCTCTTTCCCCCCCACATGGATAAAAGTAAGTAAACAGGAATTAATTCTAACTCCCACATGATAAAAAAAA
GTAAAAGGTCTCGTGAAGAAAATAATCCTATTTGACCGCTATACATTGCTAGCATAAGGAAATAGAATAATCGCGAATTC
CGGGTAACTGGCCAAGCCGCTAAAGTAGCTAAAGTAGTAATAAATCCTGTCAATAAAATAGATCCTAATGAAAGTCCATC
GATTCCCAATCTCCAGTGGAAATCAAAAACATCTATCCATTTAGAATCCTCCCTTAATTGCATTAAGGGATCCTCTAATT
GGAAATGATAACAGAATGCATAAGTCATTAGAAGGAATTCTAATAAACAAATAGAAATAGTATACCACCTAATGGTTTTG
TTTCCTTTATGAGGTAAAAAGAAAATTAATGAACCTGCAAATATCGGCAAAACAACAAGTATTGTTAACCAAGGAAAATA
ACTCATGATAAAGTAATAAAGACAAGATACGTTTTGACCAGAAAAGCCCATGCTCGATTATTTTGAGCACAGGCTTCTTC
GGTAAAGAGGAATCAGACGATTCAAGTGGAGTTTTTTGTAACGTATCAATAAGATAGCGCCATGCTGCGGGTTGTTTCAG
GCCCTAAATAAACGCGAACACTTAAAAAATCTGTTGGGCAGGCGGATTCGCATCTCTTACAACCCACACAATCTTCGGTT
CTCGGCGCAGAAGCTATTTGCTTGGCTTTACATCCATCCCAAGGTATCATTTCTAATACATCTGTTGGACAAGCCCGTAC
ACATTGAGTGCATCCTATACATGTATCATAAATTTTTACAGAATGTGACATTGGATCTATAAATTTTCCTTTTCAACATA
AAAATTTTCGATCTGGTAAAAATAAAATTAGTACTCTATAAGTTAGATGTATTGTAGACACCAGACGAAGCAATGGTTTA
TCCAAACTTTAACAAATAATGTAATATATTTCTTAATCTGTTTGTGAGAAAGCGTGAAAAGAGCCAAGAGACTTGAATTT
AAGACTTCAACATTCATAATTATACGAATTCTACATACTAATTCGAATTAGCCAATAAATTAGCTATCATCTTTTCAATA
GAAATTATTGCAATTTGAATATTGCAATATCAATGAATTGCAAAAATGCAAAATTCAAGCAAAATGAAATAAGTAAAAAA
GAATAATAAGTAAAAAAGAATAATCTGAAATAACCTACTTCAAAAATGCGTATTCTCAAATAAAAATAAGAAAAAAAACT
CAAATTTTATTATTATGAATCTTAATGTTCCATATTATTATATTATTATATATGCGTCTTTGTTTATTTGTTTAGAGGAT
TCTATGTCTAATTATTCAAAAAATTCGATTGATTGATACGAGTGGATTTTCTGTTACGATGGATGGAAGAAAGAATGGAT
AGTCCAATAGCTGCTTCAGCAGCCGCAAGGGCTATAACAAAAATTGCGAAAATGTCTCCTTTTAATTGGCGACTATCAAA
TAGATCAGAAAATGTTACGAGATTTAGATTAATTGAATTCAGTATAAGTTCAAGACATATTAGAGCTCTAACCATGTTTC
GGCTTGTGATCAATCCATAGAGACCAATCGAAAATAAATAGACACTCAAAAAAAGTACATGCTCAAACATCATTAACTAA
CTCCTTATCAATCTCGATTCATTTCAATATGAGAGAATTGAACCGATTCAATTAATTAGAATAGAACAATTACGCAACAA
AAAAGAAAAGAAAGTATTTGTTGTGTTAACAGTAGATGTTTTTTACTAAATCAAAATTGTTATTCTTTAGTTATTTTTTT
TTTAGATTTGAAATTCTAAGAATTTTGATTCATTCCAAGTTCTAGGTATTTCTTATTGTCGAGCCATAGTAATTGCACCT
ATTAAAGAAACTAGAAGAATTAGGGAAATGAGTTCAAAGGGAAGATAAAAATCGGTTGCTAAATGAATCCCAATTTGTTG
AACGTTATTTATGAGACCCTGTTCTACTATTTGGTTTGATCTTGTAGTCCAAAGAATTCCATACCATGACGTATCTGGGA
TAGTAGTCATTAGTGAAAAAGGAATAGTTATACAAAGGAGTGAAGTAAACCCATCTCCAATAGTCCAATAATTCTTATCT
TTAGACCAATCGGAGCTATTTACAAACATTACAGCAAATATGATCAAGACATTTATGGCTCCCACATAAATAAGAAGTTG
TGCGACAGCTACAAAGTAGGAATTTAATAAAAAATAGAATAAGGATATACAAACAAGAACTAATCCCAGCGAAAATGCAG
AATAAATTGGGTTGGTAAGTAATACTACTCCTAGACCCCCTAGTAGAAGAACAAATCCCCCAAATAGCACAAGAATCTCA
TGTATTGGTCCAGGTAAATCCATTATGGATAAAAAGAAATTAATAGTATAAAATTTTTCATGAACTGAATAAAACTAAAA
GATTCAAGGAAACAAAAAGTGATTAGGATATTTATATATATAAATTGTATAGTTAGAAATCACATCACGAAAATCTACTC
TCATTTTAAATCATGAATAATTTGTAATAAGCAGTAGTTATTCTTTTTTCTTTATAGCTTTATAGTTAGTAAAAAACTAT
TAAAAAACTATTGGATTCTTCTAACAAAAAAATCCTAGTACCTAGTAATCAGTAATTGTTCTTGAATTCCAAGATTTTTC
TTCGTCTATTTTACTTTGAGGCGAATTCCTAATTGTTTGAATTGTGTAATCTCCCATTATGGAGACTGGTAACCGACCCA
AAGCAATTTGATTGTAATTCAATTCATGACGATCATAAGTAGAAAGTTCATATTCTTCCGTCATGGATAAACAGTTTGTC
GGACAATATTCAACACAGTTACCACAAAATATACAAACTCCGAAATCAATACTATAATTAAGCAATTGTTTCTTTTTAAT
CTCCTTTTCAAATCTCCAATCCACAAGGGGTAGATCTATCGGGCATACACGAACACATACTTCACAAGCAATACATTTAT
CAAATTCAAAGTGTATTCGCCCCCGGAAACGCTCTGATGTAATTGATTTTTCATAAGGGTAGTGAATCGTTACAGGTAAA
CGATTTGTGTGGGATAAGGTAATTATGAAACCTTGACCAATGTATCTTGCGGCGCGTATTGTTTGTTGACCATAACTAAT
GAACCCAGTTATCATAGGGAACATATTCTAAATATCTATGAAAAAGGTATGTTTCTTTCTCTTGTTTGTGAGAACTTTTG
TGTTGAAGATATTCTTACTATTATTGTATTATCTTATTTATAGTGAAACTAGTTGAGAAGAAGTTGTTAATAAGAGATTG
CCGAGAGAAATAGGTAAAAGAAATTTCCATCCAAGATTTAATAACTGATCCATTCTCATCCGGGGTAAAGTCCATCTTAT
TGTGATAGAAATGAAGAGAAATAAAAAAGCTTTAGTTAATGTAATAAGGATACCTATTATCATTTCCAAAATTCCAACCA
TTTTATTCATTTGGAAAAATCCAAAAAAAGATATATAGGAAATAGAAAAATTCCACCCGCCTAAGTAAAGAACAGTTACA
AATAAGGAGGAAACTAATAAATTTAGGTAAGCAGCAAGATAAAATAAACCATATTTAATACCGGAATATTCGGTTTGATA
ACCCGCTACTAATTCTTCCTCCGCTTCTGGTAAATCAAAGGGTAATCTTTCACATTCTGCCAACGAAGAAATTAGAAAAA
CTAGAAAACCTATAGGCTGACGCCAAAGATTCCATCCAAAAAAACCATATTTTGACTGTGCTTCAACTATATCAACCGTA
CTTGAACTGTTAGATAATCATAGTCGATGATAACATGACAGTTCTCACCGCTATTCCAAAACCGTACATGAAACCTTAGT
TTCATACGGCTCCTCTATGATCAGAAAAAAGGATTATTTCGTTTCGGTCTTATCCCCTGGGCGTAGATAGAATTAGGTAA
GATAAAATGGATTGGAAAGTCCTAAATTAGACCAAAGCAATTCCGTCTGCTAAAATAATAAAAAACGCTTCTGAATTGAT
CTCATCCTTTATTTATATAATAAAATGACTGTTTTTCCTTGTTCAGTAATATCGGTAATAACTTAATATTGGAATAAAAT
ACTCGTTATAGCAATTAATAAATGGAAAGAATTGGGTATTAGTTCATGAGGAATTCTGTATGAATCTCGATAAAAGAAAG
AATAAATAAAGATCCTTTTTTGTATTGCATTACATATCTTTTGTCCTATTCTTCTTTTCCGGGGAAGGGGATACTTAAAA
AGAAAAAAGGAATAAAGGGTTAATTCGTTCTTGATAGCCATTTCCTTAACAAGTGAATGGGAATATACTCTGGATCGGAA
TCCGAAGAAAGTACTACTTGATCATTTCTACCAATTTCAAGTTCTTATTATGATTCCTTTTATGAGGAAAAATTTCTAAT
GATTTAGATTCTCTCATTACTAATCCTTTATGTACTTTAGTGTTCCTAATCCCTCACTAACTTTTTATGGATTCTTTTAT
ATCCTTATAAGTTCTAGTAATAACTAAAAATATTTTAGTAATGGAATTATATATCGTGAATCCTTTATTCTTGCCCGCTT
CAAAATATGATGACTAATCAAACAATCTCAATTTTGGGGTAAAGAGTTTACTAAGTTTACTTCAACTTTTTTCTTGTACG
TAGGAAATGAGATTTTATTTTTACTACAAATTAATAAGCTGTTTTGTTTCACTCATATAGCTATCTAGTTTAACTTACCA
ACGTGAATACAGAATAAGAAAAGGAAGATAAGTATTCAATGGATTTTATAGGAAAAGTTCCTTTTTTAACGAATCACACG
TAGAGATATTGCTAGCACACAAAAAGTTAATGGTATTTCATAACTAATAGATTGAGCAGCTGCTCGTAGACCGCCTGAAA
AAGAATATTTATTATTTGAGCTATATCCTGCCATAAGAAGACCAATAGGAGCAATACTTGAAATGGCAATCCATAAAAAA
ACACCAATACTAAGATCAGCTAAAACAAAATGATATCCAAAGGGGATAACTAAAAAACTTAATAAAACAGATATGACTGC
TATAGAGGGTCCAATGCTAAATAAAGGAATTTCTCCTCGGGATGGGAGGATATCCTCTTTAAAAATTAGTTTAGTTCCAT
CTGCTATAGCTTGAAGCAGTCCCAGGGGACCGGCATATTCAGGACCAATACGTTGTTGTATCGATGCGGATATTTCTCTT
TCTAACCACACAATTACTAGTACTTCTATTGTGATTCCCAGTAGGAGGGTCAAAATAGGTAGAATCCATATCAGTCCATA
AACTTCTTTTAATAATTCCGATTTCGAAAAAGAATTGATAGTTTCTACTTGTACCCTCTCTATTATCATTTCAACGATCA
ACTTCCCCCATAATGATATCTATACTACCTAATATCGTCATGATATCAGCCAATTTCATTCTTTTAACTAGCTGAGGAAG
AATTTGCAAATTAATAAAACCGGGTGGACGAATTTTCCATCTCCAAGGGAAAAGACTGTCATCTCCTACCAGATAAATTC
CTAATTCACCTTTTGGAGCTTCTACTCTTACATAAAGCTCTTGCTTTGATAATTCAAAATTTGGGGAAGGTTTTTTACCA
AGAAATCTATATTCAAAATCATTCCATTCCGAATTCTTTGCTTTCTTAAAGCGTCGGGCTTCTAAATTCTCATAAGGTCC
CCCAGGAATTTTCTCTATAGCCTGTTGAATAATTTTTATAGATTCCTTCATTTCACCAATTCGTACTAAATAGCGAGCTA
ACGAATCTCCTTCTTTTTGCCATTGGACTTTCCAATCGAATTGATTGTAAGACTCATAAGGATCAATTTTACGAAGATCC
CATTGTATTCCAGAAGCTCGTAACATTGGTCCCGATAAACCCCAATTTACAGCTTCTTCTCCGCTAATAAAACCGACTCC
TTCAACCCGTTCTAAAAAAATGGGATTCTGTGTAATAAGTTGTTGATATTCAACAACTCCTCGTAAAAAATAATCACAGA
AATCTAAACATTTATCCATCCATCCATAAGGTAGATCCGCAGCTACTCCTCCGATGCGAAAGTAATTATGCATCATTCGC
ATACCTGTAGCAGCTTCAAATAGATCATATATCAATTCTCTCTCTCTAAAAATGTAGAAAAAGGGAGTCTGTGCACCGAG
ATCCGCCATAAAAGGTCCAAGCCATAACAAGTGAGAAGCTATACGGCTCAATTCTAACATAATTACTCGAATATAGCTGG
CTCTTTGAGGTATTTGAATATTCTCCAAGAATTCTGGTGCATTTACCGTTATTGCTTCTGTAAACATAGTAGCTAAATAA
TCCCACCGTGTTACATAAGGCAAGTATTGTATAATAGTTCTGTTTTCTGCGATTTTTTCCATTCCTCTGTGTAAATAGCC
TAATATGGGTTCACAATCAACAACATCTTCCCCATCGAGAGTAACGATCAGTCGAAGAACACCATGCATTGATGGGTGGT
GAGGTCCCATATTGACTATCATTAGATCTTTTCTTGTAAGCGGTAGACTCATATTCTTTTTTCTTCCTTAATTCATTATT
CCATGAATTCCTCAAAACGAGGCTCATCAAAATGCAAAATCTAAGACTACTATAAGACTACTAATAAAATAAGAAAAAAA
TTCGAACGATTAAATTACTTCTCCCGAATATCCAACTGACTTATTAATTTCTTATAACGTACTCTATTTTTCTTTGCCAA
ATAAGCCAGCAAACGTTGACGTTTTCCCAAAAGTCTTCGTAGACCTCTTTCCGATGAAAAATCTTTTTTGTGTAATTCCA
AATGGGAAGCAAGTCTCCGTATCTTATTGGTGAAACTGAATACTTGAAATTCAACAGAACCCCTGTTTTCTTGTTTTTCT
TCTTTAACCATAAATCAAAAAATTTTTCTACCTCCTTTCTTTTTCATGTATTTTTCTGATCAGGAAAAATAAAAAATAAT
GTCAGTTATTTTGAAGTTATTCGAATCTCGTACACACAAAAATTTGCAATTATTCATCTACTGCTGGAATCTATAATTTG
GATTTATTTTATCGATGCAAATTGGATTTGGATAGAAGGGTACATTCTTTTATTTTAGATAGAAGAAACATTTCTTCTAT
CTAAAATAAAAGAATTTTTCTGATTTATTTATTGCTATATCCAATTTATAGAATTGATACACCATTTAATTGATATCATT
TAGCAAAATGAAACACAGCATATGCATCCATCTTTCGGCTCGCGAATTTCACGGGATAGAGATATAGTATAAGAAATAGG
CTATTAAGTAACTCTAAATGAATTGTGGATACATCTGTATCCTTAACATACTGAAACGACTGCCATTATTCGTATCAAAC
CAATAGCGATTCATAAAAGCTAAATCTTGGAATCAATGGTGGGCCAATAATGAATTTTTTTGCATATGTATTAAGACGCT
TGGTCTGATTTCGAAATTGTCCAGAGTTTTTTATGTTGTTTTCATTGCAAAATGATGGATCTCCTTCCGTAACTTTCCAA
TTACGAGTACGAGAATTGAAAGACATGAAAATTCTCAATTCTCTACGGCGTCTAGGAGATAGATAGAATATTTTCAGGAA
CAAGAAAATCAGAAGAATCTTTTTCTCTATTCACTATCATTCCGCGTCTTCGACTTCTATTAGTTTCTTTTCTTCTTTAA
TGCAATAGCTATAGTTTGATATAGAATCCATTTCTCAAAGTAATGGAAACCATTCTCTTATAGGAAATGGTTCGAAAATC
GCTATTCCACCTTTTAGGTTTAGTTTAGGTATCGTGAAAAGTGATACCTGTGAAGATCGTGCATTTCAGTCACATTCAGA
TCTGTTTTTCGAGTTCATGATATAACCAAATTGGATGGATCTTCCACCCGTTTAGCTAAGAAAGAATAGATGCGGAGGTG
GATAATAGATCGATATGAAGATCATGAGCTGCCCCATAATGAAACCACGAGTATTCGCGAATATGTCCTTCTTCCCTAAC
CCAAGATTGGAGAAAGAAGATCTAAGAGGGATCTATGGAGAATGTGGTCAGAAATCCATAATAGAGTCCGACCACAACGA
CCGAATTAATTATCCTCATCGAGAAACTTAGACTACTAAGTAGAAAAGATTTTCAAATCATGGCATGGGTCTCCTTTTTT
TTTCTTTAGAGTTTTCTATATGCACAATTTCTCGATGTTTCGATGAGAATTTCTTGACTTTCCATATATAGAAAGAGATA
GACTATAAATGGCATCTCTTATGTCAATAAGACCAAAGGGATGGATATTAAATGATAGGAAGTGCTAGGAAGTGAAATAG
AATGAAATAGAGCCACTTTTGACTTCCCTATGAAATGAGGCATGGAACGGAGCCACTACGAAGAAATTCCGGGAGTTACG
AAAGAAGCTTCGGACTCATATTGTTCATGGGTTGAGAGCGGGAGTTGAACTCTAGGAGGTCGAATCTCCCCTTGTTCCTC
AGTAGCTCAGTGGTAGAGCGGTCGGCTGTTAACTGACTGGTCGTAGGTTCGAATCCTACTTGGGGAGATTTGATTCATTC
TTTAATGTAAGAATAAAGAATAGAATTAAAAGGCTTGCTTTGACCCTTAGGAGTAGGTAACCCGTTCGCTATCCTTGTTT
CTATTGCATTCTATCTCATCGTATCACATTCTGTTCTACGATTCCACTTCGACAAAAGGAAAGAGCATACCCAAGTTCAA
TAGCTTTACGTCTGCTATTCCGATCATGATTTTCCTACCCTCAGGGAGAAAGTAAAGGCCCTTCCCCCTTTGGAAGGCTG
TGGGCGAGGAGGGATTCGAACCCCCGACACCGTGGTTCGTAGCCACGTGCTCTAATCCTCTGAGCTACAGGCCCACCCCG
TCTCCACTGGATCTCTTCCCGGGGGTACCCCCCAAAAGGAACCTTCTTCTCCTCAGCCATTTCATTTCGGGCTAAGAAGA
TGGGAAAGCGCCTTTCTCTCTATAAGAACAGTGTGTTCTGAGGTGTGAAGTGGGAGAGAGGGGATGTGATGATTGAGGTT
TTGAATAAGACGACCTTTGCGTTTTGGATTTGGATCTTTTTCGTATTTCAAAATAGTGAAAAAGTCAAATAAGAGGTGTT
AAGCTTTTTATCATTCTGGCATCGAGCTATTTTGCCGCAGGACCTCCCCTACAGTATCGTCACCGCAGTAGAGTTTAACC
ACCAAATTCGGGATGGATTGGTGTGGTTCCTCTACGCCTAGGACACCAGAATATCGAACCATGAACGAGAAAAGGCATGA
GAGAAATATTGGCTAGTAATTGTGAAGCCCCAATTCTTAACTGGAAGGGACACCAAAGGACTCTGCCCTCCCTCTCTATT
TATCCAAGAGATGGAAGGGCAGAGCTTTTTTTTGGTTTTTTCATCTTTTCATCAAAGAGTTGAACAATGAAGATAGATGG
CAAGTGCCTGATCAATTTGATCAGGTCGTGTAGGAACAAGGTTCAAATCGTTCGTTCGTTAGGATGCCTCAGCTGCATAC
ATCACTGCACTTCCACTTGACACCTATTTAAACGGCTCGTCTCGCCGCTACCTTATCCTATTTCCATACTTCTGTCGCTC
CATCCCCGTATGGGTGGAGAACCCGTCGCTGTCTCGGCTGTGACACCGGAGGCTCTAGGGAAGTCGGAGGAGAGAGCACT
CATCTTGGGGTGGGCTTACTACTTATATGCTTTCAGCAGTTATCCTCTCCGCACTTGGCTACCCAGCGTTTACCGTAGGC
ACGATAACTGGTACACCAGAGGTGCGTCCTTCCCGGTCCTCTCGTACTAGGGAAAGGTCCTCTCAATGCTCTAACGCCCA
CACCGGATATGGACCGAACTGTCTCACGACGTTCTGAACCCAGCTCACGTACCGCATTAATGGGCGAACAGCCCAACCCT
TGGAACCACCTACAGCTCCAGGTGGCGAAGAGCCGACATCGAGGTGCCAAACCTTCCCGTCGATGTGGACTCTTGGGGAA
GATCAGCCTGTTATCCCTAGAGTAACTTTTATCCGTTGAGCGACGGCCCTTCCACTCGGCACCGTCGGATCACTAAGGCC
GACTTTCGTCTCTGCTCGACGGGTGAGTCTTGCAGTCAAGCTCCCTTCTGCCTTTGCACTCGAGGACCAATGTCCGTCTG
GCCCGAGGAAACCTTTGCACGCCTCCGTTACCTTTTGGGAGGCCTACGCCCCATAGAAACTGTCTACCTGAGACTGTCCC
TTGGCCCGCGGGTCTGACACAAGGTTAGAATCCGAGCTCTTCCAGAGTGGTATCTCACTGATGGCTCGGGCCCCCCCGGA
AGGGGGCCTTCTTCGCCTTCCACCTAAGCTGCGCAGGAAAGGCCCAAAGCCAATCCCAGGGAACAGTAAAGCTTCATAGG
GTCTTTCTGTCCAGGTGCAGGTAGTCCGCATCTTCACAGACATGTCTATTTCACCGAGCCTCTCTCCGAGACAGTGCCCA
GATCGTTACGCCTTTCGTGCGGGTCGGAACTTACCCGACAAGGAATTTCGCTACCTTAGGACCGTTATAGTTACGGCCGC
CGTTCACCGGGGCTTCGGTCGCCGGCTTCCCTGTCATCAGTTCACCAACTTCCTTGACCTTCCGGCACTGGGCAGGCGTC
AGCCCCCATACATGGTCTTACGACTTTGCGGAGACCTGTGTTTTTGGTAAACAGTCGCCCGGGCCTGGTCACTGCGACCC
CCTTTTGTGAGGGGGCACCCCTTCTCCCGAAGTTACGGGGCTATTTTGCCGAGTTCCTTAGAGAGAGTTGTCTCGCGCCC
CTAGGTATTCTCTACCTACCCACCTGTGTCGGTTTCGGGTACAGGTACCCCTTTGTTGAAGGTCGTTCGAGCTTTTCCTG
GGAGTATGGCATGGGTTACATACTTCAGCGCCGTAGCGCCTGGTATGAGCCTCGTGGAGAAGCAATAGCTAGTCCACGGA
GCTCGTACTTCAGCGCTGCAGCGCTTGGTACTCGGATCTCGGCTCGAGGCATTTTCTCTACCCCTTCTTACCCTGAAAAA
GCAGGGTCACCTTGTGTCCTTAAACCTATAACCATCTTTCGGCTAACCTAGCCTCCTCCGTCCCTCCGTACCAACAAGGG
GTAGTACAGGAATATTAACCTGTTGTCCATCGACTACGCCTTTCGGCCTGATCTTAGGCCCTGACTCACCCTCCGTGGAC
GAACCTTGCGGAGGAAACCTTGGGTTTTCGGGGCATTGGATTCTCACCAATGTTTTCGTTACTCAAGCCGACATTCTCGC
TTCCGCTTCGTCGACCCCCGCTTTCGCGGTTGCTTCCCTCTAAGGCGGAACGCTCCCCTACCGATGCATTTTAACATCCC
ACAGCTTCGGCAGATCGCTTAGCCCCGTTCATCTTCAGCGCAAGGGCGCTCGATCAGTGAGCTATTACGCACTCTTTAAA
GGGTGGCTGCTTCTAGGCAAACCTCCTGGCTGTCTTTGCACCCCCACCTCCTTTATCACTGAGCGGTCATTTAGGGGCCT
TAGCTGGTGATCCGGGCTGTTTCCCTCTCGACGATGAAGCTTATCCCCCATCGTCTCACTGGCCGACCTTGACCCCTGTT
ATTTTTGGGTCATATCTAGTATTCAGAGTTTGCCTCGATTTGGTACCGCTCGCGCAGCCCGCACCGAAACAGTGCTTTAC
CCCTAGATGTCCAGTCAACTGCTGCGCCTCAACGCATTTCGGGGAGAACCAGCTAGCTCTGGGTTCGAGTGGCATTTCAC
CCCTAACCACAACTCATCCGCTGATTCTTCAACATCAGTCGGTTCGGACCTCTGCTTAGTTTCATCCAAGCTTCATCCTG
GTCATGGATAGATCACCCAGGTTCGGGTCCATAAGCAGTGACAATCGCCCTATGAAGACTCGCTTTCGCTACGGCTCCGG
TGGGTTCCATTCCCTTAACCAAGCCACTGCCTATGAGTCGCCGGCTCATTCTTCAACAGGCACGCGGTCAGAGATCACTT
TCTCCTCCCACTGCTTGGGAGCTCAGCACGGTTTCACGTTCTATTTCACTACCCACTGGGGGTTCTTTTCACCTTTCCCT
CACGGTACTACTTCGCTATCGGTCACCCAGGAGTATTTAGCCTTGCAAGGTGGTCCTTGCTGATTCACACGGGATTCCAC
GTGCCCCATGCTACTCGGGTCAGAGCGTAAGCTAGTGATGCTTTCGGCTACTGGACTTTAGCCATCTAGGGTGCGGCACT
CAACCGCTTCGCCTAGCAGCACAACGCTTGTGTTGCTCTCCCACAACCCCGTTTTCACGGTTTAGGCTGCTCCCATTTCG
CTCGCCGCTACTACGGGAATCGCTTTTGCTTTCTTTTCCTCTGGCTACTAAGATGTTTCAGTTCGCCAGGTTGTCTCTTG
CCTGCTCATGGATTCAGCAGGCAGTTCAAAAGGTTGACCTATTTGGGAATCTCCGGATCTATGCTTATTTTCAACTCCCC
GAAGCATTTCGTCGCTTGCTACGCCCTTCCTCGTCTCTGGGTGCCTAGGTATCCACCGCAAGCCTTTCCTCTTTTGAACC
TCGCCATTAACGTTAAGGCTATGCCATCCTAAGGTGCTACTAAATGGAAGGATCTTATCAACGTCCATGAATGCAAAATC
ATAGATCGAACTGCCGAATTGGCAAAATTTGGTGCTATCATAGTATCCGCTAAGTTCACGGGCTGGAGATAAGCGGACTC
GAACCGCTGACATCCGCCACAGGGTAAACCACCGCCTCTCAGGCCTCCCCGACGGGTTCTACCATAGAGGCCAACGATAG
GCAATAACTCCCCCCCGAACACAGCTTACAACTTTCATCGTACTGTGCTCTCCAAAGAGCAACTCTTCTCAAAATCTCAA
AACAAAAGGTGCTGAGTTGGAATCGCATTATAAGGATTCTTGTGGTTCCGGGGAATCCAGCTACAGGAGAACCTGGAACG
GGGAGCTCTCCCCTTTTTCCGCCCGACTCTTTGATCTTAACTTAAGAATGCTGGTTTTAAGAACGAGTGATTGCCCTTCT
CCGACCCTTACTGCCCAACCGGAGAGCGGACGGCTAATGTGTTCCACTTATTGAACAGGGTCTATGGTCGGTCCGTGACC
CCTGGACGCCGAAGGCGTCCTTGGGGTGATCTCGTAGTTCCTACGGGGTGGAGACAATGGGGTCGGTCCATGGATTTTCC
TTCCTTTTGCCACATTTCGCTCAAAGGGTTGAAGGGAGATAGTGCATCAAGCTATTCGCAAGGGCCAACTTGATCCTCTT
CCCCAGGGATCCCAGATGAGGGAAGCCTAGGAGAGCCGCCGACTCCAACTATCGTCCATGTATGATCCATACTAGATCTG
ACCAACTGCCCATCCTACCTCCTCTACCTTTTTGACAGCCCATCTTTTTGTCTCAGTAGAGTCTTTCAGTGGCATGTTTC
AGTCCTCTTCCCCATTACTTAGAAAAAGTGAGCCACCGGTTCAGGTACAAGATACTATCATTACCGCCTGGACAATTAGA
CAGCCAACCCGTAATCGCAACGACCCAATTGCAAGAGCGGAGCTCTACCAACTGAGCTATATCCCCCCCGAGCCAAGTGG
AGTATGCATGAAAGAGTCAGATGCTTCTTCTATTCTTTTCCCTGGCGCAGCTGGGCCATCCTGGACTTGAACCAGAGACC
TCGCCCGTGAAGTAAATCATCGCCCCTACGATCCAACCAATTGGGAGAGAATCAATAGATTCCTTTTCGGGAGCGATTCA
TCCTTCCCGAACGCAGCATACAACTCCCCGTTGTACTGCGCTCTTCAAGTGTGCTTCTTCCCCCTTCTCCCCCTTACCAT
GGCAAGTCCTTGGGAAATAACTCCGATGGGCAGAAAAAGGAAGGGGTTAAGAGACCCTCCTGGCCCAACCCTAGACACTC
TAAGATCCTTTTTCAAACCTGCTCCCATTTCGAGTCAAAAGGCTCAAATGGTACGATCCCTCCGTCACCCCAGAATGAAA
GGGGTGATCTCGTAGTTCTTGGTCTGTGAAGATGCGTTGTTAGGTGCTCCATTTTCCCATTGAGGACGAACCTCAACCTG
TGCTCGAGAGATAGCTCTCCATACACTGATAAGGGATGTATGGATTCTCGAGAAGAGAGGAGCCGCGGTGGCCCCCCCCC
CGGACCGCCCGGATCCCACGAGTGAATAGAAAGTTAGATCTACATGGGATCTCACCTGAATCGCCCCATCTATCCTCCTG
AGGAGAAGTTTGTTTGGTTTCAAACTCCGATTCAAACAGGAGGAGTACGCCATGCTAATGTGCCTTGGATGATCCACATC
TTCGGGTCAGGCGCTGATGAGCACATTGAACTATCCATGTGGCTGAGAGCCCTCACAGCCCAGGCACAACGACGCAATTA
TCAGGGGCGCGCTCTACCACTGAGCTAATAGCCCGTCGCGCGGGCCTCCCAAAGGGAGGCCTGCTACGCCAAAAGCGAGA
AAAACTCCATCCCTTTCCTTTTGACATCCCCATGCCGCCACACCACACGGGGGGACATGGGGACGTCAAAAAGGGGATCC
TATCGCTATCAACTAATTTGTTCCGACCTAGGATAATAAGCTCATGAGCTTGGTCTTACTTCACCCTAAACGAAAGAAGA
CTTCCATATCCAAGTTTAGCTCAGACGTAGCTGCCTTCTTTTTGGGCGTGAAGCAGTGTCAAACCAAAATACCCAATAAG
CATAAGCATTAGCTCTCCCTGAAAAGGAGGTGATCCAGCCGCACCTTCCAGTACGGCTACCTTGTTACGACTTCACTCCA
GTCGCAAGCCTAGCCTTAGGCATCCCCCTCCTTACGGTTAAGGGTAATGACTTCAAACCTGGCCAGCTCCTATAGTGTGA
CGGGCGGTGTGTACAAGGCCCGGGAACGGATTCACCGCCGTATGGCTGACCGGCGATTACTAGCGATTCCTGCTTCATGC
AGGCGAGTTGCAGCCTGCAATCCGAACTGAGGACGGGTTTTTGGAGTTAGCTCACCCTCGCGAGATCGCGACCCTTTGTC
CCGCCCATTGTAGCACGTGTGTCGCCCAGGGCATAAGGGGCATGATGACTTGGCCTCATCCTCTCCTTCCTCCGGCTTAA
CACCGGCGGTCTGTTCAGGGTTCCAAACTCATAGTGGCAACTAAACACGAGGGTTGCGCTCGTTGCGAGACTTAACCCAA
CACCTTACGGCACGAGCTGACGACAGCCATGCACCACCTGTGTCCGCGTTCCCGAGGGCACCCCTCTCTTTCAAGAGGAT
TCGCGGCATGTCAAGCCCTGGTAAGGTTCTTCGCTTTGCATCGAATTAAACCACATGCTCCACCGCTTGTGCGGGCCCCC
GTCAATTCCTTTGAGTTTCATTCTTGCGAACGTACTCCCCAGGCGGGATACTTAACGCGTTAGCTACAGCACTGCACGGG
TCGAGTCGCACAGCACCTAGTATCCATCGTTTACGGCTAGGACTACTGGGGTCTCTAATCCCATTTGCTCCCCTAGCTTT
CGTCTCTCAGTGTCAGTGTCGGCCCAGCAGAGTGCTTTCGCCGTTGGTGTTCTTTCCGATCTCAATGCATTTCACCGCTC
CACCGGAAATTCCCTCTGCCCCTACCGTACTCCAGCTTGGTAGTTTCCACCGCCTGTCCAGGGTTGAGCCCTGGGATTTG
ACGGCGGACTTGAAAAGCCACCTACAGACGCTTTACGCCCAATCATTCCGGATAACGCTTGCATCCTCTGTCTTACCGCG
GCTGCTGGCACAGAGTTAGCCGATGCTTATTCCTCAGATACCGTCATTGTTTCTTCTCCGAGAAAAGAAGTTGACGACCC
GTAGGCCTTCCACCTCCACGCGGCATTGCTCCGTCAGGCTTTCGCCCATTGCGGAAAATTCCCCACTGCTGCCTCCCGTA
GGAGTCTGGGCCGTGTCTCAGTCCCAGTGTGGCTGATCATCCTCTCGGACCAGCTACTGATCATCGCCTTGGTAAGCTAT
TGCCTCACCAACTAGCTAATCAGACGCGAGCCCCTCCTTGGGCGGATTTCTCCTTTTGCTCCTCAGCCTACGGGGTATTA
GCAACCGTTTCCAGTTGTTGTTCCCCTCCCAAGGGCAGGTTCTTACGCGTTACTCACCCGTTCGCCACTGGAAACACCAC
TTCCCGTTCGACTTGCATGTGTTAAGCATGCCGCCAGCGTTCATCCTGAGCCAGGATCGAACTCTCCATGAGATTCATAG
TTGCATTACTTATAGCTTCCTTATTCGTAGACAAAGCGGATTCGGAATTGTCTTTCCTTCCAAGGATAACTTGTATCCAT
GCGCTTCAGATTATTAGCCTGGAGTTCGCCACCAGCAGTATAGCCAACCCTACCCTATCACGTCAATCCCACAAGCCTCT
TATCTATTTCCGTTCGATCGTGGTGGGGGAGTAAGTCAAAATAGAAAAAACTCACATTGGGTTTAGGGATAATCAGGCTC
GAACTGATGACTTCCACCACGTCAAGGTGACACTCTACCGCTGAGTTATATCCCTTCCCCATCCCATCGAGAAAGAGAAT
TAACGAATCCTAAGGCAAAGGGGCGAGAAACTCAAGGCCAGGCCACTCTTCCTCCGGGCTTTCTTTCCGCACTATTATGG
ATAGTCAAATAAAATAATGGGAAAAATTAGATTCAATTGTCAACCGGTCCTATCAAAAATAGGATTGACTATGGATTCGA
GCCATAGCACATGGTTTCATAAAATCTCTACGATTTTCCCGATCTAAATCGAGCAGGTTTCCATGAAGAAGATCTTGTTC
AGCATGTTCTATTCGATACTGGTAAGAGAAGAACCCGACTCGGTATTCTTAAAAAAACAGGGGAAGCAGAACCAAGTCAA
GATGATATGGGTCGCCCCTTCTTCTTGCGCCAAAGATCTTACCATTTCCGAAGGAACTGGGGCTACATTTCTTTTCAATT
TCCATTCAAGAGTTTCTATCTGTTTCCACGCCCTTTTTTTTTGAGACCTCAAAACATGAAATGGACAAATTCCTTCTCTT
AGGAACACATACAAGAAAAAGGATAATGGTAGCCCTCCCATTAACTACTTCATTTTCATTTATGAATTTCATAGTAATAG
AAATCCATGTCCTACCGAGACAGAATTTCGAACTTACTATCCTCTTGCCTAATAGGCAAAGATTGACCTCTGTAGAAAGA
CTGATTCATTCGGATCGATATGAGGACCCAACTCCGTTGCATTGCCAGAATCCATGTTCCATATTTGAAGCGGGTTGACC
TCTGTGCTTCTCTCATGGTACAATCCTCTTCCTGCTGAGCCCCCTTTCTCCTTGGTCCACAGAGAAAAAATGTAGGACTG
GTGCCAACAGTTCATCACGGAAGAAAGAACTCACAGAGCCGGGATCGCTAACTAATAGTACTACTAACTAATACTAATAT
ATAGAAATAGATATCTAGAAATAGAAACGAACTAATATATAGATAATCGAAATTGAAAAGAACTGTCTTTTCTGTATACT
TTCCCCGTTCTATTGCTACCGCGGGTCTTATGCAATCGATCGGATCATATAGATATTCCTTCAACACAACATAGGTCATC
GAAAGGATCTCGGACGACTCACCAAAGCACGAAAGCCAGTTAGAAAATGGATTCCTATTTGAAGAGTGCCTAACCGCATG
GATAAGCTCACATTAACCCGTCAATTTTGGATCCAATTCGGGATTTTTCTCTTGGGAAGTTTCGGGAAGAAATTGGAATG
GAATAATATCGATTCATACAGAGGAAAAAGTTCTCTATTGATGCAAACGCTGTACCTAGAGGATAGGGATAGAGGAAGAG
GGAAAAATCAAAATGAAATAAATAAAGAATAAAGCCAAAAAAATAAGTCGAAGATAGAAGAGCCCAGATTCCAAATGAAG
AAATGTAAACTCGAAAAGGATCCTTCTGATTCTCAAAGAATGAGGGGCAAGGGGATTGATACCGAGAAAGATTTCTTCTT
ATTATAAGACGTGATTTGATCCGCATATGTTTGGTAAAAGAACAATCTTCTCCTTTAATCATAAATGGAAAGTGTTCAAT
TAGAACATGAAAACGTGACTCAATTGGTCTTAGTTAGTCTTCGGGACGGAGTGGAAGAAGGGCGGAGACTCTCGAACGAG
GAAAAGGATCCCTTCGAAAGAATTGAACGAGGAGCCGTATGAGGTGAAAATCTCATGTACGGTTCTGTAGAGGGACGGTA
AGGGTGACTTATCTGTCGACTTTTCCACTATCAACCCCAAAAAACCCAACTCTGCCTTACGTAAAGTTGCCAGAGTACGA
TTAACCTCTGGATTTGAAATCACTGCTTATATACCTGGTATTGGCCATAATTTACAAGAACATTCTGTAGTATTAGTAAG
AGGAGGAAGGGTTAAGGATTTACCCGGTGTGAGATATCGCATTATTCGAGGAACCCTAGATGCTGTCGCAGTAAAGAATC
GTCAACAAGGGCGTTCTAGTGCGTTGTAGATTCTTATCCAAGACTTGTATCATTTGATGATGCCATGTGAATCGCTAGAA
ACATGTGAAGTGTATGGCTAACCCAATAACGAAAGTTTCGTAAGGGGACTGGAGCAGGCTACCATGAGACAAAAGATCTT
CTTTCTAAAGAGATTCGATTCGGAACTCTTATATGTCCAAGGTCAATATGGAAATTCTTTCAGAGGTTTTCCCTTACTTT
GTCCGTGTCAACAAACAATTCGAAATACCTCGACTTTTTCAGAACAGGTCCGAGTCAAATAGCAATGATTCGAAGCACTT
CTTTTTCCATTACACTATTTCGGAAACCTAAGGACTCGATCGTATGGATATGGAAAATACAGGATTTCCGATCCTAGCGG
GAAAAGGAGGGAAACGGATACTCAATTTAAAGTGAGTAAACAGAATTCCATACTCGATCTCATAGATCCCTATAGAATTC
TGTGGAAAGCCGTATTCGATGAAAGTCGTATGTACGGCTTGGAGGGAGATCTTTCCTATCTTTCGAGATCCACCCTACAA
TATGGGGTCAAAAAGCCAAAAAAATAAGTGATTCGTTTTTAGCCCTTATAAAAAGAAAACGGATTCTTGAACCTCTTTCA
CGCTCATGTCACGTCGAGGTACTGCAGAAAAAAGAACTGCAAAATCCGATCCAATTTTTCGTAATCGATTAGTTAACATG
GTGGTTAACCATATTATGAAAGACGGAAAAAAATCATTGGCTTATCAAATTCTCTATCGAGCCGTGAAAAAGATTCAACA
AAAGACAGAAACAAATCCACTATTGGTTTTACGTCAAGCAATACGTAGAGTAACTCCCAATATAGGAGTAAAAACAAGAC
GTAATAAAAAAGGATCGACGCGGAAAGTTCCAATTGAAATAGGATCTAAACAAGGAAGAGCACTTGCCATTCGTTGGTTA
TTAGAAGCATCCCAAAAGCGTCCGGGTCGAAATATGGCTTTCAAATTAAGTTCCGAATTAGTAGATGCTGCCAAAGGGAG
TGGGGGTGCCATACGCAAAAAGGAAGCGACTCATAGAATGGCAGAGGCAAATAGAGCTCTTGCACATTTTCGTTAATCCA
TGAACAGAATCTAGGTATGTAGACACATGGATCCATACATCTCGATCGGAAAAGAGTCAATAGAAGGAGAATCGGACGAT
ATCTTTTTCGAAACAAACAAAAAGGAAAAGAAAGAGAAAACAGAAATTATGATCAACTAAGCCCTCTCGGGGGCTTGCTT
AAGAATAAGAAAGAGGAATCTTATGGAAATAGCATGGAATAAGGTTTGATCCTATTCATGGTGATTCCGTAAATATCCCA
TCGAAACAATCGGGACTTTTCGGAGATTGGATGCAGTTACTAATTCATGATCTGGCATGTACAGAATGAAAACTTCATTC
TCGATTCTACGAGAATTTTTATGAAAGCGTTTCATTTGCTTCTCTTCAATGGAAGTTTCATTTTCCCAGAATGTATCCTA
ATTTTTGGCCTAATTCTTCTTCTGATGATCGATTTAACCTCTGATCAAAAAGATAGACCTTGGTTCTATTTCATCTCTTC
AACAAGTTTAGTAATAAGCATAACGGCCCTATTGTTCCGATGGAGAGAAGAACCTATAATTAGCTTTTCGGGAAATTTCC
AAACGAACAATTTCAACGAAATCTTTCAATTTCTTATTTTATTATGTTCAACTTTATGTATTCCTCTATCCGTAGAGTAC
ATTGAATGTACAGAAATGGCTATAACAGAGTTTCTGTTATTCGTATTAACAGCTACTCTAGGGGGAATGTTTTTATGTGG
TGCTAACGATTTAATAACTATCTTTGTAGCTCCAGAATGTTTCAGTTTATGTTCCTACCTATTGTCTGGATATACCAAGA
GAGATCTACGGTCTAATGAGGCTACTATGAAATATTTACTCATGGGTGGGGCAAGCTCTTCTATTCTGGTTCATGGTTTC
TCTTGGCTATATGGTTCATCTGGGGGGGAGATCGAGCTTCAAGAAATTGTGAATGGTCTTATCAATACACAAATGTATAA
CTCCCCAGGAATTTCAATTGCGCTTATATTCATCACTGTAGGACTTGGGTTCAAGCTTTCCCCAGCCCCTTTTCATCAAT
GGACTCCTGACGTCTACGAAGGAGTGTGGTTCGTTCGACAAATTCCTACCTCTATATCTATCTCTGAGGTGTTTGGGTTT
TGCAAAACTCCATAGACATGCAGAAGAGAAATGCTATCCCCACTCCGACCAAGACAGAACTTTTACCAAAAGTTTATTGT
GATCTTTTTGTTCAAATAACAATTAAGGTGAAGCAGGGTCAGGAACAACGAATCTCTTTATGATAAACAGATCCATTTTG
CAAGCTCGTTATTACGGGTAGTTCCTACAAAGAATCGGACTAATGACGTATACAATGCTTGAATTATCGATGTAGATGCT
ACATAGTGGGTTCTCATCCTTCAGAGACTACGAGTGTAATAGGAGCATCCGTTGACAAAAGGATCACCCTAAGATGATCA
TCTCATGGCTATTGGGAACGAATCAAATCAGATGGTTCTATTTCTCAACCTTTCTGACTTGCTCCTACGGAACCAAGGTC
GAAAGGATTGAAAAAGTCAGTCATTCACAACCACTGATGAAGGATTCCTCGAAAAGTTAAGGATTAGTAGTTCTTTTTCG
AAATCCATTTCGAAAAAGAATGGATTCGGTCTTATACATACGCGAGGAAGGTAATCAAAAAAGAAAGAAGGCGAGTTCTT
CTTTCTTTTATCACTTAGGAGCCGTGCGAGATGAAAGTCTCATGCACGGTTTTGCATGAGAGAAAGAAGCGAGGAATCCT
CTTTTCGACTCTGACTCCCCCACTCCAGTCGTTGCTTTTCTTTCTGTTACTTCGAAAGTAGCTGCTTCAGCTTCAGCCAC
GCGAATTCTCGATATTCCTTTTTATTTCTCATCAAACGAATGGCATCTTCTTCTGGAAATCCTAGCTATTCTTAGCATGA
TAGTGGGGAATCTCCTTGCTATTACTCAAACAAGCATGAAACGTATGCTTGCATATTCGTCCATAGGGCAAATCGGATAT
GTAATTATTGGAATAATTGTTGGAGACTCAAATGATGGATATGCAAGCATGATAACTTATATGCTGTTCTATATCTCCAT
GAATCTAGGAACTTTTGCTTGCATTGTATTATTTGGTCTACGTACCGGAACTGATAATATTCGAGATTATGCAGGATTAT
ACACGAAAGATCCTTTTTTGGCTCTCTCTTTAGCCTTATGTCTCTTATCCTTAGGAGGCCTTCCTCCACTAGCAGGTTTC
TTCGGAAAACTCTATCTATTCTGGTGTGGATGGCAAGCAGGCCTATATTTCTTGGTTTCAATAGGACTCCTTACGAGCGT
TCTTTCTATCTACTATTATCTAAAAATAATCAAGTTATTAATGACTGGACGAAACCAAGAAATAACCCCTTATGTGCGAA
ATTATAGAAGATCCCCTTTAAGATCAAACAATTCCATCGAATTGAGTATGACTGTATGTGTGATAGCATCTACTATACCA
GGAATATCAATGAACCCCATTCTTGCAATTGCTCAGGATACCCTCTTTTAGCTGCTAGGTCTATTTCTTAGTTCAAGATC
CCTCTTACTAACTGGAATAAAAGAATTAGTAGATCTGTTCCGCCCAAAATGGGAATGGTTGCTAGGGTTATGAACTTATA
ATCATGGAATCGACTCGATCATCAGATTATAAGTTCATTCCATACCGGACCAGACCGTGCACATTCTTATTATGAGAAGG
GGTCATTCGAGCCTATGGAAATAGGATACTCTGTTTACATAGAAATCCCTACGTCCTTACATTCTATTTAGAATTAGGAA
TAGGTGTAATCAGACCTGCTTTTGACATATCTATCCTATCCTTATTTGGGTACCATATGTGCCTCTTTGGGCTTCTATTG
AATCGAGAAATTGGATTGTACATCTTTTTGATTTTGATATCGATTTTGATACATATAAGGTGTCCTACGGATAATGCAAA
TCGAAGCTATTTGATGTCTGACTCAGGCCTATATGACCGATCGATCGAAATACTCCAAGACTCCACCTTTGTCATATATT
CCATATATCACATTCGATAGATATCATATTCATGGAATATGATTCACTTTCAAGATGCCTTGATGGTGAAATGGTAGACA
CGCGAGACTCAAAATCTCGTGCTAAAGAGCGTGGAGGTTCGAGTCCTCTTCAAGGCATAATATGGAGAATGCTCATTGAA
TGAGCATTCCCCGTAGAAGTATTCCGGAAATCTGCGCCTGGCGCCCTCCTCTATCTTCTGAGGTCCTTAACCATCTCCCT
GAGAAAAGTAGACAGTAAAAGCCAAAATAGACTAAATATAGCCTGAACGATCCTAAAAACCCCTCGAAGGGGATAATAAA
GAACCTAAATCAGACGGTATCCTACTGCAAGGGTGGTCTTAAGAATCCAAAAGAAAGAGGTTGCTCAGAAGAGATAGATG
TATCCCAACCTCTATTGCTCTCGCGTAAAGCCTTTTTTTTTTACGCGACAGGAAAAAGTGACTACGAATTCCCCTTTTTG
TTTGCGAATCCCTGTTTGTATCCTTTGAGCGCACGCCCATAAGTAGCGATCAAGGAAATCGATCAAACGATCCCAATACC
GTGAAAGAGAAACTTCCCAGATCCAGGGAAGCTTATCATAAAGGGCTTCGACAAGGGGTTTTATTCGTTCTTTGAGCAAA
AAGATAAAGATCGGATAGATTCGAACCGCAATTGCAAAGGTAATAACTACTATGCTAGCCCAAATCATGATCTTCACCAA
CTTGGATTTGGTTCTCTCGCGAAAATCGCGAGTTGCAGAGATGAGAACCATGAAAAGCAAGATCCCGAATAAGAAAACAG
AAACCGAGGAAACCACAAGAGTGAAGACTAGTAGAGTCTCGTCTTTTGTCATTCTTTGCTCCTTTTTCACTCAATGATTC
ATTCGAATTTCCCAACCAAAAATTCTATATGTCTATTCTATGATATTTCTATATATATAGAATATGATATCTAATATGAC
ACCCGATTTGTCAAAGGGATTGGATTGGTGACTTACCCATTTCATATAGCAATCCCTGATCAAAGAGAGAACAATATCCA
TTTCAAAACATTTCTAACGGATTCCTTGGTTCGGACCGACGAAGTAATGGCACTCGATTATTATCAACCCGACTGCAATC
TTTTTCTGTCGGTAAGGATTGCACCAGAGCACCTTCTACTTCTAATAGGCCATGAACTATAGATAGAGAAGAATCATTCT
GAGCGAGTCCATAAGAAGCGACCCACTTTTTCATCGGTTCCTGGGGAAGACCAAAGATCTTGCGCGACCGGTCCGCCAGA
AAAACTCAAAAGAGAAAGAAGTCTCGTTAATCTCCTCATGCTCGTTCCAAGTTCGAAGTACCGTTTGGCCAAAGAAAAAC
CCGCTTCCTGACACGATTGCCTCTTTATTTTATATAGATAGATATAGGATCTATGGGGTTATTACTTAGAAGTCTATTTT
GTACAAGATCCCCTCCTATCTGATAGAAAAGGATCCCATGATCCCGAGCCGGTCTTATCTTGGCTCACAAACCCTAAGTT
TGTCTATGAAGAGCTAATCTAATTGTATTAGTTTCTATAATGGATTTCTTATGTGGAATACTAATGGATAGGGCCTCGTT
GCTAAGTGCTACAAGATCTAATGCACTGGAACTCGTGGTTATGGACCCGAATCCTTTAGTATGGAACATTGTCTTTTCCA
AGTAAAAACCCCTAGTATATGAAAGAATGAAAAGGTGCTTTCGTTCTTGTGGAATAAGAAGCCCTCGTACCTTAATGAAA
GGAAAATAGGAATTTTTCGTTAGGTATTTGACCAAATAGGATCGTCCAGTTCCTATAGAACCTATCACTAAAATACCCGA
TAGGGCTAAGCGGAACGAAAAGGGTTTTCCATGAGATGGGAAATGAAAACGATTAGCCCCACACGAGGTTTGCGAATAAG
TGATTGTCTGATAATGAGCAAGGAATATACGTCTTTCTGCTAAAGAGGATCTATTAAACTCATAATTCATTAGATCCTTG
TTAGCAATGTCAAGTAGGTATCATAAGTAAATGGATCCCGGTTGTTCAATCCTTTGATAACCAAGGTCCTTCTTTGCTAA
AGAGAAATGATCACTATGAGTCAGACTCAATAGAATTGGATCCATTCCAAATAGCGAGAATTAGGATTCTTGATCCCTCT
CAATCTCTCTTTCAATTCGAGGATCCAGAGAGGTGTTTTCATAGTCATCTCCGAATATTTGCCATCTCCGAATATTTTGA
TATCATTTTTCTATGATATGTCTTTCTATATGAAAATTGGTTATTTACGATGTACGATGATCCCTGTTAAGCATCCATGG
CTGAATGGTTAAAGCGCCCAACTCATAATTGGTAAATTTGCGGGTTCAATTCCTGCTGGATGCACGCGAACGGGAACGTT
CCATAAGTCTATTGGAACTGGCTCTCTATCCATGGAATCTCATCCATCATCCATACATAACGAATTGGTATGGTATATTC
ATACCATAACATAAGAACAATAAGAACTCGAATTCTTATCGATACTGGAACTCAGAGGATAGGAGGGAAAGTCGATTTAT
GGATGGAATCAAATACGCAGTATTTACAGAAAAGAGTCTTCGTTTATTGGGAAAGAATCAATATACTTTTAATGTCGAAT
CGGGATTCACTAAGACAGAAATAAAGCATTGGGTCGAGCTCTTCTTTGGTGTTAAGGTAGTAGCTGTGAATAGCCATCGA
CTACCCGGAAAGGGTAGAAGAATGGGACCTATTCTGGGACATACAATGCATTACAGACGTATGATCATTACCCTTCAACC
GGGTTATTCTATTCCACTTCTAGATAGAGAAAAGAACTAAAGGAGAATACTTAATAATACGGCGAAACATTTATACAAAA
CACCTATCCTGAGCACACGCAAGGGAACCGTAGACAGGCAAGTGAAATCCAATCCACGAAATAAATTGATCCATGGACGG
CACCGGTGTGGTAAAGGTCGTAATGCCAGAGGAATCATTACCGCAAGGCATAGAGGGGGAGGTCATAAGCGCCTATACCG
TAAAATCGATTTTCGACGGAATCAAAAAGACATATCTGGTAGAATCGTAACCATAGAATACGATCCTAATCGAAATGCAT
ACATTTGTCTCATACACTATGGGGATGGTGAGAAGAGATATATTTTACATCCCAGAGGGGCTATAATTGGAGATACTATT
GTTTCTGGTACAAAAGTTCCTATATCAATGGGAAATGCCCTACCTTTGAGTGCGGTTTGAACTATTGATTTACGTAATTG
GAAGTAACCAATTAGGTTTACGATGAAACCTAGAAATCGATCACTGATCCAATTTGACTACCTCTACGGGATAGACCTCA
ACAGAAAACTGTTGAGTAACGGCAGCAAGTGATTGAGTTCAGTAGTTCCTCATAGAAAATTATTGACTCTAGAGATATGG
TAATATGGAGAAGACAAAATTGTTTGAAGCACGCACAGAACCGGAAGCGCCCCTTGTTTCAAAGAGAGGAGGACGGGTTA
TTCACATTTAATTTGATGGTCAGAGGCGAATTGAAAGCTAAGCAGTGGTAATTAAGACCCCCGGGTGAAAATAGGGATGT
CTCCTACGTTACCCATAATATGTGGAAGTATCGACGTAATTTCATAGAGTCATTCGATCTGAATGCTACATGAAGAACAT
AAGCCAGATGACGGAACGCGGAGACCTAGGATGTAGAAGATCATAACATGAGCGATTCGGCAGATTTGGATTCCTTTTCC
ATATATCCACTCATGTGGTACTTCATCATACGATTCATATAAGATCCATCTGTCTAGAGATCGTCATATACATCTAGAAA
GCCGTATGCTTTGGAAGAAGCTTGTACAGTTTGGGAAGGGGTTTTTTGAGAAAAAAGAAGAATCTACTTCAACCGATATG
CCCTTAGGCACGGCCATACATAACATAGAAATCACACGTGGAAGGGGTGGGCAATTAGCTAGAGCGGCGGGTGCTGTAGC
GAAACTGATTGCAAAAGAGGGTAAATTGGCCACTTTAAGATTACCATCTGGGGAGGTCCGTTTGGTATCCCAAAACTGCT
TAGCAACAGTCGGACAAGTGGGTAATGTTGGGGTGAACCAAAAAAGTTTGGGTAGAGCCGGATCTAAGTGTTGGCTAGGT
AAACGCCCCGTAGTAAGAGGGGTAGTTATGAACCCCGTGGACCACCCCCATGGCGGCGGTGAAGGGAAAGCCCCTATTGG
TAGAAAAAAACCCACAACCCCTTGGGGTTATCCAGCGCTTGGAAGAAGAACTAGGAAAAGGAAAAAATATAGTGATAGTT
TTATTCTTCGTCGTCGTAAGTAAATACGTAACTAGGAATATGGAAAATTGCATTGCAATAATGCGATGGGCGAACGACGG
GAATTGAACCCGCGCATGGTGGATTCACAATCCACTGCCTTGATCCACTTGGCTACATCCGCCCCTTATCCAGCTAAGGG
ATTTTCTATTTTTTCCACTCATCATTATTCTATTTATTCTGACCTCCATACTTCGATCGAGATAGTGGACATAGGATGCC
ACTCTTTAAAATAAAAAAAAGGAGTAATCAGCTGTGACACGAAAAAAAACGAATCCTTTTGTAGCTCGTCATTTATTGAC
AAAAATCGAAAAGGTCAATATGAAGGAGGAGAAAGAAACAATAGTAACGTGGTCCCGGGCATCTAGCATTCTACCCGCAA
TGGTTGGCCATACAATCGCGATTCATAATGGAAAGGAACATATACCTATTTACATAACAAATCCTATGGTAGGTCGCAAA
TTGGGGGAATTCGTGCCTACTCGGCATTTCACGAGTTATGAAAGTGCAAGAAAGGATACTAAATCTCGTCGTTAACTGAA
TTCAGAATAGAAAGATTCAGAATAAACAAA
