# Supplementary material for: Comparative analyses of 32 complete plastomes of Tef (Eragrostis tef ) accessions from Ethiopia: phylogenetic relationships and mutational hotspots
Source: PeerJ. 2020 Jun 19;8:e9314. doi: 10.7717/peerj.9314 (PMC7307559; doi:10.7717/peerj.9314)
Supplement: Supplemental Information 41 [file peerj-08-9314-s041.zip › t15.fasta]

>t15
GAAATACCCAATATCTTATTGGAACAAGATATTGGGTATTTCCGGCTTTCCTTCCTTTAAAAATTCTTATATGTTAGTAG
AAAAACCTTATCCATTAAGAGATGGAACTTCAAGAGCAGCTAGGTCTAGAGGGAAGTTGTGAGCATTACGTTCGTGCATT
ACTTCCATACCAAGATTAGCACGATTGATGATATCAGCCCAAGTATTAATAACGCGGCCTTGGCTATCAACTACAGATTG
GTTGAAATTGAAACCATTTAGGTTGAATGCCATAGTACTAATACCTAAAGCAGTGAACCAGATCCCTACCACAGGCCAAG
CAGCCAAGAAGAAGTGTAAAGAACGAGAGTTGTTGAAACTAGCATATTGGAAGATTAATCGACCAAAATAACCGTGAGCA
GCCACAATGTTATAAGTCTCTTCCTCTTGACCAAATTTGTAACCCTCATTAGCAGATTCATTTTCAGTGGTTTCCCTGAT
CAAACTAGAGGTTACCAAGGAACCATGCATAGCACTGAATAGGGAACCGCCGAATACACCAGCTACACCTAACATGTGAA
ATGGATGCATAAGGATGTTGTGCTCTGCCTGGAATACAATCATAAAGTTGAAAGTACCAGATATTCCTAAAGGCATACCA
TCAGAGAAACTTCCTTGACCAATAGGGTAAATCAAGAAAACAGCAGTAGCAGCTGCAACAGGAGCTGAATATGCAACAGC
AATCCAAGGACGCATACCCAGACGGAAACTAAGTTCCCACTCACGACCCATATAACAAGCTACACCAAGTAAGAAGTGTA
GAACAATTAGCTCATAAGGACCGCCATTGTATAACCATTCATCAACAGATGCAGCTTCCCAAATTGGGTAAAAATGCAAT
CCGATCGCCGCAGAAGTAGGAATAATGGCACCAGAGATAATATTGTTTCCATAAAGTAAAGAACCAGAAACAGGCTCACG
AATACCATCAATATCTACTGGAGGAGCAGCGATGAAGGCGATAATAAATACGGAAGTTGCGGTCAATAAGGTAGGGATCA
TCAAAACACCAAACCATCCGATGTAAAGACGATTTTCGGTGCTAGTTATCCAGTTGCAGAAGCGACCCCACAGGCTTGTA
CTTTCGCGTCTCTCTAAAATTGCAGTCATGGTAAGATCTTGGTTTATTCAAATTGCAAGGACTCCCAAGCACACATATTA
ACTAGAAAGAAAATAGATAATAAAAGGCTTGTTATTTAACAGTATAATATAGACTATATATCAGTGTCAACCAAGCCAAC
CCCAACGATTGTATTTCCATATAACTAAATTAACCAAAAAATTTAGTAAATGAAGTGAGTAAAAATTCAAAACTCAGATT
GCTCTTTTCTATTTTCCATATGGGTTGCCCGGGACTCGAACCCGGAACTAGTCGGATGGAGTAGATAATTCTTCTTTGTT
ACAATAGAACAAAAATCCCTCCCCAAATCGTGCTTGCATTTTTCATTGCACACGACTTTCCCTATGTAGAAATAGCCAAT
TTCTATTCCGAGGAGGAAGTACACTAATTTTTTTTATTAGTAAATTGATTTACCTACTATTTATTTAAGGGAACATTTCA
GAATGGAAAATGTGCAAGTTTTATCTTGCTATTGAGCATTTCTAGTTTATTAGTTTTATCTAATGATTAATTAAAAGTAA
GGGGATTCACCAGGTCATCAATACGAATAATATCCAAATACCAAATACGCTCACTGTGTGATCCATGGAAAGAAAAGTGA
GTTGTTTTGGTGAACATTAAACAAAAAACTTGCTCTTCTTCCGTAAAAAATTCTTCTAAAAATACCGAACCCAATCGTTG
CATAAAAGTTCGTACCGTACTTTTATGTTTACGAGCTAAAGTTCTAGCACATGAAAGTCGAAGTATATATTTTACTCGAT
ACAAAGTCCTTTTTTTCGAAGATCCACTATGATAATGAAAAAGATTTCTACATATCCGACCAAAGCGATCAAGAATATCC
CAATCTGATAAATCAGTCCAAATGGGTTTACTAATAGGATGCCCCGATCCAGTACAGAATTGAGCTTTTGATAAGGATCC
AATGAGGGGAGTAGCAGGAACTGTGGTATCGAATTTTTTCATTCGAGTATCTATTAGAAAAGAATTCTCCAGCATTTGAT
TTCTTACTAAGAAATTTTTTATTGGTACACTTGAACGGTACCCCAGAAAATCGAAGCAAGAGTTTGTTAATTGGTTTAGA
CAAATCCTTTGGGGTTGAGTCCAAAAAGAGAAAAAATATTGTGAGAAATTCACAAGATAAGATTTCCATTTCTTCTTCAA
AAGAAGAGTCCCTTTTGATGCAAAAATTGCCTTTCCTTGATATCGAACATAATGCATAAGAGGATCCATAAAGAACCATA
TGGTTTTCCGAAAAAACCCTGGATACATTACCCCAAAATGTTCCATCTTCCTAGAAAAGTGGATTCGTTCCAGAAAGGTT
CCAGAAGATGTTAATCGTAAGCAAGAAGATTGTTTACGAAGAAACAACAAGAAAAATTCATATTCTGATACATAAGAGTT
ATATAGGAATCGAAGTAGTCTTTTATTTTCTTTTGAAAAAAGAAAAATGGATTTCATTGAAGTAATAAGACTATTCCAAT
TCGAATAATAGTTGAGAAAGAATCGCAATAAATGCAAAGATGAAACATCTTGGATCCGGTAGTCAAGGAGTTGCACCAAG
ATTTCAAAATGGATAGGATAGGGTATCTCTATATGTGATAGATAAGGTAAATGCAAAAATTTGTCTTCTAAAAAGGGAAA
TATTGAATGAATAGATTGTAAATTTTGAAACTTTGGTATTTCTTTTTCTTCCGGACAAGATAGTTCTCTTAGCGAGAATG
GGATTTCTACAACGATTGCAAACCCCTCAGATAGAATCTGAGAATAAAACTCCGAATAAAAATGATTGCTGTGATCCAAC
AATCGATCTTGGTTAGGATGATTAACCGAATTAATCCAAAAATTCTGCTGATACATTCGAATAATTAAACGTTTCACAAG
TAGTGAACTAAATTTCTTGTTATTACAACCAAAAATTTCCACAGGTTCCGAACCATTTAATCCATAATCATGGGCAAACG
CATAAATATATTCCTGAAAGAGAAGTGGGTAAACGAAGTATTGTTGACGAGATTTCTGTTTTTCTGAATACCCTTCGAAT
TTTTCCATTTGTATTTCTACTTGAATCAGAGAAAAAAAGCATTTCTCGATTTATCAAATACATAGTGCAATATGGTCAGA
ACAGGGTGTTACATTTTTAAAAACAAACCCTGGGAAGAAAGGGAGTCTAATCCATAGATCTTTTTCTGGTCCTTTTCTAT
CTAATTAGTTTATGTTTGTTCTAATTCCAAAACAAAAAAGAACAAATCTTTTATTTTTGCAGGCCAATTGCTCTTTTGAC
TTTGGAATACAGTTTCGTTATCAATATACTGCTTCTTTTACACATTCAATTCATAACATCCCTTTTCAATCCATAATCAA
GAATAATTAGGATTCCTAAAAAAATTAAAGGGTCCACTGATAGGAAAACCCAACCTTTCCCCGCATCAGGCACTAATCCA
TTTTTAACGTCTAATTAGATCGGGGAATCCTTTCAATTAAGAAGTTAAGCTCGTTGCTTTTTATTTTACCAGAATTAGAG
CCAGGCTCTATCCATTTATTCACTAGACCCAGAAAATCGGAATTTTTTATTCCAAAAATAAAAAAAAAAAGAAATTGATT
TTATTACGACATGCTATTTTTTCCATTCATTACCTTTAAGGATCAGTCGTGGTCTTCTAGACTCTACCAAGAGTCTGGAC
GAATTTGTTGCTTCATCCAAATGTGTAAAAGATCATAGTCGCACTTAAAAGCCGAGTACTCTACCATTGAGTTAGCAACC
CAGATAAAATAGGATCTTAGATACGATCGAAATCCAAAAATCGATGAAATTACACCGGACGCTCCCGTCAAAACATTAAA
TTAGCAAGACATCAAAAGAAAGATTTTATCTCTCATTAAAAACACTCAAATACCAAAATAAACAAATCGGTTAAATTTCA
CTAAGGTTAAAAAAGGGGCAGCCCCAATCACAATAGCAAAATTGTTATTTTTTTAGCAATTTTTATTTCTTTAAATAGAA
AAATCTTCTATGCGAGTACATGCAAGGGGGCAACCCTATCATTTGAGCGAAGTGTAGACAGAAATACCTAATATGAAGTG
ACGATAAAGAGACCTATCTAGCTACAAATTCTAGCTGTTCAATAGACCTTTGTCAATAGAAATACAATGGTAAGAAAACC
AATTAGATACAAATAAGGAAATTAAATAAGGGCTTTTGTTGGATTGGCACGACATAAATGCAGGAAAAAAAATAGGACGA
AAAAAGAGGCAAATTGTGGCTAAATAATTTAGTTCTTCAATTAACTCAAAGTTATTTCTTTATCTTTAAAGAATTCTGCT
TTCCTTAAAATATCATAAACAGTTCTTGTAGGTTGAGCACCTTTTTCAAGGAAATAGAGAATAGCTGGAACATTTAAAGA
AGTTTGATTCTTTATCGGATCATAAAAACCTACTTTTTGAAGATCTCTTCCTTCTCTTCGAGATCGAACATCAATTGCAA
CGATTCGATAGACAGCTTATTGGGATAGATGTAGATAAACAATGCCCCCCCTAGAAACGTATAGGAGGTTTTCTCCTCAT
ACGGCTCGAGAAAATGATTCGAATTTCTATCTATAATACAAGTATATAAAAATTAGACTATGACTTGCATTAATTTCCTT
ATAGAAGAAAAAACAAATTTCATTTATACTCATGACTCAAGTTGGCTAATTTTGACTAACAGACTTCAAAAGAGAAATCC
TTCGAAATTTTTTGAGTCGTCTCTAAACTTTTTTCTTTATCTCATCTCGAACAAATTGACTTTTATTCCTTATTCTGATC
TAATTCTATTGTTGAGACGATTGAAAATCATGTTTACTTGTTCCGGAATCCTTTATCTTTGATTTGTGAAATCCTTGGGT
TTAGACATTACTTCGGGAATTCCTATTCTTTTTTCTTTCAAAAGAGTAGCAACATACCCTTTCTTTTTTTTTTCCTTCAA
TAAAGCATTTTCCTCTTCTATAGAAATCGAATATGAACGATGGATTCTCATAGACTTTTAATCAAAAAAGTTTTCCAATC
TTCCAAAATAAGACTTTTTTCTTATTTTAACCTTTCAATTTCTGTATTAAGGATAGACTGACAAAGTTGGCCTAATTTAT
TAGTTTTCACTAACCCTAGATTCTTTCCCTTGATAAAAAATCAATTCTGTCTTCTCGAGCTCCATCGTGTACTATTTACT
TACAAACAACCCAGCGCAAATTCGGTTCGGGACAAATAGAACAGACTATGTCGAGCCAAGAGCATTTTCATTACTATGGA
AAATGGTGGATAGCAAAATCCACAATCGATCATGTCCTTCAAGTCGCACGTTGCTTTCTACCACATCGTTTTAAACGAAG
TTTTACCATAACATCCCTCTAATTTCATTGCAAAGTGGTATCGAGAATTGATCCAATATTGATGGAATCATGAATAGTCA
TTGGTTTTGTATACTAATTCAAACTTGCTATCTATGGAGAAATATGGATAAATGAAATAAGTATCTATCGGGGAAGACTC
TGCAAAGATCCAATTTATTTAAACCCATATTCTATCATATGAATGAAACATAGTTTGAAAAAGAGGAATAAAATAATTTG
GTTAAGACTGATTTACTATTGAATTTCCATATTCAACAGAGAACCCGAGATGGTTAATCCTGAAATGAGAAGGATCAACT
CTTCTCCAACAAATAAACTATGCCAATGAAAAGATTGGTAGTTTTTTAGTAATTATAAACTTTTCATACTTCTTCGACTG
GAGTAACCAAAGAAAGAAAAAATGAAGTAAAAAAATTAGTGTAAAGTAAAATTAAGGTCTTTCCTTTTACTTATAGTATT
CTTTCTTTTAGCTAATAGAAAGAACTAAAAATCAAAAATAAGAAAAGTATGATTTTTTTTTGAATCCATTCTATTCTATT
CAACGAATAGTTCTTACCTTATCCTTATCGGAATGGATCATTCGGTATATTTAAAGAATCCCAAATCGAGATCGTTTTCG
CTTAACCAAAGAAGGACCACTCTTTTTTTTTTTCACTTTAGGTATCAAATGTATCCTGTAAGAATTCCCACTCCATGGAT
ATGGAGCATAAAGTTTATCTAAAAAATTCGAATTTCAAAACACATATTCAAAGCACATATTGAGTAATGAATAGTAGGAG
TATATCCTGAATGTGCCTGACAGATCAAAATTTTTAATGAAAATAAAAATATTCAATTTGACTGGACTTGACACTTGATT
TTGTTTTCTGAGAAAGAAAAGGAATCCTTAAAAATGCATCTAATCTAAGAGTTCATAAGAACTAATTATTTTCTTTAATA
AGCTTTTGTGTCGTGCAGGGCACAATACGATTCTATCTTTCGTTTCATCAAAAAAAATCTGGGACGGAAGGATTCGAACC
TCCGAATAACGGGACCAAAACCCGCTGCCTTACCGCTTGGCCACGCCCCATTTCGTTTTATGTGACACTAATAAACAGTA
TTTATACTATATATTATCCGTCAACCCCACTTCAATTACCTAAAAAATGAGGGATATTTTCTTGCTAGGATTCTAAGCAT
GCGGATAATATAGAATCCAAAAAATGCATTGATCATTACATGGAATTCTATTAAGATATTATATGAAAGTCGAATTTCTT
CCATTCTCATTTGAGAATGAGAATACAAGGAGGTATTTTGTGTTTGGGAAAGTCCGAAGAAAAAAGGATTTTGAATCCAC
CTTTTCTTTTCCTTTTTCCCTTAGAAAAATAACTCAATCAAAATCCAATTATCTACTCTACAAGAACGAACGAAATGCTT
GTTATGCCTAATATACTTAGTTTAACCTGTATCTGTTTTAATTCTGTTCTTTATCCGACTAGTTTTTTCTTCGCCAAATT
ACCTGAAGCTTATGCCATTTTCAACCCAATCGTGGATATTATGCCTGTCATACCTGTACTCTTTTTTCTATTAGCGTTTG
TTTGGCAAGCTGCTGTAAGTTTTCGATGAAATCTTTACTATTCTGTTCTATCTGCCAAATTGAATGATGTATTCATTCCA
AAAAAATGAAAAAAATGAATAAGAGCCGAGAAGTCTTATATTATGAACTTTCGATTCTAAAATTCAAATTCTTCTACATT
GAATGTATAGCTGCAGCAATAAATTTGGATCAGCCTTTCTACCCCCTGCACCTACGTTGAACAGGTACCTTTACTTTAGG
TACCCACACAATACCTAAACTTATTTTTGATATTGATAAGACTGCTTATTATAAATCAATTCTTGCAATTTTGTTTTAAG
AATTGATTTTTGCATTTTTAGGTGTCAAAATAAAAAAAACATCCTAGTGGATCTGTGCGGTAAGGAAAAACGGGTAATCT
ATTCCTTAAAAAAAAAATCTTGGAGATTATGTAATGCTTACTCTCAAACTCTTTGTTTATACAGTAGTGATATTCTTTGT
TTCCCTCTTTATCTTTGGATTCTTATCGAATGACCCAGGACGTAATCCTGGGCGTGAGGAGTAAAAATCGAAAATTTTTG
GAAATTTTTTCTTACAAATTAGATTTATTTCGTAATTTATCTACGAGAAAATCCGGGGGTCAGAATTCCTTACAATTCGA
AAGTCCCAACTGATCCGAGGGGGCGGAAAGAGAGGGATTCGAACCCTCGGTACAAAAAAATTGTACAACGGATTAGCAAT
CCGCCGCTTTAGTCCACTCAGCCATCTCTCCCCGTTCCAAATCCAAAGGTTTTCCTGATATGATAGAGGCAAGAAATAAC
AATTACAAAAAATTATTCCTTTTTTCATTTCAAAAGTGCATAAAAATTATATTGCCAATTCCATTTTAGTTATATTCTTT
TTTCTTAATGTTAATAAAAAAAAGGAGAAAATTCTTGTTTTTTTTATTTATCAACAAAGGAAAAAATATTCTTATCAAAT
CCACCATAAAATTAAATTGGAAAGAAAAAAAAGTAAGTAGACCTGACCCCTTGAATGATGCCTCTATCCGCTATTCTGAT
ATATAAAATCGATGTGGATGAAATTGTTGTATAAGCAGATTTTTTGTATTTCCTTAGACTTAGACCGCGCAAGAATTTTT
CGCTATTTATGATTTCATATTCTTGTTACTACACGTTCTATAGGAATAAGAAGAAATCGCAACTCTTTTCCGTTACACAT
AAAAATGGAATTTCGAAAGTCAACTTTTCTTTTCAATATCTTTCTTTTTTTTTTTCAGAATCCTATTTTTGTTCTTCCAC
CAATAGACTGCGAATGAGAAAAGAGGGGTTATTTTTCCCTTAAAAGATAGGCTTTGAAATAGGAATCATAGAATAATGCT
AAATTAAAATGTTTATTTCTTTATTTCTATAGTATAAGAGTATAAGAAAAGTATAAGAATAAGAAAAATGAATCCAATGA
AATTCATTGATTTACCACGACCTCGGTTGTGACCCCATAGATAAAAATGAAAAATTTCTATCTTCGAGACCATTGAAAAA
GGGCATTGAACGCGAAAGAAATCGTCCACTGATAATCAAACTATCATATGCCTTGGAAGTAATATGAGGTGCTCGGAAAT
GGTTGAAGTAATTGAATAGGAGGATCACTATGACTATAGCCCTTGGTAGAGTTACTAAAGAAGAAAATGATCTATTTGAT
ATTATGGACGACTGGTTACGAAGGGACCGTTTCGTTTTTGTAGGATGGTCCGGCCTATTACTCTTTCCTTGTGCTTATTT
CGCTTTAGGGGGTTGGTTTACAGGGACTACTTTTGTAACTTCTTGGTATACCCATGGATTAGCTAGTTCCTATTTGGAAG
GTTGCAATTTCTTAACGGCAGCGGTTTCCACCCCTGCCAATAGTTTAGCACACTCTTTGTTGCTACTATGGGGACCGGAA
GCACAAGGGGATTTTACTCGTTGGTGTCAATTAGGTGGTCTGTGGACTTTTGTTGCTCTACATGGGGCTTTTGCACTAAT
AGGTTTCATGTTACGTCAATTTGAACTTGCTCGGTCTGTTCAATTGCGGCCTTACAATGCAATTTCATTCTCTGGTCCAA
TCGCTGTTTTTGTTTCCGTATTCCTTATTTATCCACTGGGACAATCGGGTTGGTTCTTTGCACCGAGTTTTGGCGTAGCA
GCTATATTTCGATTCATCCTTTTCTTCCAAGGATTTCATAATTGGACGTTGAATCCATTTCATATGATGGGAGTTGCCGG
AGTATTAGGCGCGGCTCTGCTATGCGCTATTCATGGGGCTACCGTAGAAAACACTCTATTTGAAGATGGTGATGGTGCAA
ATACCTTCCGAGCTTTTAACCCAACTCAAGCGGAAGAAACTTATTCAATGGTTACTGCTAACCGCTTTTGGTCCCAAATC
TTTGGTGTTGCTTTTTCCAATAAACGTTGGTTACATTTCTTTATGCTATTTGTACCCGTCACCGGTTTATGGATGAGTGC
TATTGGCGTAGTTGGCCTGGCTCTGAACCTACGTGCCTATGACTTCGTTTCCCAGGAAATCCGTGCAGCGGAAGATCCTG
AATTTGAGACTTTCTACACAAAAAATATTCTTTTAAACGAGGGTATTCGTGCGTGGATGGCAGCTCAGGATCAGCCTCAT
GAAAATCTTATATTCCCTGAGGAGGTTCTACCACGTGGAAACGCTCTTTAATGGAACTTTCGTTTTAGCTGGTCGTGACC
AAGAAACCACCGGCTTTGCTTGGTGGGCTGGGAATGCCAGACTTATCAATTTGTCCGGTAAACTACTTGGAGCTCACGTA
GCCCATGCCGGATTAATCGTATTTTGGGCCGGAGCAATGAACCTATTTGAAGTGGCTCATTTCGTACCAGAAAAGCCCAT
GTATGAACAAGGATTGATTTTACTTCCGCACTTAGCTACTCTAGGTTGGGGAGTAGGGCCGGGGGGAGAAGTTCTAGATA
CTTTTCCATACTTTGTATCTGGAGTACTTCACCTAATTTCCTCCGCAGTCTTAGGCTTCGGTGGTATTTATCACGCGCTT
CTGGGACCCGAGACTCTTGAAGAATCTTTTCCATTCTTTGGTTATGTATGGAAAGATAGAAATAAAATGACTACAATTTT
GGGTATTCACTTAATTTTGTTAGGTATAGGTGCTTTTCTTTTAGTACTCAAGGCTCTTTATTTTGGCGGTGTATATGATA
CCTGGGCTCCTGGAGGGGGAGATGTAAGAAAAATTACCAATTTGACCCTTAGCCCCGGTGTTATATTTGGTTATTTACTA
AAATCCCCTTTTGGGGGAGAAGGGTGGATTGTTAGTGTGGATGATTTAGAAGATATAATTGGGGGACATGTATGGTTGGG
TTCCATTTGTGTACTTGGCGGAATTTGGCATATCTTAACCAAACCCTTTGCATGGGCTCGCCGTGCGTTTGTATGGTCTG
GAGAAGCTTACTTGTCTTATAGTTTAGCTGCTTTATCTGTCTTTGGTTTTATCGCTTGTTGTTTTGTTTGGTTCAATAAT
ACGGCTTATCCAAGTGAGTTTTACGGACCCACAGGTCCAGAAGCTTCTCAAGCGCAAGCATTTACTTTTCTAGTTAGAGA
CCAGCGTCTTGGAGCTAATGTAGGATCCGCCCAAGGACCGACAGGTTTAGGTAAATATCTAATGCGTTCCCCAACGGGAG
AGGTTATTTTTGGAGGGGAAACTATGCGTTTTTGGGACCTTCGTGCTCCATGGTTAGAACCTCTAAGGGGCCCCAACGGT
TTGGACTTGAGTAGGTTGAAAAAAGACATCCAACCTTGGCAAGAACGACGTTCGGCAGAATATATGACCCATGCTCCTTT
AGGTTCTTTAAATTCTGTCGGTGGTGTAGCTACCGAGATCAATGCAGTTAATTATGTCTCTCCTAGAAGTTGGTTAGCGA
CTTCCCATTTTGTTCTAGGATTCTTCTTTTTTGTGGGCCATTTGTGGCATGCAGGAAGAGCCCGAGCTGCTGCAGCCGGC
TTTGAAAAGGGAATTGATCGTGATTTGGAACCTGTTCTTTACATGACCCCTCTTAACTAAGATTTTCTTATTTATACCTG
TTCTACTGTTTTTTTCTTTTCTGGCTCGGTTATTCTATCTAGCCGAGCCATTCATTTTTTTTTATAAAAGAATGATATAA
GGGGGCAGAACAAAGAAAAACATATAAAGAAACAAATGTATTCAATAAACAAAAGGAGAGAGAGGGATTCGAACCCTCGA
TAGTTCCTAGAACTATACCGGTTTTCAAGACCGGGGCTATCAACCACTCAGCCATCTCTCCACAGCCTAATCCCTATTTT
ATTCCTACAAATCGAACATAGCCATATGAAATGATCTACTAACTTCTAGAAACATCTCAGATGCAAGTCCACTTTAGCTA
TATCTCTGTATACTCTATACACGGATACAGAATCCGCTATATCCGTTTGTGAAATAAAGGCTAAATCTCCTCATACCCCA
TAACCAAATAAAAGCGGTTAGGAAAAAGTTTTAAAGAGAAGAATCAATGGATTCATGATTAAACCCCTCCTAGTTCTTGT
ATTTTAGTACAATTTTGATTAAGTGAGGGATCAAATATAAATATGTAGTCAACTTTATTTGATGGTAGTTTGGAGGATTA
TAAATATGACTATTGCTTTCCAGTTAGCTGTTTTTGCATTAATTGCGACTTCCTCAGTCTTAGTAATTAGTGTACCCCTT
GTATTTGCTTCTCCTGATGGTTGGTCAAATAATAAAAACGTTGTATTTTCGGGTACATCATTATGGATTGGATTAGTCTT
TTTGGTAGCTATTCTGAATTCTCTCATTTCTTGAATTTGTTTAGTATTTAGTAGCCCAATACAAAATAAATAAAAAGAAA
GTACCTTTTTCGAAAAAATTCAGATTGTGATACACATTAAAATGCTATTTGCGTTCCGAATTATTACCTCTTCTCTTTCA
TTATTATGAAATTCCATTGCCATTAGAATATTGATTGACAGACAATTAATAAAAAAAAAAACTCTAATAGAAAATGAAAC
GGTCGACCCAGACATAGACGGTCGACCCAGGCGGATATATCCTATAAAATATAGGCCGTAGCGAGTATAGTTCAATGTAG
CGAGCGTAGTTCAATGGTAAAACATCTCCTTGCCAAGGAGAAGGCACGGGTTCGATTCCCGTCGCTCGCCAGCTTAATTT
AGTAAGGTACTATGATAAAAAATTCAGTCTAGTTGACTACTTATATTAAATTAAGTAGTTGTTGGTCTAGTACCGTATCC
CTTCCTATCTTATCCTTTGCACCCGACTCAAAAAAAAGAGTGCTTCGGGAGCGAAAATAGAACTTGCCAAGAGGGTGCCC
TAAACCCGGGATTCACCGAGACAAACAAGAGAAAATGGCTTTTAAAGGGGGACAGACTATGCCTTTCTTTTATTTCTTTT
TTCTTTTATTTCTTTTCTGTCTGCTGAATAAAAAAAGAGTAGGATATAGCCCTCTACCATATCTATACAAATAAATAGTC
CATTTATTTATCTGGACTGCTAAGTGCGGAGACGGGAATCGAACCCGTGACCTCAAGGTTATGAGCCTCGTGAGCTACCA
AACTGCTCTACTCCGCTCTGTAGGGCCAAAAACTGGTGGACGAAAAAGGTTGACTACAAGTCTCTACCATGTCTAGACAA
ATAGAATAGTCTTTTTATACAGAATGGAGCGGGTAGCGGGAATCGAACCCGCATCGTTAGCTTGGAAGGCTAGGGGTTAT
AGTCGACGTTGGTTGATTATTTTTAACGTCTCTAATTCAAAACCGAACATGAAATTTTGATTTCATTCGGCTCCTTTATG
GCTATTCTCACCACTTAACATCTATGTCAGCTTTTCTGTCTGAATGGAACCAAAGCTCTCCGCTTTCTAGATGATCCTTA
TAGAGTAGGAGATAGAAATTCTACTAAATATCTATCTAATCTACTTACTTCGTTCCCTAATTTCATTCAAGAGATCCTGA
GGAAAAGAGCTGGGTTTCCACCGAGCTGAAACAATATCCTGATGGTTCTAGTAAACCAAAACTATCGTTTTTTAGCTATT
GGGCTTCCATTTCTTTTTTAACTAAAAGAAGATTTAGTTACGATTGGAAATAAACTTTTTTGTATCTTCATCCATAGATC
CTTTACTCATATTTATTCAATTGGAATACTTAATCCAATGCAAAATTATGCTTCGCGACTCTGTACTTATAATCAAATTT
GTATTTTGCATGCAAATTTAATTAGTCTTTGGATACTAATTGCGAGAATGTATATTCTTCCTCAATATGCTATTGAGAGG
AAAAGGATTAAACCCTTTATAAGAACTAAAGTTTTCATCGGAATATGAATATAAAAAACTTAAGGATGTCTTAAGTATAT
CATTTCAAATTCAGTTATTAATAGAACGAATCACACTTTTACCACTAAACTATACCCGCTACATGTAGATTATGGGACCA
ACGCTACCCTTTGTCAAGGGTAGCCATTCGAGGAATTCCATCTAATCTACGGAGAAAAGTGAGCAGTTGGTACTTCAATC
GCGGGCCTTTACTTTAGGATTTAGAGGGCCTCCCTCTAGTCTGTAAAAGAAATCTCTTATTACCATCCCACTAGGGTATG
AACCAAATGTATGCATTTCGATTAGGATCGTATTCTTCGTATTCTATAGTTTGATTATTCCTACAATATACACTAAGAAA
TATAGGAGACAGTACAGTCCCCATCAATCCCTTTCTTTCTTTTCTTTTCTTTTTTGGTAGAATAAATTTTATACTCTGCA
GTATAAACTCGACTGCCCACTTTTTAGAATAAAATTGTTGATAAAACTCCAATAACAGACAGATAAGAAGTATATCGCTG
AAAATTAATACCCAGCCATATGGGTATATGCAGAGCGCGAATTCCTTTATACCCCCCATTAGAATTAGGAAAAATAAAAA
ATAAATGGAGAAATTTCTCATCATAAGATCAGCCAATAGAAAAAAAAAAGTCCCTAATTCTGCAGAACATTCTGAGCACT
GGTGCCCCTTTGGCCTTTTTGAACCTCACCGCGAATAAACTTCTATATCTCAATATAGAAAAAAAAAACTAGTAAAATCT
CTAGATATATATCTATATATACATATATTATGTAAATTAATATATACATATATTATGTACATTATGCAGTAGACCTATAA
TGGGAAATGAAAGTGGCGAATTTTTGAATAAAAAGCCCTTTTAACTCAGTGGTAGAGTAATGCCATGGTAAGGCATAAGT
CATCGGTTCAAATCCGATAAAGGGCTTTTCCACTAGTGGTAGAGTAATGCCACGGCAAGACAGAAGTCATTGGTTCAAAT
CCGGTAGAGTACTTTTCTACTAAATGCATTCACTTTTTTCTTTTTTTTTTCTTGAATTTTATGATTTCATTTAGTGGTAG
ATGCCCACATTTTTGGTCTGAATACTAAACGAAGCACAGAGTTTAAATTGCAAAAAAGAAATGAAATTGGACTCTTTTTC
CTGTTAGAGCAATCAAATCAATATCTGTACTGAACTAATCTAGAATCCTTTTTATTAATCTATTCTTATTCTATACCCTT
TAAAATGAATTCCCCTAAAAAGCAGGGGATGATCCGTGAATTAACCTAACCATCAACTAAAAAAAAATCCTATGAAAGCA
TAACAGAAAAGTAGGAAAGACTCTTTGCTTTGATCTATTTATACTCTTGGACTATATTGACAATTCCAAAAAACTGCTCA
TACTATCATTATAGTATAATGACGAGTGGTTCCATATAGCACTATCGTCTAGTGATGCCCCCATCGTCTAGTGGTTCAGG
ACATCTCTCTTTCAAGGAGGCAGCGGGGATTCGACTTCCCCTGGGGGTAGGGAGTATTATAAAAAGAGGTTAATCTATAG
ATTATCAAAAACCCTAGAATAAATTCTTCCTGGGTCGATGCCCGAGCGGTTAATGGGGACGGACTGTAAATTCGTTGACG
ATATGTCTACGCTGGTTCAAATCCAGCTCGGCCCAAGAATCTAGGGCTTAGTGAATATGAACTAAATCCATTTTTTTCTT
CCATAAAAAAAAAATATCTGATCCATAGAAATAAAGGATAAAGAGAAAAGAAAGGGAAAATATATTTCTAAGCCATATCT
CTCTGATTCTTTTCTTAACAAAGACAAAGAAAAGAGTTTTTCTTATTGAAAGGTGGATTATCATTTATTTTTAGGGATAA
AAAATCGCGGCATATTAGTTATGCCACTCTCACTATACCCACATAGGATATGTGGGTATGTAGTATATGATTCATCTATT
TCTTAGAGTACGACAGACGAATCTTCTTAATGGTTCTATTTAAGAATAGGTATGCCATACACCCCGCAGGGATTGTAGTT
CAATTGGTTAGAGCACCGCCCTGTCAAGGCGGAAGCTGCGGGTTCGAGCCCCGTCAGTCCCGAACTAGGATTCAATGAAT
GGAAAAATTCATCTTTCCCTTTTTCATTAAAAATTTCCCTGAATAAAAGGGGCAGAAGGCAAGATCAAATATCGATGGGG
AACCCCTTTTTGATAAGGAAAGACGTACATATCATACGTGGATTAGTATAATTTAGGATATTACTCTATTTTTATGGTAT
GATGATACCATCCTCATCTTAACTTCCTATTCCACTCTTATGGAATAGAGTTCCGGTAAAATATTGGAATCCATACACAA
ATTGTATTCGTTTATTGTTAGAGAATGAATATAATTAGTTCCTTTTTGAGGGTTATTATAAACCACACCACTTCCATTTT
GTAGTTCCAACTTTCTTTGTGTATATTCAATGAATTCTTGGTCGGTCATATAATACATACATAATTGTATGTATAACTAT
AAGAAAAAGAAAGGGAAATTGGATAAGAAAGATTCTTGGCTATACATATATATAGAAAAGCAAAAGTCGAAAAGGATGAA
AAATAGAGGGGTTCAGAATCCAATTAAAAAATCTATTTTGGTCTTAGTATGGATAAGGGATCTTCCTATGTTCTATTATT
CCACTATCAACCATGAATTGATTTGATAGATCCTATATTCATAATATTGAATTGATTTAGTATTATCAGAATGCAAGTCC
TCCCCTTGAATTTACAGGATACCCCCTTTTCCTCTCCATGGGATTACATCCCGAGTTATTGTGAAAAAAAGAAAATAAAG
AGGTTATGGAAGTAAATATTCTCGCATTTATTGCTACTGCATTGTTCATTCTAGTTCCTACTGCCTTTTTACTTATTATT
TATGTAAAAACTGCCAGCCAAAATGATTAATTGGAATTCCAATTAATCATTGAAGAAATGAAAAAGGGATTAAACAAAAT
AAAAATCCAAGTCTTAAATGAAAGGATCTGGTTGGAATCATAAAGTGTGGTAGAAAGAACTACATATAGTTTTTTCTACG
ACACTTTAGATTCTTTCTATTATATTATCTTGAATCTACATAGAATAGATTAGTAGATTGAAATAGTAATCTAATTCAAC
TTCTTCTTTCACTGCATCCACTTAATTTCAAGCAAGTCAAAATAAAAAAAAAATCGAAGACAATTCTTCATTGAAAGAAT
CCATGGAGAGGGAGAAAAATAATACGAGAATAGACTATAGTAAAAAAAAGTAAATAAAAGGAAAAAACCTGCGAATCTTT
CATACTTAAAAATGACGCGAGATGCTTCACGCGAGATCCTTCAAAAACAAAAAAATTTCTAAGAATAAGAAAAGAGTATA
GTATAAATGGAAAATGTGCGATATGTTGTGAACAGCTTCGTGTAAGAAAGTCTAATTTTCTTATGTAAAGAGCTTTATTT
TTACTCGTCACTTCTAGTAGAAATTCTTAATTACTATAATCGCTCTTTCTATTCTATTTCTTTCTATTATAGTAGAATGG
AACATAGTAGAATAGAACGACTGACTCTTTCTTATTCTTAAAAGAGTTTTTTACAAGAGTGAAACAAAACTAAAGAAAGA
GAGAAAAAATAAAGTTTGACAAAATGATTAATGCAAAACGATCAATTAAAGAAAAGAGTTGATACTACAATTGGACTACT
CAATCAATTAGTAGTATCCCTAGAGTCCACTTCTCCCCCATACTACTAGCGAAAGAGAAAATGTAAAGACTACCATTAAA
GCAGCCCAAGCGAGACTTACTATATCCATGTAAATTATGTCTCCTATTTATATGAAGGAATTATTCTACTATTGATCAAT
AATCATAGTGGAATTAAGGGTACAGAGTCAAAATTCTGCCCTAAGACTATAGATGAATCAGTTAAAGGAATTTACTCCTA
ACAAATTTTATATTATTTTTGGTAGAGTTGGAGAGTATTAAGTATAAATATAATACATATCCTTTTTAAAAAGGAGTGGG
GGAATATCCTAAATAGAAGACGCGGGAATAGAGAGATTTTTTCTTCCTTTTGTTACCTTTTTTTTTTATAAGCAAAGGAC
GTCAGAATATATCATAAAATTAGGATAGATAAATATTTATTGGATACCTACCTTACCCATGCCTTACCCCTGTTTATTTT
TGAGCTAAACCCTACTTCCCCACTTTCTATCTTTCTATGAAAGAGTGAGGAGACCTTATCCACAACGCTGAAATTGATTT
TTGATCAGCCTATTTACTCTAATTCTCGACATAATCTGTAGCCTTTCTTTACTTTAGTGTATGTAGTAAGATGTACTAAA
AAAAAAATGTATGATAATTAGGAAGTCTTGAGATTTCTTCGCAAAGTCCCTTCTTCAATCTTAGATTTAAAAAAGAATGC
CCTTTAGGGCCCTTTGGTGGATATGAAGGTTTCAGAAACCTTAGCCTCATAGTTTTAAATTCCCGAATCGAATCAAATTA
ATAAAAGAATAAGGAAAGGCTACCTCATCTCTGTTAGTAGCTAACGGGCCATTGCCCCCAAAACAAACCCTAGTTTGAGG
ATAGAACTATGGTATGGATTCTCAAAATCCAGTATCGCCAGACCTAGTTACTCTCTTGCCCCAACTTATGAGGTAAGTAT
TTGATTGATCAGGCGGCACCCAGATTTGAACTGGGGATAAAGGATTTGCAGTCCCCTGCCTTACCACTTGGCCATGCCGC
CAAAAAATCCGATCTAAAATCGAGAAGTATTCATCCATATTTTCTTACTAAAACACCTTTGCTTTTATCTTGAATGTAAT
TCAACTTACTTTTTCCAATCGTTTTCAAAAAATCTATTTCTGCTTTTTTGCATCCTGTTTTGCTTATTTTCCTCGATGGA
TTCTATGTTAAACATTGCTTAGAAAACTTACCTTTTCTTTCTATTCTATTGAGATGAGATGGCAAAGGAGCAAAAATGGA
TTTCCATGCAAAATTCAGAACAAATTGGAACCATTAACTAGAACTAGAATTTTTTTTTTTTGAATTGCAGCAGTAAACGA
CTCTTAAATCGGTATTCTCTCCTCCCATTCCTTTTAATGGCATAATAAAATAGAATAAAAGTTTCCCGAATTGTATATAG
GTAAACTCCTGGTCCGAACAGCATTATTATCTAGGGCTCCCCCTTATGTACATATCCCTATGGGGAATCATGCTTTAATT
TTTCATTGCATTAAATATTAGCTGGATAACTAGATTAGCAAGTACTTAAAAAAAAGTAAGTACTTTTTTTTAGGATTCTA
CAACGAAATCCTTTCTTTTTCAGCAATTCTACTGCTACAAATACTAGAAAACAAAAAAGAACCTTCAAATTCTTTTTGAA
AATAAAACTAAGCGTACTATTCTAAATTCTAAATCGAACTAAAGTCAAACTTTCTAGTGCTTATAAATTTTATGGCTTTT
TTTCTTTCATAGAAAGGAGCTAAAACGAGAAATCTTTCCTATCCAATCTGATTAGAATATCATAAAGTTAAAGTTTAAGT
GGCAGAATTTTTTCTAGCAGTTTTTTATCAATTCATTTTAATTCCATTTCTACCCCTGCAAAATTGGAACTTTCGTAAAA
ATTATCTCTATTCATATGTATGAAATACATATATGAAATACGTATGTGGAGTTCCCTAGAATTTCATGTGATTCAGTAAA
CAGAATATAGATTCCATGATTGCTAGATTGATCCGTAGGGATTGATAAAGAGTGAGCTGATAATGGAATTTTTTTTCGAT
AAATAGGAAAAGGAAACTTTAAGATGCTCCGGAATGGGAATGAGGGAATGTCCACAATACCCGGATTTAGTCAGATCCAA
TTCGAGGGATTTTGTAGGTTCATTAATCAAGGCTTGGCAGAAGAACTTGAGAAGTTTCCAACAATTAAAGATCCAGATCA
CGAAATTGCATTTCAATTATTTGCGAAAGGATATCAATTGCTACAACCCTCGATAAAAGAAAGGGATGCTGTGTATGAAT
CACTCACTTATTCTTCTGAATTATATGTATCTGCGAGATTAATTTTTGGTTTCGATGTGCAAAAGCAAACCATTTCTATT
GGAAACATTCCTATAATGAATTCCTTAGGAACCTTTATAATAAATGGAATATATCGAATTGTGATCAATCAAATATTGCT
AAGTCCTGGTATTTACTACCGCTCGGAATTAGACCATAAAGGAATTTCTATATACACCGGGACTATAATATCAGATTGGG
GAGGAAGATCGGAATTAGCAATTGATAAAAAAGAAAGGATATGGGCTCGCGTGAGTAGAAAACAAAAGATATCTATTTTA
GTTCTATCATCAGCTATGGGTTCGAATCTAAGAGAAATTTTAGATAATGTTTCCTACCCCGAAATTTTCTTGTCTTTCCC
GAATGCTAAGGAGAAAAAGAGGATTGAGTCAAAAGAAAAAGCTATTTTGGAGTTTTATCAACAATTTGCTTGTGTAGGCG
GGGACCTGGTATTTTCGGAGTCCTTATGTGAGGAATTACAAAAGAAATTTTTTCAACAAAAATGTGAATTAGGAAGAGTC
GGTCGACGAAATATGAATCGGAGACTCAATCTTGATATACCTCAGAACAATACATTCTTGTTACCACGAGATGTATTGGC
CGCTACGGATCATTTAATTGGAATGAAATTTGGAACGGGTATACTTGACGATGACGATATGAATCACTTGAAAAATAAAC
GTATTCGTTCGGTTGCGGATTTGTTACAAGATCAATTCGGATTGGCTCTTGGCCGTTTACAACATGCAATTCAAAAAACT
ATCCGTAGAGTATTCATACGTCAATCGAAACCGACTCCACAAACTTTAGTAACTCCAACTTCAACTTCGATTTTATTAAT
AACTACTTATGAGACCTTTTTTGGCACATACCCCTTATCTCAAGTTTTTGACCAAACCAATCCATTGACACAAACGGTTC
ATGGGCGAAAAGTGAGTTGTTTGGGTCCTGGAGGATTGACGGGGAGAACTGCAAGTTTTCGGAGCCGAGATATTCATCCG
AGTCACTATGGGCGTATTTGCCCAATTGACACGTCCGAAGGAATCAATGTTGGACTTACTGGATCTTTAGCTATTCATGC
GAGAATTGATCACTGGTGGGGATCTATAGAGAGTCCGTTTTATGAAATATCTGAGAAAGCAAAAGAAAAAAAAGAGAGAC
AGGTGGTTTATTTATCACCAAATAGAGATGAATATTATATGATAGCAGCAGGAAATTCTTTATCCTTGAATCAAGGTATT
CAGGAAGAACAGGTTGTTCCAGCTAGATACCGTCAAGAATTTCTTACTATTGCATGGGAACAGATTCATGTTAGAAGTAT
TTTTCCTTTCCAATATTTTTCTATTGGAGGCTCTCTCATTCCTTTTATTGAGCATAATGATGCGAATCGGGCTTTAATGA
GTTCTAATATGCAGCGCCAAGCAGTTCCACTTTCTCGGTCTGAGAAGTGCATTGTTGGAACTGGATTGGAACGCCAAACA
GCTCTAGATTCGAGGGTTTCTATTATAGCCGAATGCGAGGGAAAGATCATTTCTAGTGATAGTCACAAGATTCTTTTATC
AAGTAGTGGAAAGACTATAAGTATTGCTTTAGTTGCTCATCAGCGCTCTAACAAAAATACTTGTATGCACCAAAAACCTC
GGGTTCCAGAGGGTAAATCCTTTAAAAAAGGGCAAATTTTAGCGGAGGGAGCAGCTACAGTTGGTGGAGAACTCGCTTTA
GGAAAAAACGTTTTAGTAGCTTATATGCCGTGGGAGGGCTACAATTTTGAAGACGCAGTACTAATTAGCGAACGTTTGGT
ATATGAGGATATTTATACTTCTTTTCACATCCGAAAATATGAAATTCAGACGGATACGACAACCCAAGGCTCCGCTGAAA
AAATCACTAAAGAAATACCACATCTAGAAGAAAATTTACTCCGAAATTTGGACAGAAATGGAGTTGTGAGGTTGGGATCC
TGGGTAGAAACTGGCGATATTTTAGTAGGTAAATTAACGCCTCAGATAGCTAGCGAATCCTCGTATATCGCGGAAGCTGG
ATTATTACGGGCCATTTTTGGTCTTGAGGTATCCACTTCAAAAGAAACTTCTCTCAAACTACCTATAGGTGGAAGAGGGC
GCGTTATCGATGTGAAATGGATCCAGAGGGACCCCCTCGACATAATGGTTCGTGTATATATTTTACAGAAACGCGAAATC
AAAGTTGGGGATAAAGTAGCAGGAAGACACGGGAATAAGGGGATCATTTCCAAAATTTTGCCTAGGCAAGATATGCCCTA
TTTGCAAGATGGAACACCCGTTGATATGGTCTTCAATCCCCTAGGAGTACCCTCACGAATGAATGTGGGACAAATATTTG
AAAGCTCACTTGGATTAGCGGGGGATCTGCTAAAGAAACATTATAGAATAGCACCCTTTGATGAGAGATATGAGCAAGAG
GCTTCAAGAAAACTTGTGTTTTCGGAACTATATGAAGCCAGTAAACAAACAAAAAATCCATGGGTATTTGAACCCGAGTA
CCCGGGAAAAAGCAGAATATTTGATGGAAGAACAGGAGATCCCTTCGAACAACCTGTTCTAATAGGGAAGTCCTATATTT
TAAAATTAATTCATCAAGTTGATGAGAAAATCCATGGACGTTCTACTGGGCCCTACTCACTTGTTACCCAACAACCTGTT
AGAGGAAGAGCCAAGCAAGGGGGACAACGAGTAGGAGAAATGGAAGTTTGGGCTTTAGAAGGATTTGGTGTTGCTCATAT
TTTACAAGAGATACTTACTTATAAATCTGATCATCTTATAGCTCGCCAAGAAATACTTAATGCTACGATCTGGGGAAAAA
GAGTGCCTAATCACGAGGATCCTCCAGAATCTTTTCGAGTGCTCGTTCGAGAACTACGATCTTTGGCTCTAGAACTGAAC
CATTTCCTTGTATCTGAGAAGAACTTTCAGATTAATAGGGAGGATGTTTGATCGGAATAAATAAAAATTCTTTTCTTATT
TCTATTTTATGATTGACCAATATAAACATAAACAACTTCAAATTGGACTCGTTTCCCCTCAACAAATAAAGGCTTGGGCT
AACAAAATCCTACCTAATGGGGAAGTCGTTGGCGAAGTCACAAGGCCCTCCACTTTTCATTATAAAACCGATAAACCAGA
AAAAGATGGATTGTTTTGCGAAAGAATCTTTGGGCCCATAAAAAGTGGAATTTGTGCTTGCGGAAATTCTCGAGCGAGCG
TAGCTGAAAACGAAGACGAAAAATTTTGTCAAAAATGCGGGGTAGAATTTGTTGATTCTCGGATACGAAGATATCAAATG
GGATACATCAAACTGGCATGTCCAGTGACTCATGTGTGGTATTTGAAAGGTCTTCCTAGTTATATCGCGAATCTTTTAGA
TAAACCCCTTAAGAAATTGGAGGGCCTAGTATACGGCGATTTCTCTTTTGCTAGGCCCAGCGCTAAAAAACCTACTTTCT
TACGATTACGAGGTTTATTCGAAGATGAAATTTCATCCTGTAACCACAACATTTCTCCTTTTTTTTCTACTCCTGGCTTT
GCAACATTTCGAAATCGGGAAATTGCGACAGGAGCAGGTGCTATTAGAGAACAATTAGCGGATTTGGATTTGCGAATTAT
TATAGAGAATTCCTTGGTTGAATGGAAGGAATTAGAAGACGAGGGGTATAGTGGAGATGAATGGGAAGATAGAAAAAGAC
GAATAAGAAAAGTTTTTTTAATTAGACGAATGCAATTGGCGAAACATTTTATTCAAACAAATGTAGAACCAGAATGGATG
GTTTTGTGCTTATTACCGGTTCTTCCTCCCGAATTGAGACCCATTGTTTATAGGTCTGGGGATAAAGTAGTTACTTCGGA
TATTAATGAACTTTATAAGAGAGTTATCCGTCGGAACAACAACCTTGCCTATCTATTAAAAAGAAGTGAATTAGCGCCAG
CAGATTTAGTAATGTGCCAGGAAAAATTGGTACAAGAAGCCGTGGATACACTTCTTGATAGTGGGTCCCGCGGGCAACCG
ACGAGGGATGGTCACAATAAAGTATACAAGTCCCTTTCAGATGTAATTGAGGGTAAAGAGGGGAGGTTTCGTGAGACTCT
GCTTGGGAAACGGGTCGATTACTCGGGGCGTTCTGTCATTGTTGTGGGTCCTTCACTTTCATTACATCAATGTGGATTAC
CTCTAGAGATAGCAATAAAGCTTTTTCAACTATTTGTAATTCGAGATTTAATCACGAAACGTGCTACTTCTAATGTCAGG
ATTGCTAAAAGAAAAATTTGGGAAAAGGAACCCATTGTATGGGAAATACTTCAAGAAGTTATGCGGGGGCATCCTGTACT
GTTGAACAGAGCACCTACTCTGCATAGATTAGGCATACAAGCCTTCCAACCCACTTTAGTAGAGGGGCGTACTATTTGTT
TACATCCATTAGTGTGTAAGGGTTTCAATGCGGACTTTGACGGGGATCAAATGGCTGTTCATCTACCTTTATCCTTGGAA
GCTCAAGCGGAAGCCCGTTTACTTATGTTTTCTCATATGAATCTCCTGTCTCCCGCTATTGGAGATCCTATTTGCGTGCC
AACCCAAGACATGCTTATCGGACTTTATGTATTAACGATTGGAAACCGTCGAGGTATTTGTGCAAATAGATATAATAGTT
GCGGAAACTATCCAAATAAAAAAGTCAACTACAATAATAATTATAAGTATACGAAAGATAAAGAACCCCATTTTTCTAGT
TCCTATGATGCACTGGGAGCTTATAGACAGAAACGAATCGGTTTAAACAGTCCATTGTGGCTCCGATGGAAACTAGATCA
ACGCGTCATTGGGTCAAGAGAAGTTCCGATTGAAGTTCAATATGAATCTTTTGGGACTTATCATGAGATTTATGCCCACT
ATCTAATAGTCGGAAATAGAAAAAAAGAAACCCGTTCTATATACATTCGAACCACTCTTGGTCATATTTCTTTTTATAGA
GAAATAGAGGAAGCCATACAAGGATTTAGTCGGGCCTATTCATACACTATCTAAACAAGGAAGTTAGATTAGATTCGGCG
ATGCCCCTTTCGGGGGGCATTCCGATTTCGCTAGTACCATCTTTTTTGCCGCGCAAATTAAGATTGAGGAAAGAGAGTAA
ATTAAGTTTTCGAATCACTGACTCAGGCCTATTGTCGAATCCTACTCAGCAATTGTCGAATCCTACTCAGCCAAAAAAGG
GGGTACTTATGTATGGCGGAACGGGCCAACCTGGTCTTTCATAATAAAGAGATAGACGGAACTGCTATGAAACGACTTAT
TAGCAGATTAATAGATCATTTCGGAATGGGATATACATCCCATATACTGGATCAAATAAAGGCTCTGGGCTTCCATCAAG
CCACTACTACATCAATTTCTTTAGGAATCGAGGATCTTTTAACAATACCCTCTAAAGGATGGTTAGTCCAAGACGCGGAA
CAACAGAGTTTTCTTTTGGAGAAACACTATTATTATGGGGCTGTACACGCAGTAGAAAAATTACGCCAATCCGTTGAAAT
ATGGTATGCTACAAGTGAATATTTGAAACAAGAAATGAATTCGAATTTTCGGATAACGGATCCGTCTAATCCAGTCTATC
TAATGTCTTTTTCAGGAGCCAGAGGAAATGCATCTCAGGTACACCAATTAGTAGGGATGAGAGGGTTAATGGCGGATCCT
CAAGGACAAATGATTGATTTACCTATTCAAAGCAATTTACGCGAGGGACTTTCTTTGACAGAATATATAATTTCCTGCTA
CGGAGCCCGCAAAGGGGTTGTAGATACTGCTGTACGAACAGCGGATGCTGGATATCTTACACGCAGACTTGTTGAAGTAG
TTCAACATATTATTGTGCGTAGAAGAGATTGTGGTACTATTCGAGGTATTTCTGTGAGTCCTCAAAATGGGATGACAGAA
AAACTTTTTGTCCAAACACTAATTGGTCGTGTATTAGCAGACGATATATATATTGGTTCACGATGCATTGCTGCTCGAAA
TCAAGATATTGGAATTGGATTAGTCAATCGATTCATAACTGCCTTTCGAGCACAACCGTTTCGAGCACAACCAATATATA
TTAGAACCCCTTTTACTTGCCGGAGCACATCTTGGATCTGTCAATTATGTTATGGGCGGAGTCCCACTCATGGCGATCTG
GTCGAATTGGGGGAAGCTGTAGGTATTATTGCGGGTCAATCAATCGGGGAGCCAGGGACTCAACTAACATTAAGAACTTT
TCATACCGGTGGAGTATTCACAGGGGGTACTGCGGACCTTGTACGATCCCCCTCGAATGGAAAAATCCAATTCAATGAGA
ATTTGGTTCACCCCACACGTACCCGTCATGGGCAGCCTGCTTTTCTATGCTATATAGACTTGCGTGTAACTATTCAGAGT
CAGGATATTCTACATAGTGTGAATATTCCGTTAAAAAGCTTGATTCTAGTACAAAATGACCAATATGTAGAATCCGAACA
AGTAATTGCAGAGATTCGTGCCGGAACGTCCACTTTGCATTTTAAAGAAAAGGTACAAAAGCATATTTATTCCGAATCAG
ACGGGGAAATGCACTGGAGTACTGATGTTTACCATGCGCCCGAATATCAATATGGTAATCTTCGTCGATTACCAAAAACA
AGCCATTTATGGATATTGTCAGTAAGTATGTGCAGATCCAGTATAGCATCCTTTTCGCTGCACAAGGATCAAGATCAAAT
GAATACGTATTCTTTTTCTCTTGACGGAAGATATATCTTTGACCTCTCAATGGCTAATGATCAAGTAAGCCATAGACTGT
TGGATACTTTTGGTAAAAAAGATAAGGAAATTCTTGATTATTTAACGCCAGATCAAATCGTGTCCAACAATCATTGGAAT
TTTGTCTATCCTTCTATTCTTCAAGATAATTCGGATTTGTTGGCAAAAAAACGAAGAAATAGGTTCGTCATTCCATTACA
ATATCATCAAGAACAAGAAAAAGAGCTAATATCCTGTTTGGGGATTTCGATTGAAATACCCTTTATGGGTGTTTTACGTA
GAAATACTATTTTTGCTTATTTTGACGATCCACGATACAGAAAAGATAAAAGGGGTTCAGGAATTGTTAAATTTAGATAT
AGGACCCTAGAGGAAGAATATAAGACCCTAGAGGAAGGGTATAGGACTCTAGAGGAAGACTCAGAAGACGAATATGAGAG
CCTAGAGAATGAATATAGGACCCGAGAGGACGAATATGAAACCCTAGAAGACGAATATAGCACTCTAGAGGACGAATATG
AAATCCTAGAAGATGAATATGGGATCCTAGAGGCCGAATATAGGACTCTAGAGAAAGATTCAGAAGAAGAATCTGGGAAC
CCAGAGAACGAATATAAAAGTAGAGAGGGCGAATATGGAACTCTAGAGGAAGACTCAGAAGAAGAATATGGGAGCCGTGA
AGATGGCTCAGAGAACGAATATGGGGCTTTAGAAGAAGACTCAGAGGAAGACTCAGAGGACGAATATGGGAGCCCAGAGG
AAGATTCTATCTTAAAAAAAGAGGGTTTTATTGAGCATCGAGGAACAAAAGAATTTAGTCTAAAATACCAAAAAGAAGTA
GATCGGTTTTTTTTCATTCTTCAAGAACTGCATATCTTGCCAAGATCCTCATCGCTAAAAGTACTTGACAATAGTATTAT
TGGAGTGGATACACAACTCACAAAAAATACAAGAAGTCGACTAGGTGGATTGGTCCGAGTGAAGAGAAAAAAAAGCCATA
CGGAACTCAAAATCTTTTCCGGAGATATTCATTTTCCTGAAGAGGCGGATAAGATATCCGGCGCCAGTTTGATACCACCA
GAAAGAGAAAAAAAAGATTATAAGGACTCAAAAAAAAGAAAAAATTGGGTTTATGTTCAACGGAAAAAAATTCTCAAAAA
CAAGGAAAAGTATTTTGTTTCGGTTCGACCTGCAGTCGCATATGAAATGGACGAAGGGAGAAATTTAGCAAGACTTTTCC
CGCAAGATCTCCTGCAAGAAGAGGATAATCTCCAACTTCGACTTGTCAATTTTATTTCTCATGAAAATAGCAAGTTAACT
CAAAGAATTTATCACACGAATAGTCAATTCGTTCGAACTTGCTTGGTAGTGAATTGGGAACAAGAAGAAAAAGAGAGGGC
TCGTGCTTCCCTTGTTGAGTTAAGAACAAATGATCTGATTCGGGATTTCCTAAGAATTGAGTTAGTCAAGTCCACTATTT
CATATACAAGAAGAAGGTATGATAGGACAAGTGCAGGACCGATTCCCAATAATAGGTTAGATCGCAACAATAGCAATTCC
TTTTATTCCAAGGCGAAGATTAAATCACTTAGCCAACATCAAGAAGCTATTGGCACCTTGTTGAATCGAAATAAAGACTA
CCCATCTTTGATGATTTTGTCGGCATCCAACTGTTCTCGAATTGGTTTATTCAAGAATTCAAAATATCCCAATGCAGTAA
AAGAATCGAATCCTAGAATTCCTATTCGAGATATTTTTGGGCTCTTAGGGGCTATTGTACCTAATATATCGAATTTTTTT
TCATCTTACTATTTATTAACGCATAATCAGATCTTGTTAAAAAAATACTTGTTCCTTGACAATTTGAAACAAACCTTCCA
AGTACTTCAAGAGCTTAAATACTCTTTAATAGATGAAAATAAAAGGATTTCGAATTTCGACAGTAACATCATGTTGAATG
CACTCCATTTGAATTGGCACTTTCTCAATCATGACTCATGGGAGGAGACATTGGCAATAATTCAGCTTGGACAATTTATT
TGTGAAAATGTATGTCTATTTAAATCACACATAAAAAAATCGGGTCAAATTTACATTGTTAATATGGACTCCTTTGTTAT
AAGAGCAGCTAAGCCTTATTTGGCCACTAGAGGAGCAACTGTTCATGGTCATTATGGAAAAACCCTTTACAAAGGAGATA
GGTTAGTTACCTTTATATATGAAAAATCGAGATCTAGTGATATAACGCAAGGTCTTCCAAAAGTAGAACAAATATTCGAA
GCACGTTCAATTGATTCACTATCGCCGAATCTCGAAAGGAGAATTGAGGATTGGAATGAGCGTATACCAAGAATTCTTGG
GGTTCCCTGGGGATTCTTGATTGGAGCTGAGCTAACCATCGCCCAAAGTCGTATCTCTTTGGTTAATAAGATCCAAAAGG
TTTATCGATCCCAAGGGGTACAGATCCATAATAGACATATAGAGATTATTATACGCCAAGTAACATCAAAAGTACGGGTT
TCCGAAGATGGAATGTCTAATGTTTTTTTACCCGGGGAATTAATAGGACTATTGCGAGCGGAACGAGCAGGGCGTGCTTT
GGATGAATCGATCTATTATCGGGCAATCTTATTGGGAATAACAAGGGCTTCCCTGAATACCCAAAGTTTCATATCTGAAG
CAAGTTTTCAAGAAACTGCTCGAGTTTTAGCAAAAGCTGCCCTACGAGGTCGTATTGATTGGTTGAAAGGCCTGAAAGAA
AACGTAGTTCTGGGGGGAATTATCCCTGTTGGTACCGGATTCCAAAAATTTGTGCATCGTTCCTCACAAGACAAGAACCT
TTATTTCGAAATTCAAAAAAAAAATCTATTCACGTCGGAAATGAGAGATATGTTGTTTCTCCATACAGAATTAGTTTCTT
CTGATTCTGACGTAACAAACAATTTCTATGAGACATCAGAACCCCCATTTACTCCCATTTATACGATTTAAGGATACATA
AAGCAGATTTTTTTTAGTTTAATTTAAACCAGATTTTTGACCTTAGAATGCTAACAGGTCTGATTTTAGATTTTTTATTT
TCATATTTTACTAAATAAAAGAAGTCAGTTAATTCATTAAGGCTATGTTTATATCATGTATCAATGGCCAATTCTGAGTA
GAAGGTTCCATCGGAACAATTATTATTTATTTCAAGATATTTCGGCTCTTTCTTAATCTTCAAAAAAAAAATAAATTCCG
TAATGGTAAGACGAAAAAAAGAAAAAAAAAAGGAAGTGTGGAAAAAATGACAAGAAGATATTGGAACATCAATTTGAAAG
AGATGATAGAAGCAGGAGTTCATTTTGGTCATGGTATTAAGAAATGGAATCCTAAAATGGCCCCTTACATCTCGGCAAAG
CGTAAAGGTACTCATATTACAAATCTCGCTAGAACGGCTCGTTTTTTATCAGAAGCTTGTGATTTAGTTTTTGATGCAGC
AAGTCAGGGAAAAAGCTTCTTAATTGTTGGTACCAAAAAAAGAACAGCGGATTTAGTAGCATCAGCTGCAATAAGGTCTC
GTTGTCATTATGTTAATAAAAAGTGGTTCAGTGGTATGTTAACGAATTGGTCGATTACCAAAACTAGACTTTCTCAATTT
AGAGACTTAAGAGCGGAAGAAAAGATGGGAAAATTCCACCATCTTCCAAAACGAGATGTGGCAATCTTAAAGAGAAAATT
ATCCACCTTGCAAAGATATCTCGGCGGGATTAAATATATGACGAGGTTGCCTGACATTGTGATCGTCCTTGATCAGCAAA
AAGAGTATATAGCTCTTCGGGAATGTGCCATTTTGGGGATTCCTACTATTTCTTTAGTGGATACAAATTGTGACCCAGAT
CTCGCGAATATATCGATTCCTGCCAACGATGACACTATGACTTCAATTCGATTGATTCTTAACAAATTAGTATTTGCAAT
TTGTGAGGGCCGTTCTCTCTATATAAGAAATCGTTGATTAAGATTAAGAAGAATAGTTAATTCTTAAGCAACTACGTAGA
TTTATGGGATCAGTTACTATTCTTTTTTGTTTTGCATAGATAAAAGAAGGGGAATATTGATATATATTAGAGGGTATTGA
TATATATTATCATTTGATGTGATTTCTTGGTATCCTAAATATAAAATTATAAGATTAATACTTCAGCTAAGTTGAGAAAG
AGATGGTTGAATCAAAAGAATTCCTTTTTTGAAGTTCAATTTTTATCAGAGGACAATATGAATATTACACCATGTTCCAT
TAAAACACTCAAGGGGTTGTATGATATATCAGGCGTAGAAGTAGGCCAACACTTCTATTGGCAAATAGGAGATTTCCAAA
TTCATGCCCAAGTACTCATCACTTCTTGGGTCGTAATTACTATCTTGCTAGGTTCAGTTATCATAGCTGTTCGGAATCCA
CAAACCATCCCAACCGACGGTCAGAATTTCTTCGAATATGTTCTTGAGTTTATTCGAGATTTAAGCAAAACTCAGATTGG
AGAAGAATATGGTCCCTGGGTTCCCTTTATTGGAACTATGTTCCTTTTTATTTTTGTTTCGAATTGGTCGGGTGCTCTTT
TACCTTGGAAAATTATAGAGTTACCCCACGGGGAATTAGCAGCGCCCACGAATGATATAAATACTACTGTTGCTTTAGCT
TTACTCACATCAGCGGCATATTTTTATGCGGGTCTTAGCAAAAAAGGATTGAGTTATTTCGAGAAATACATTAAACCAAC
CCCAATCCTTTTACCAATTAACATCCTAGAAGATTTCACAAAACCATTATCGCTTAGTTTTCGACTTTTCGGAAATATAT
TGGCGGATGAATTAGTCGTTGTTGTTCTTGTTTCTTTAGTCCCCTTAGTAGTCCCTATACCGGTCATGTTTCTTGGATTA
TTTACAAGCGGTATTCAAGCTCTTATTTTTGCAACGTTAGCCGCAGCCTATATAGGTGAATCCATGGAAGGTCATCATTG
AATTGACTAATTTTCGAAATAGTCTTTTTTTTTTTTTAGCTTAGCCCAATTCATGCATGGTTCCAGATAATCCTCCTGGT
TAGAAAACTAACTAGTTCGAAATGCGTATGAATATATAACCTAGAGTTGTAGGAGAGAGAATAGACTATACTACGGAATT
GTTAAATTATATATGCATTCAGGGGGGGGGGGGCGGAATCCGGTTAGATCTATATCCTTAATGTCTATAAGACAGTCATC
TTTTGTGCGGAATGATTTTGGAATTGGATTCAATAGAAAATGAGAAAATACACAAACAAAATAGAGGAAACAAATGTATA
TAGGATTTTTTTGATTTCTAAATTTCTAAGTTAGATTCATTATCTAATCCGATCTATAGAATTCCCCTCTATATGGAATT
GGATTCCATATCCAGTTCTATGCAGCATAGTGTTATCAATTGTATACCTTAATTTGATTCCTATTGGATTTGGATTAGTT
CGATTTCAATAGGGGTTCTTCCTGTATTTTTTCTTTTATTATGGATTAGATGAAGGGGAAAAATGGGAACTCAAGGATAT
CGAAGAGTAAAAAAAAAAAAAAAGGATGGAATGAAAGGTTGGTTGGTTGGAAAGAAAGAGAAATAGAATAATGAAAATCA
TATGGATTTACACAAACCTCTAATGATTAGAAACTAAAAACGAGATCTCGAAATAGTTCGGACGATTTAGATTATCATTT
CAATAGAACTTAGAAGTGAAAAGTAATAATTTCTTGGTTGATTGTATCCTTAACCATTTCTTTTTTTTTTTTTTAGACAC
GAGGAACTCACCATGAATCCACTAATTGCTGCTGCTTCCGTTATTGCTGCTGGATTGGCCGTAGGGCTTGCTTCTATTGG
GCCTGGAGTTGGTCAAGGTACTGCTGCAGGACAAGCTGTAGAAGGTATTGCGAGACAGCCAGAAGCAGAAGGGAAAATAC
GAGGTACTTTATTGCTTAGTCTAGCTTTTATGGAAGCTTTAACAATTTATGGACTGGTTGTGGCACTAGCGCTCTTATTT
GCGAACCCTTTTGTTTAATCCTAAAAAAGAAAATGAGTCCTTTAGATTAGATACTTTTTTCTTTTTTTAGTAAATTGGTA
TTTGCTTCTGTAATTCCAAGTATATCAATACTTTTATTTATTATATTATTCCAGGAATTTTTTATTTATCGGGACAGACA
ATACCTCGGGAAGGGTTGATTTGAGCATGATCAATTTAGGTAGAAGATATGCTCGCCCTCTTCCTTCCCGTCCTTAGTTT
AGGATAGTGGAAAGTCTTTTTCCTTTTATTTTAGGAATTTTGGGAACATTTTAACAAAGGAGATCTTTCACAAGTCAAAC
GCAACCTAAGACTTAATCTAAAAGAAATTATTAGATTGAATCTATTTGCATTAAAAAAATTACATTAAAAAAACCGATAA
AAAAGGGGCGAGCGAAGTAAGTGATCGAAAAACTTTCTTCTTTGTTCGTCCTATCTATAAGAGGAGAGCATATGAAAAAT
GTAACCCATTCTTTTGTTTTTTTAGCTCACTGGCCATTCGCTGGGAGTTTCGGGCTTAATACCGATATTTTAGCAACAAA
TCTAATAAATCTAACTGTAGTGGTTGGCGTATTGATTTTTTTTGGAAAGGGAGTGTGTGCGAGTTGTCTATTTCAAGAAT
AGATTGGATCTATCCGGCTGCACTTTAGAATATTTTTTAGTATTTTGGGGATAAATAAAGGTGCACGATCTCGACGAATT
ACTTCTGAATAACTTCAGAAATCATATGGAAGAACCATAGCATTTCGCGACTCATTGGTAAATTTACTTTGATTCTCTAT
AGACCAATAATGTGAGACCATTAACACGGTTAAAGCTAAACTGCTTGAAGTCCAGGCAAAAAGGGGTACTCTTTCTACAA
CTATATTAGTATCGAAATGCTTTATTAGTATCCAAATGCTTTAAACGGGAAATAGCTAGTGTAGAATTTATCTGATATAG
AACACTCATATCGATAAAATGGTTTGAACTATTTACTAGAAGGGCACCCTGCCCTTTTTCCAATGCCGAATCGACGACCT
GTGTATAAAAAAAAAGAGAATTTTTTTGGATTTAAGAAAAAAAAAAAAAAGAATTCTAGCAATTTTCATTTTCCATTTAT
TTAGTTTGTTTTTCTTAATGAAATTGAAATTGTTAACTAACAGAGCAAACACAAAGAAAGAAACAACTTTGCTGACCATG
ATAGATTTTTATCTAGTCGGAAGAGTCCTCTTAATATTTATCTAGTCTTATATAAGTTTCGGTATATTGAAATACAAAGA
GAAAAGAGGATAGAGGATAGGCTCATTACATAAAAAAAAATATGGAAATAGCCATAATACATAGCAAAACAGAAAAAAAA
AGGAGCGTGAGAGCCAAATGAATCGAAAGATTCATGTTTGGTTCGGGAAGAGATCATAAAAGTTGTAAACTTAATAGCAA
GATAATCTACTTTCATTAAAAGATTTATTAGATAATCGAAAACAGAGGATCTTAAGTACTATTCGAAATTCGGAAGAATT
GCGTAGAGGCACCCTTGAACAACTCGAAAAAGCTCGGCTTCGATTACAGAAAGTCGAACTAGAAGCGGATGAGTATCGGA
TGAATGGATACTCTGAGATAGAGCGAGAAAAAGTAAATTTGATTAATGCTACTTCTATTAGTTTGGAACAATTAGAAAAG
TCTAAAAATGAAACCCTTTATTTTGAAAAACAAAGAGCGATGAATCAGGTCCGACAACGGGTTTTCCAACAAGCCGTACA
AGGAGCTCTAGGAACTCTGAATAGTTGTTTGAATACCGAGTTACATTTCCGTACGATTCGTGCTAATATTGGCATTCTCG
GGGCCATAGAATGGAAAAGATAATAAAATTTATTAGGCCTTGAACTTCTACTTTCGTTTAGAATTTAGGCATTATTTTTC
ACCTTGCTTGCGAAAAAAAAAAAAGATTCAAGAATGGCAACCCTTCGAGTCGACGAAATTCATAAAATTCTCCGCGAACG
TATTGAACAATATAATAGGAAAGTAGGAATTGAGAATATCGGTCGCGTAGTTCAAGTGGGGGATGGGATTGCTCGTATTA
TAGGTCTTGGTGAAATAATGTCAGGTGAATTAGTTGAATTTGCAGAAGGGACTAGAGGTATTGCTCTGAATTTGGAATCC
AAAAATGTTGGGATTGTATTAATGGGCGATGGGCTGATGATACAAGAAGGAAGTTTTGTAAAAGCAACAGGAAGAATTGC
TCAGATACCCGTGAGCGAGGCTTACTTGGGTCGTGTTATAAATGCTCTCGCTAAACCTATTGATGGGAGAGGCGAAATTG
TCGCTTCGGAATCTCGCTTAATTGAATCTCCTGCTCCGGGTATAATTTCCAGGCGTTCCGTATATGAACCCCTTCAAACA
GGGCTTATTGCTATCGATTCGATGATCCCCATAGGGCGTGGTCAGCGAGAGTTAATTATTGGGGATAGACAGACTGGCAA
AACAGCAGTAGCCACAGATACAATTCTCAATCAAAAAGGGCAAGATGTAATATGTGTTTATGTAGCTATCGGGCAAAGAG
CATCCTCCGTGGCTCAAGTAGTAACTACTTTCCAAGAAGAGGGGGCCATGGAATACACTATTGTAGTAGCTGAAATGGCG
GATTCACCCGCTACTTTACAATACCTCGCTCCTTATACGGGAGCAGCCCTGGCTGAGTATTTTATGTACCGGGAACGCCA
TACTTTAATAATTTATGATGATCTTTCCAAACAGGCACAAGCTTATCGCCAAATGTCCCTTCTATTAAGAAGACCCCCCG
GCCGTGAAGCTTATCCAGGGGATGTTTTTTATTTGCATTCACGCCTTTTAGAAAGAGCCGCTAAATTAAACTCCCTTTTA
GGCGAAGGGAGTATGACCGCTTTACCAATAGTGGAGACTCAATCTGGAGACGTTTCTGCCTATATTCCTACTAATGTAAT
CTCCATTACAGATGGACAAATATTCTTATCTGCGGATCTATTCAATGCCGGAATTCGACCTGCTATTAATGTGGGTATTT
CTGTTTCCAGAGTAGGATCCGCAGCTCAAATTAAAGCCATGAAACAAGTAGCTGGCAAATCAAAATTGGAACTAGCTCAA
TTCGCAGAGTTACAAGCCTTTGCACAATTCGCCTCTGCTCTCGATAAAACAAGTCAGAATCAATTGGCAAGGGGTCGACG
ATTACGGGAATTGCTTAAACAATCCCAATCAAACCCTCTCCCAGTGGAAGAGCAGGTAGCTACTATTTATACCGGAACGA
GAGGATATCTTGATTCGTTAGAAATTGAACAGGTAAAGAATTTTCTGGATGAGTTACGTAAACACCTAAAAGATACTAAA
CCTCAATTCCAAGAAATTATATCTTCTAGCAAGACATTCACCGAGCAAGCGGAAATCCTTTTGAAGGAAGCTATTCAGGA
ACAGCTTGAACGTTTTTCCCTTCAGGAACAAACATAAATATAGCATGTCTACTCTTATTAGTATAACTCATGTTAGTAGA
AGAGGAATCATTGAGAATGATTTTTCATTTGATTCATGCACAAAAGTTTTCTTAGTTTTTAGTATAGTTATTTAAAGAAT
AGATAGAAAAAAGATTGCGTCCAATAGGATTTGAACCTATACCAAAGGTTTAGAAGACCTCTGTCCTATCCATTAGACAA
TGGACGCTTTTCATTTATATTTTACTATTTCTCTTTTTTTTATATATGTTCAGAACAAGAGAAAAAACAAAAAACTGTTA
GACCAAAACTCTTTTAGGTTTTAGGAAAGAAAAAAAATCCATATACAAATGGATGATACATATATCATAAAGAAATAATA
TGGAGTGGGCAGTAAGTATTGAACCCATAACTCCAAGGTTATGAGCTTTGTGCGTTACCACGCAGCTCTACCTTCTTAAA
CTAAAGAGCGGGGAACTAGTGGATAAAAGGGAGTTGGATACGCCCTCTACCATATCTATACAAATAGAATAGTCTATTTA
TACAGAATGGTAAAGAGGGCTTTTCTACGATCATCAATTCCAGAAAACCATACAAATAGCAAAGGGTATTTTATCCTTAC
CAACTAGATCTTGTTGCACCCGGTAACAAACATGCATAAACCATTTCTCGAAGTATGTGTCCGGATAGCCCAAAGTCTCG
ATAGTTAGCTCTAGGTCTTCCGGTTAAAAAACAACGTCGATGAAGGCGTGTAGGTGCACTATTGCGTGGTAGGGATTGCA
ATTTTTCTTGCATTTTCGTTTTTTCGCTCAAAGGGGAAACTTTGCTTCTTATCTTTTTTTTTGAGGATCGACGAATCAAA
TGATATTTTTGTTCTAATTTCTGCCGCTTCTTCTCCCTCTGAATCAAACTTTTTTTTGCCATAATGTGCCGTTCCTATTA
TTACCAAGTATATGGTTCTAATCCTAGATGGAAAAATAAATAGACAAAAATCTAAGAAGGCTGATCCTCCCTCTCCATCA
AGAGTAATGAACTAGGTTCTGATACAGTATAAAAAAACCTAACTAAATTAACCAAACTTGCCTGATGTTGAGGCAATCAA
GAAAGCTGCATAAGTGAATATATAACCCACGGAAAAGTGGGCTAATCCAACTAATCTTGCTTGCACAATGGAAAGAGCCA
CGGGCTTATCTCTCCAGCGAATTAAATTAGCCAAAGGTGTACGTTCATGGGCCCATGCTAAAGTCTCAATTAATTCCTGC
CAATATCCACGCCAGGAAATTAAGAACATAAATCCAGTAGCCCAAACAAGATGTCCAAATAAGAACATCCAGGCCCATAC
TGATAAACTATTCATCCCAAAAGGATTATATCCATTGATAAGTTGTGAAGAATTTAACCATAGGTAATCTCTTAACCATC
CCATCAAATAAGTAGAAGATTCATTAAATTGTGAAACGTTGCCCTGCCATAATGTGATGTGTTTCCAATGCCAATAAAAA
GTAACCCATCCAATGGTATTTAACATCCAGAAAACTGCCAAATAAAACGCGTCCCAAGCAGAAATATCACAAGTACCGCC
GCGCCCTGGGCCGTCACAAGGAAAACTATACCCGAAATCCTTTTTATCCGGCATTAATTTGGAACCGCGTGCATCTAAAG
CACCCTTTACTAAAATCAATGTAGTTGTATGCAAACCTAGAGCAATAGCATGGTGAACCAAGAAATCTCCGGGTCCTATT
GTTAGGAAAAGCGAATTACTATTTTCATTAACAGCATTCAACCATCCGGGCAACCATATGCTTCGACCTGCATTGAAAGC
GGGGCCATTGGTTGAAGATAGGAGTATATCGAACCCATATGTCGTCTTACCATGAGCAGATTGTATCCATTGGGCAAATA
TGGGTTCGATCAAGATTTGCTTTTCTGGAGTACCAAAAGCAAGCATGACGTCGTTATGAACATAAAGGCCCAAGGTATGG
AATCCTAGGAATAGGCTAGCCCAACTTAAATGAGATATGATAGCTTCTTTATGGTCTAACATTCTTGCCAATACATTATC
CTCATTCTGTTCCGGATTGTAATCCCTAATGAAAAAAATAGCTCCATGAGCAAAAGCCCCTGTCATGATGAACCCTGCAA
TGTATTGGTGATGAGTATATAAAGCAGCTTGAGTAGTAAAGTCTTGTGCTATGAATGCATAAGCAGGTAAAGAGTACATA
TGTTGAGCTACTAAGGAAGTAATAACCCCTAAGGAAGCTAGAGCAAGACCTAATTGAAAATGAATCGAATTATTGATTGT
ATCATAAAGGCCTTTATGCCCACGTCCTAATCGACCCCCCGGAGGAGTATGTGCTTCTAAAAGATCTTTGATACTGTGCC
CAATTCCGAAGTTAGTTCGATACATATGACCAGCAATGAGAAAAATAAATGCAATAGCTAAATGATGATGAGCAATATCG
GTCAGCCACAAACTTTGTGTTTGTGGATGGAATCCCCCAAGAAGGGTTAGAATGGCAGTTCCAGCTCCTTGAGTGGTACC
AAATAAATGATTACTCGAATCAGGGTTTTGGGCATAAAGATTCCACTGACCCGTCAGAAGGGGACCCAACCCTTGAGGAT
AGGGTGATACATCTAAGAAATTATTCCATCGAACGTACTGCCCCCTGGATCCGGGAATAGCAACATGAACTAAATGTCCT
GTCCAAGCCAAAGAACTTACCCCGAAAAGTCCTGACAGATGATGATTGAGACGAGATTCCGCGTTTTTAAACCACGAAAG
GCTTGGCTTCCATTTGGGTTGTAGATGTAACCAACCCCCTATTAAGAATAGCGTAGAAAGAAATAATAGAAAAAGAGCTC
CAGTATAAAGATCTTCATTAGTGCGCAATCCAATTGTATACCACCACTGATAAACCCCAGAATAGGCGATATTCACTGGA
CCGGCAGCACCTCCTCGAGTAAAGGCTTCCACGGCGGGTTGACCAAAATGAGGATCCCAAATCGCATGAGCAATAGGTCT
TACGTGTAAAGGATCCTGTATCCATGATTCAAAATTTCCTTGCCAAGCTACATGAAACAGATTTCCGGACGTCCATAGAA
AGATTATTGCTAACTGCCCAAAGTGAGAAGCAAAAATGTTCTGATAAAGACGTTCCTCAGTAATATCATCATGACTTTCA
AAATCATGTGCGGTAGCAATACCAAACCAAATACGACGAGTAGTGGGGTCCTGAGCTAAGCCTTGGCTAAACCTGGGAAA
TCTTAATTCCATAATGCCTTTCAAATCCTCCTAGCCACTATCCTACTGCAATAATTCTCGCTAAGAAGAATGCCCATGTT
GTGGCAATTCCACCCAGAAGGTAATGGGTTACTCCTACAGCACGGCCTTGTATAATGCTCAAGGCCCTAGGCTGAGTAGC
AGGAGCAACTTTTAATTTGTTATGAGCCCAAACGATAGATTCAATGAGTTCTTGCCAATAACCACGGCCGCTAAATAAAA
ACATTAAACTGAAAGCCCAGACAAAATGCGCGCCTAAGAAAAAAAGACCATATGCAGATAATGAAGAACCATAAGACTGA
ATTACTTGGGATGCCTGTGCCCACAAGAAATCTCGGAGCCAACCATTAATCGTAATGGAACTCTGTGCAAAGTTTCCCCC
TGTGATATGAGTTACTATCCCTTGATCACTTACAGTACCCCAAACATCCGACTGCATTTTCCAACTGAAATGGAAAATGA
CTACCGAAATTGCATTGTACATCCAGAATAGACCTAAGAAAACATGATCCCAGGCAGATACTTGACATGTTCCCCCTCGT
CCAGGCCCGTCGCAAGGGAATCGAAAACCAAGATTTGCTTTATCAGGTATCAAACGGGAACTGCGAGCAAATAAAACACC
TTTCAAAAGTATTAATACAGTCACATGGATGGTAAATGCGTGAATGTGATGGACTAAAAAATCTGCGGTTCCTAATGGAA
TAGGTAACAAAGCAACTTTGCCGCCTACAGCTACTAACTCGCCACCTCCCCACGTTAAGCTGGTACTTGTTGTTGCACCA
GGAGCTGTTACGCCAGGTGCATCAGCATGGATATTTTGTACCCATTGAGCAAAGATGGGTTGTAATTGTATGGCGGTATC
CGAAAACATATCTTGGGGACGGCCTAAAGCACTCATGGTATCATTATGAATGTACAAGCCAAAACTGTGAAAACCTAGAA
ATATACATACCCAGTTAAGGTGGGATATGATTGCATCGCGGTGTCTAAGGACGCGATCTAATAGATCGTTGTATCGAGTA
GTTGGATCATAGTCTCTTACCATAAAAATGGCTGCATGTGCAGCAGCACCGACTATTAGAAATCCGCCAATCCACATGTG
GTGTGTGAACAAGGAAAGTTGTGTACCATAGTCAGTAGCTAGGTATGGATAGGGGGGCATAGAGTACATATGATGAGCTA
CAACAATAGTTGTAGAGCCTAGCATAGCTAGGTTAAGAGATAATTGAGCATGCCATGACGTTGTTAGGATTTCATAGAGA
CCCTTATGGCCTTGTCCTGTAAATGGGCCCTTATGAGCCTCCAAAATATCTTTAAGCCCATGACCAATACCCCAGTTGGT
CCTATACATATGACCGGCGATCAGGAAAAGAATAGCAATAGCTAAATGATGGTGCGCAATATCGCTCAACCATAGGCCAC
CGGTTATTGGATCTAGTCCTCCGCGAAAAGTAAGAAATTCTGCGTATTTGGACCAATTCAAGGTGAAAAAGGGGGTTGCT
CCTTCGGCAAAACTAGGATAAAGTTGAGCCAAAAGGTCACGATTCAAGATAAATTCATGAGGAAGTGGTATCTCTTTAGG
ATCAACTCCAGCGTCAAGAAATTGATTAATTGGTAAAGATACATGGATTTGGTGTCCTGCCCAAGAAAGAGACCCAAGTC
CTAATAACCCCGCTAAGTGGTGATTCAACATGGATTCTACATCTTGGAACCAGGCCAATTTGGGAGCGGCTTTGTGATAA
TGGAACCAACCAGCAAAAAGCATTAACGATGCAAAAATCAATGCACCGATTGCCGTACAATAGAGTTGTAACTCACTAGT
TATTCCAGATGCTCGCCAAATCTGAAAAAAACCGGAGGTTATTTGGATTCCTCGGAAACCCCCGCCTACATCACCATTCA
AAATTTCTTGCCCTACTATTGGCCAAACTACCTGAGCACTGGGTCCAATGTGAGTAGGATCGCTTAGCCACGCTTCATAA
TTGGAAAAACGGGCACCGTGGAAGTACATGCCACTCAACCAAAGAAAGATAATGGAGAGTTGACCGAAATGAGCACTAAA
GATTTTTCGAGAGATCTCCTCCAAATCACCGGTATGACTATCGAAATCGTGAGCATCAGCATGTAGGTTCCAGATCCAAG
TGGTAGTATCAGGGCCCTTAGCTATTGTTCTTGAGAAATGCCCGGGTTTGGCCCATTCCTCAAAAGATGTTTTTACAGGA
TCCCTATCCACAACAATTTTAACTTCTGGTTCCGGCGAACGAATAATCATTAAGTCCTCCTCTTTCCGGACAAGACATAC
AAAGAGACCCGCCAACTGTCTTTTTAGTGAATCTTTGAAGGATAGATATTATGATTAGTCCTTTTCTTTACTATCTACCG
CCCTTCTATATATATATATTTTTTTTTTAGTTATTCACTGGAGCAATTATATATTGAAGTCAATCCGAGGCAAGTGTTCG
GATCTATTATGACATAAGGATTAGGTGCCTAACGGACATTGGTTATCCTGGATAATTATTTTCCGACGTAACAAAAAAAG
ATTTTTTTACGTTTTAATTTAAGAAGCTAGTGTATTTTTTTTTTTAAGGTATAAGCCCCTATCTACATCTACTTTCCTTG
AGTGAGCATAATAAATTTCCTTGAGTGAGCATAATAAAAATATTTTGATTCGATTCCAAATTCCAAGAAACTCATTAGAA
TTAAAAAAAAAATAATCCTGATATATTAGGTAGGAATATTTATATTGCCCCTTTTTATTTGCTTTATTACTTCTGTTCGA
GAGCCTATCCCTATTATTTATCCTTATGAAATATGATATAAAATCGAAGGTAGAAGAAAGGGATATAATGAAATTCTTGA
TTTGATCTTCCTACCAAAATTATTTGATTAATGGATCAACAACCAAATCACTCATTTTAGGAAAATGGGAGTGGTTTTAT
TCAAATTCAAAGCGCTTCGTAATCTTCAACCAGTTTTGTGCTTCAATATAATTTCCCGGAGTAAGCGCTATAGCTTGTTT
CCAATACTCAGCAGCTTGATCAAACCAAGCTTCTGCAATTTCCGAATCACCCTGTAGAATGGCCTGCTCTCCTCGGTCGG
AATAGGCAGTTCCTTCCCCTAGAACCGTACTTGAGAGTTTCCTACCTCATACGGCTCTGAAATTGCTATCTTAATTTTCC
CTATCTTAACTGAATTCGATTTCTCAAAAATCGATCCAATTTCTTCTTGGGTTAAGCAGAAGAAGTTATTACCTAAGTTT
CAAACCCTAATTTTGATCAATAATCAGTCTGATCTTTTCTCCCACCTTCAGAAGAATGGAGCATAGATAGACCTATATCC
TTCGTTCGAATTTTCTGAAAGGTAACTATCTCGGTTTCGTGTCTTTCATATATGAAATTTCTATAGAATCCTTGAAAAAG
ACTTTTTCCCATAAGAAAGAAAAAAGAACTTACTATCTTTGGGATCTGATACTACACCGCTGCTTAATCCTTTAGTGGAT
CGGCTCTATTACATAAGCAGATTCCTAAATTTTGCCACAGATCCTGGTATAATTAAGCAGTTTTTTTTTAGTTGTATCGA
CCCAGTCGCTCACTAATTGATCTTTACGGTGCTTTCTTTATCAATTTGAGACTTTATCCATAGAGTAGTAGTATAGGCTC
TATTTTCTTCTTATTTTGATTCTCGTGAAGTGTTCTTCCTTCCTACAGCTGATAGGGCAAAATCATTGTTTTGACGATCC
CTATGTAGAAAGCCCTTTTTCTAGTATTTACTAGAAAATTTCATCTTTTTTTCTTCTTTCTATAGTGGAGATAGTCGCAC
GTAATGACAGATCACGGCCATATTATTAAAAGCTTGCGGTAAGAAGGGGTTTCGTTCTAGCGCCCGGAAATAATATTCCA
AAGCCTTTGTATGCTCTCCATTACTTGTGTGTATAAGGCCGATGTTATATAGTATATAACTTCGATCATAGGGATCAATT
TCTAGTCGCGTAGCTTCATAATAATTCTGCAAAGCTTCCGCATAATTTCCTTCGGATTGAGCCAACATCCGTTACGGTCG
TTCATTCTATTCAAAAAATCTCCGTTCCAAAACCGTACATGAGGTTTTCATCTCATACGGCTCCTCCCTTCTGTACATAG
TACTAAGCAAAAAATCTATAGAATGAAAATAGAATTAGTCCCACTCATTATGGACCGAAAGGGGCTGGTATTTTTCCAAG
AAATCTCTAGCCACCCTTTCCCCAAGAGATTTTTCTTAACACCAATGAATTCTATTAATGCTAGAGGAAAACGATAGCTC
CGGGAATTTCTTTGTTCTCAACGCCTCCTATTTAGAGGAATTAGCCACTTCAACGACCTTTGATGGTTATAAGGGTATCC
AAAGTACAAACCTGATGGTTGTTTGCTATCCCAACCATTTTTCCCAACCCTGATACCGATCAGGAAAGGGTTAAGTTCTA
ACAAAGTTTTTCTGTTGTTGATTCCTATTTGGAGGTGTAGTGCTTTTCTCCCCTATGCTGCCTATTGGTCCTAGTAGAGT
AGGATTGGCCTGTAATACAGAACCTATCCTGTAGGTGTAACCTTTCGCTCAATACTCAAATCTACAATTGAAGCATCTAA
GGCCACATCAATCGAGGATACACGACAGAAGGAATTGTTAGTTCACCTCACCTTCCTCAAGCGCGGGTTTCCTTTACTAA
TTTTGTTCTCTCTATGCGAACCCCCTTTCTTTCTCGTAAGACTGGAGATGCGGGTAGGGCTGAAAAAAAAAAAGAGTCAA
ATCGCACCATCTCTATAATAAGTAAATGCTTTTTTTTCCCCTGAGGTTGTCGGAATTATTTGCAATAAAATATTGGCTAC
AATCGAGGAGGTCTTATCAATGAAATTTCCATTTATACGGGATCTAGGCATAATTCCCAATCCATTCTATATAGAATTCT
TTTCATTCTATCACAAAATAACATAAAAACATTTGAATTGATCCATATGCTCTAAATGGATAAGAGAGGTATGGATTTTC
CGCTCAGCTCAAATTGTCTCCTTTTCCTTCTGTTTGGGCAAGAAGAGATATGAAATATTTGAGTAAGATTGGATTTCATT
CCACTTTCCTATTTTTCAACAACAATTTCTCTCATCAGCTATTTCGCGTTTTAAAAATTATCCCGTACCTTTTTTTTGTT
TAGATTGTATGGGGTAAAGTACCTTATGCAAATAGAATTCTAGGGTTCCTTTATTTTCTTATGGAATAATAAGAATTTTT
CTATTCTCTTTTTATTTTGGTTTTCCCCAAAGAAAAACTTTTGAGGGACTGAAATTCCTAGTAAAAAAAATAAATAAAGG
ACCTTTACACTTAGATAAAAAAAAGAATTTTTCCAATAGAGCCATGGAATCCCCGAGTGGTTGTGGCTGTACCTGTACAG
CAGGAATACGAAAACTCGCTATTCACTCAGTTTATTTTCCATAATAAGATTATGTAGGAGAGATGGCCGAGCGGTTCAAG
GCGTAGCATTGGAACTGCTATGTAGACTTTTGTTTACCGAGGGTTCGAATCCCTCTCTTTCCGTTTCTCTTAATTCATCA
ACGTTACCAATTACAATGTATCAAATCAAATAATAATTTATTTTAGTTCAGCAATAATACCTTTATTTAATAGAAATTCT
CTAAAGCAAGTTACTTTGGTATGTAAAATACACATAGAGGAAATAACAAAAAAGAAAAAAGATCCTAAGGTTACTCTATT
TCTGCTAGGTAAATGGGAAAATACGAATTAAGAGCCTTAGGTCGATTTAGTTCGGGGAAAGGGGAAGGGGAAAAAAATTC
TATGAACCTTTCCTTTTTCGTTAAGTTCAAGTCTGACGAGAGTAATATTCTACAACTAACAACTCATTTATTTTGAGACC
GACCCACTTTCTATCTAGGATTTTTTGTACTAGTCCTTTATATTGCAATGTATCAACCGTCAAATGCTTTGGCAATTTGC
CCGGATCGGATGAAGCAATAGAATTTTGAATCAGACGTTTTGATCTTTGGTTATCCTTCGTACTAATAATATCTCGGGGT
TTGCAACGAAAACTTGGTATATCAACTATACGACCATTAACTAAAATATGTCTATGGTTAACTAATTGCCGGGCCCCAGG
AATGGTTGAAGCCATACCCAATCGAAAAACAATATTATCCAAACGCATTTCAAGTAATTGTAGTAAAACCTGACCTGTTG
ACTTTTTTGCTTTTCCAGCGATATGTACATATCTAAGTAATTGTCGTTCTGTCAGACCATAATGAAAACGCAATTTCTGT
TTTTCTTGAAGACGAATACGATATTGCTCTTTTTTCCCAGAATGGAATTTTTTTTTCAGATTACTTCCGGATTTAGGCGT
TTTTCTAGTGAGTCCTGGTAAAGCTCCCAGACGGCGTATTTTTTTTAAACGAGGTCCTCGATAACGGGACATGAAGACTC
CTTTTTTTTTTATTGAAATTACATTTTACACAATAAATTTCATTGTATTTACATTACAGAATACATCGAAATTAAAACTG
AATTAAACTAAAGGATAAACAGAAGAAAATCTACTAAAGTACCACAAAAAATGGAATTTCATCAACATCTGGATTTTTTG
TATATATATTATTTATTTTAATGTTTTGTATCTAGCAAAATTGTAAGGTAGAACGACACAATGGACCCTGGGATTTTCCA
TTTAATTCGGAGAAAAAAAGAGATTCTTGTTCATGGAACATCGATAGAGAAAAAAGCCGACTATCGGATTTGAACCGATG
ACCCTCGCATTACAAATGCGATGCTCTAACCTCTGAGCTAAGTGGGCTTACATAACAGAAATAGTGTAACAAATAGAAAT
ATATATAGGAAATCCATAAAATGGCAGATCTTAATTATTAATCTTAGTTATTAACTAGTTCAAAATTTGAGATTCTACTT
AGAATTAGAAAAAAAAAAGAATGAATATCAAGCGTTATAGTATGATTTAGAATACTCTAAAAAAGGAGGGGGGGATAGAG
AGAAAAACTTTTGGATATATTGATTCTGATTGAATTGCAAATATATCAACAGTAGAATCAATTCAATTCTGAATTGCAAT
AAGCAGGGTCTCTCGAATAGAGACGAGCTGCTAGACTAGGTCGAATAATGAATTCAATGATTCAAAAACTAAGAGATGTA
AGAAATTACACAAGGAATCTGGGTTTCAAAGAAAAAAAAGGAAAATGGGGATATGGCGAAATCGGTAGACGCTACGGACT
TGATTGTATTGAGCCTTGGTATGGAAACCTGCTAAGTGGTAACTTCCAAATTCAGAGAAACCCTGGAATGAAAAATGGGC
AATCCTGAGCCAAATCCCTTTTTTGAAAAAACAAGTGGTTCTCAAACTAGAACCCAAATGAAAAGGATAGGTGCAGAGAC
TCAATGGAAGCTATTCTAACGAATCGAGGTGTAATTACGTTGTGTTGGTAATGAAACTCCCTCTAAATTTGAGAAAGAAG
GGCTTTATACATCTAATACACACGTATAGATACTGACATAGCAAACGATTAATCACAGAACCCATATCATAATATAGGTT
CTTTATTTATTTTTTAGAATGAAATTAGGAATGATTATGAAATAGAAAATTCTGAATTTTGATTAGAATTATTGTGAATC
CATTCCACTCGAATATTGAGTAATCAAATCCTTCAATTCATTGTTTTTGAGATCTTTTAAAAAGAGGATTAATCGGACGA
GGATAAAGAGAGAGTCCCATTCTACATGTCAATACTGACAACAATGAAATTTCTAGTAAAAGGAAAATCCGTCGACTTTA
TAAGTCGTGAGGGTTCAAGTCCCTCTATCCCCAAACCCTCCTTTATTCCCTAACCATAGTATTTATCCTATTTTTTTCTT
TTATCAATGGGTTTCAAGATTCATTAGCTTTCTCATTCTACTCTTTCATAAAGGAGTGCGAAGAGAACTCAATAGATCTT
ATGCTATTCATTAAATAGATTTCTTTTTTATTAGAGTATCGGCAAGGAATCTCAATTATTAATTAAATTATTAATTATTA
TTAAGTAAGCCATCCACAATGCATAGGACTATCCCCCATTTCCAAATTAGGAATGGAATACTTTATTAATTTTTTAGTCC
CTTTAATTGACATAGATGCAAATACTCTACTAGGATGATGCACAAGAAAGGGTCAGGATAGCTCAGTTGGTAGAGCAGAG
GACTGAAAATCCTCGTGTCACCAGTTCAAATCTGGTTCCTGGCACAGAAAAAAAGGATCTACCGAATAGGTAGTGATACA
AATACTTTGAGATGCATTGGGGTACATATTCATTAATAATCTAGATAGTATACACTAAGTAGATAAATCTCTAAACACTT
CTTTTTAGAAAAGGGTTAAAATCTCTGGTTCTTTTTTTTATGGTATAGAAGGAGGTGAGATTAGGTGCCCTTTTCTTCAT
TTTTGCATTTCTGATTAATTTTGTATTCCGCTATTCCGAAGAATATTTTTTTTTCTTGATACTTACTTTTCTAATTGTTC
TAAGTAATATGCGCGGTACAAAGTTCGTGGTAGGAACTTCTTTGAGTTATTGTATTTTTCTGTTCATACGAAGGAAATGA
ATATGTGATTTTCAAAATTGGAAAATCGAAATGAAGCCCTTTTTTGATCAGTCTATCTGGACCTTTTTGTATAATAGAAT
AGTCGTTTCGTCTAGGAAAAGAATATCAAAATATTCTTTGACTTGAATAAAATCTGGAGTTGTATAAGTAAGCATGAATT
TATTATCATTCAATGAGCATCTTGTATTTCATAAAAATTAGGGGTTATATAGTCCTTACGTAAGGGCCAACCTATCCAAC
TTTCCGGCATTAAGATACGTTTAAGGCGCGGATGATTATCATAAGAAATTCCCACCATATCATAAGATTCGCGTTCTTGA
AAATCGGCACTTCTCCAAACCCAGAAGACAGACGGGATTCTAGGATTATCTTTTTGGGCAAAGACTTTTATGCATACTTC
TTCTGGGTTATCTATACCATACTGTATTCTCGTAAGATGATACACGCTAGCTAAGGATCCCCCGGGTGCTACGTCATAAG
CACATTGGGAACGTAAATAATTGTAACCATATACATATAAAATGACAGCAATGGAATCCCAATCCCCTGCTTTTATTTGT
AAAGTCTCTATTCCTCGGTGATCGAAGCCCAAAGATCTATGAATCACCTCATGTTTGACTAGCCAATTAGATAACCACCC
CTGCTGCATTGTCTTGATCTCCCCCCCCCCTTTTTTTTTGTATAAATATTTCACATTTCAAATGTAAGTTTGAAAGATTG
CACTGCTCTTTCTTTTTATGCACAAAAGAACCCCTCTTAATTCACTAATTTGGAGGAAGATACTGGACTTTTTGATCTGA
AAAAAGTTTCAGAAGATATATCTAAAGTAGATGGTGATTGATAGAGCAATTCTTGCTCGTAAGTTCCGGTATGAGTACTG
CGCCGAACATAAAGTTTGTGACTAGTAGTAAAACAGCGCTTTTTCTTTTGACTTTGACATAGAGTTCGATCCTCAACAAT
TTCTCGTGATATCTTCTTACGAAGTTTTGTTAGGGCATCTATAACAGCCTCGGGTTTAGGTGGGCAACCCGGCAAGTAGA
CATCCACAGGAATTAACTTATCAACTCCCCGAACAGTACTATAGGAATCCGTACTGAACATTCCCCCTGTAATAGTACAG
GCTCCCATAGCAATGACGTATTTTGGTTCAGGCATTTGTTCATATAATCGCACTAAAGAGGGAGCCATTTTCATTGTTAC
CGTACCGGCTGTTAAAATTAGGTCCGCTTGCCTAGGACTTGATCTTGGTACCAATCCATAACGATCAAAGTCGAATCGTG
AGCCTATTAATGAAGCAAATTCAATGAAACAACAACTGGTACCGTATAGAAGGGGCCATAAACTGGAGAGTCTTGACCAA
TTCGAAAGATCATTTGGTGTAGTTGAAATAACGGAATTGGAACTTGTTTGGTCAAGTAACGGAAACTCAATCAAACTCAT
AACTGTCTCAATGGAATCTTTTCCTTCTTTTTTTTTTTTGTCTGAATATTCAGTTAAGACCATTCCAAGGCTCCTTTTCG
CCATGCATAAACTAAACCAACAATTAGGATAAGCACGAAAATCAAAGCTTCGATAAAAACGGATACACCCAATACGTCAA
AACTCATTGCCCAAGGGTAGAGAAAGACCGTTTCCACATCAAAAACAACAAAAACTAGCGCAAACATGTAATAGCGTATT
CGAAATTGTAACCAAGCACCCCCCATGGGTTCTATACCCGATTCATAACTAGAAAGCTTCTCTGGTCCTTCACTAGCCGG
GGCTAAAAGTCCTGAAATCCAAAATACCAAAATAGGAATAAGGCTTGCTATTATTAGAAATGTCCAAAAAATATCATATT
CGTGAAGCAGGAACATAAATGTACTCCCATTAATGTGGAATAGGCGGAACTGAAATTAGTCAATTCAAGTTAGCATTGTC
AATTTATCCAGAATTTATCTCTTTTCCTCGGTGAAACAAGAATCTCTTTTGCTCAAACCAAAGAGCGCTTACTTTAGCTT
TTGTTTCTTTTGTGTCATGTCTTCTTTAAGGATTCATCCAATGGAATCCCCACTATCTTTCTTTTGGATTTCCATTCTAT
TTAGATATGGTATAGACAGACCTAATTCTTATACAAAGAAAACTCTTTTGCTTCACTTTGTCTTGCTTTCTCTAGAATCT
TCTAGAAAAAAGAATAGCTCTATCCTTTATTTAAGCATAGTCAGAGACTATTAAATAAAAAAGAAAATACTTAACTACTA
ATTAGATTAGAACCTAATTAAAATAGGATTACTAATGTATGCAGCCTAATGAGGAATAATACTAAATAAAAAGAACTCTA
TTTCATAATTATGAAACAGAATATCCTGTTTTATTATTTACTCTTTCTTTTTATTTTCTTTCGATTTTTTCAATTTAAAG
TAGATCTATTTAGATAATCTATATTTTTACATAATGTATATTATAGTAATAAACTTCAAACAAAATAGGAATTCGCAAAA
TGGAGAAAATCGTTGCAGTCATTATAGGAAAGTCTAGGCACTTAGGGCATATCCTATTTGAAGGAGGATGGAATTCAAAT
CAGATAAGGAATCTTTCCTTCTATTGATTTGATCGAATTTTTTTTTTTTCTTTTCCTGTCTCTATGATTTTCGATAAATG
AGCCATGCTAATGCTTTTATCTCTATTCTATGGCGCAAGCGACCCTCGAGTCTATAAACAAGTACTAATAAGGAAAAAAA
AACTATACTAAAGGAAACATAGGATATCCATCCTAAAATCTAAAAAAAAAAAAGACATATATATTAGTAGGGCTATACGG
ATTCGAACCGTAGACCTTCTCGGTAAAACAGATCAAACGGATTATTATCGAAATGATTTGAACTGTTTCAAAGACCCAAC
ATGCATTTTTCTGCATTGGGCTCTTTCATCAACTGATGTAAAGATCAGTTAATCCGCCATAGTTTTTCTTTACGGAAAGA
TAATAAGATGGCTCCCTGTGCTCTGATTGATTATTTGTATTATGATCTATCTAGGAGCAATACCAAAGTGTTTCAAAGGA
GGATTACTTTGACTTAGGTCTGCCTCCGGCCTAAATTAAATCAAACTAAGTGAAATGGAGTCTCTATCGTTCCGCTCCAA
GAGTTGACTATGAGACTTCATACACCTTAAAGTTCATAGAACGAAAAGAAGTTTTTTGGAGGCCCTTATCCTCTTATGCC
TAGCATTGAGTGGGCTGGATATTTACCTTATCAACTAGCAAATCAATAGGGGTTCTATTTGATTAGGCACCAGAATTGGC
ACCTGAATCGGACTGAACCGACTGTTTGTCAGGCTACTGTTCTCCTATTCTCTCGAATCCATGAAGTAAGACATTGATTT
TGCAATAAGGTCAATTATGTTCATTGCATAATAAGTTCCCTTGAAAAGCATTGGCGCACGTGTAAGCGAGTTGCTCTACC
GAACTGAGCTATAGCCCTTGTCAGAGATATCTTAACATATAGATAATTTCTTGTCAAGATGAATATTATCTAATGCCATA
GGATATCCCTTTTTTCTATTTACTATAATACCAATAACGGAATACCAATAATGGAGCGGTATTGCTTATAAAAAACATTC
GATCTATAATCGATCGAAGTAATGTGACTTCTTTTGTGATGATAAATTGCCTACTTAACTCAGTGGTTAGAGTACTGCTT
TCATACGGCGGGAGTCATTGGTTCAAATCCAATAGTAGGTAGGTAGGTAGAAAAATTACTAGATAGCATTGGACTTACTT
CGCTATCTAATAACTTTTTCTACCCTTCTTTTCTTTTTCTTTGTATCAACGAAACCTTTGGATTGTCTTTAATTGGATGG
GGGAATCCAATTGATAGCTTCGACTCGTATCCTAGCCCGTTTGAGAGCTAGCTTTGCTTCAACCAATTCTTTCGTACCCT
CAGCTTTAGTCAAGTTAGCTTCGGCTATTTCAAGTGCCTGTTGAGCTTCTTCTGGATCAATGTCACTACCCAGTTCTGCA
TCATTTCCTAAAATGATGATCTCATTATTAACTATTCTCGCAAAACCACTCCACAGAACCGCCGTTAACCATTGGTCGTT
GAGGAGGCGTATTCTCAAAGGACCCATATCTACAGCTGTGTTAATGGGGGCGTGGTTTGGTAATACACCAATTTGGCCAC
TATTAGTAGATAAAATGATTTCTTTCACTTCACAATCCCAAATAATTCGTTTAGGAGTTAGTACATAAAGATTTAATTTC
ATTTCTTCAATTTGTTCTCCTCTTCTAAGTTTATAGCTTTCGTGCTAGCTTCATCGATGTTCCCCACCAAATAAAAAGCC
TGTTCGGGTAGGCTATCTAATTCTCCGGAAAGAATTAGTTGAAACCCCCTAATTGTTTCTGCAAGACTAACATACTTTCC
TGGAGAACCGGTAAAAACTTCTGCCACAAAGAACGGTTGTGATAAGAACCGCTCAATTTTTCGTGCTCTTGCTACAGTTA
AACGATCCTCCTCCGATAATTCATCCAACCCAAGAATTGCAATAATGTCCTGAAGTTCCTTGTAACGCTGTAAAGTTTCC
TTAACTCTTTGCGCAGTTTCATAATGGTCCTTGCCAACGATCCGAGGCTGTAACATAGTTGAGGTTGAATCTAAAGGATC
GACTGCGGGATAAATACCCTTGGAAGCTAATCCTCTGGAAAGTACGGTAGTAGCGTCCAAATGTGCAAATGTTGTGGCAG
GAGCAGGGTCGGTCAAATCGTCCGCAGGTACATAAACTGCTTGGATCGAAGTTATCGATCCCTTGTTGGTAGAAGTAATT
CTTTCTTGCAAAGAACCCATTTCTGTACTAAGGGTAGGTTGATAACCCACTGCGGAGGGCATTCTCCCTAATAAGGCGGA
TACCTCCGATCCTGCTTGAACAAAACGAAAGATATTATCGATGAATAAAAGCACGTCTTGCTTATTAACATCTCGGAAAT
ATTCTGCCATAGTTAGGGCAGTTAAACCAACTCTCATACGAGCTCCCGGCGGTTCATTCATTTGGCCATAGACTAGAGCT
ACTTTTGATTCCTCAATATTTTTTTCATTAATTACTCCGGATTCCTTCATTTCCATATAAAGATCATTTCCTTCACGAGT
CCGTTCCCCTACTCCCCCAAATACGGATACGCCTCCATGAGCTTTAGCAATGTTATTGATTAATTCCATGATGAGTACTG
TTTTACCTACTCCTGCCCCCCCAAATAGTCCGATTTTTCCTCCACGCCGATAAGGAGCTAAAAGATCAACCACCTTAATA
CCTGTTTCAAAGATAGATAATTTCGTATCTAACTCAATAAAGGCAGGCGCGGATCTATGAATAGGGAATGTTGCACTAGT
ATCTACAGGACCCAAATTGTCAATAGGTTCCCCAAGAACGTTAAAAATTCGTCCGAGAGTAGCTCCACCGACTGGAACAC
TAAGAGGAGCTCCTGTGTCAATCACTTCCATTCCTCTCATCAACCCGTCTGTAGCACTCATAGCTACAGCTCTAACTCGA
TTATTTCCTAATAATTGTTGTACCTCACAAGTCACATTAATTTGCTTATCGGCAGTGTCCCGGCTCTTAACTATCAAAGC
GTTATAAATATAAGGCAACTTGCCTGGGGGAAAAGTGATATCCAGCACGGGTCCAATAATTTGATCAATACGCCCTGCAC
TTTTTTCTTCAATTGTGGAAACCCCGGGACGCGAAGTAGTAGGATTGGTTCTCATAATTATCACATAATTATCAAAAAAA
GGAATTTGTCGAAATTTTTCGTTTTTTTCTTGTTGAATAATGCCAAATCAAAAAAATATCCCAAAATCCAAAAGTGAAAA
GGAAATGAATTAGTTAATTCAATAAAAAAGAAAAGGGGGCTAGCACTTGATTTCGTTGCCTAAGCGAATCCCATTCACTC
ATTTACTCATGGAATGAGTCCGTTGGAAAGTTCAATCAATCTTTTTTTTTTTTCATAGACATTTTTCCTTTTGTCAAGGA
TCTTTGCCTACTCTACTTTCCTGTCTAGGACTTCAATATACAAAATATATACTACTGTGAAGCATAGATTGCTGTCAACA
GAGAATTTTCTTAGTATTTAGGTATTTAGATTCAAAATAAGAAAGGGGCCTATTAAGATAAGAACTTATAAAATTGTAAA
ATAAGGATTAAGGGATTGGTTTGGGTTGCGCTATATCTATCAAAGAGTATACAATAATGATGGATTTGGTGAATCAAATC
TATGGTTTAATAATGAACCATGTTAACTTACCATAACAACTCAATTCCTATCGAATTCCTATAGGATAGAACGTACATAG
GGTGTACCCATTATATATGAATAAAACATATTCATTATGTTAAGCATACTCCCTTTTTTATTTAATGAGTTGATATTAAT
TGAATATATTTTTTTTTTAGATTTTTGCAAAGGTTTAATTTACGCTTAATCTATATCGAGTAGACCCTGTCGTTGTGAGA
ATTCTTAATTCATGAGTTGTAGGGAGGGACTTATGTCACCACAAACAGAAACTAAAGCAGGTGTTGGATTTCAAGCTGGT
GTTAAAGATTATAAATTGACTTACTACACCCCGGAATACGAAACCAAGGATACTGATATCTTGGCAGCATTCCGAGTAAC
TCCTCAGCCGGGGGTTCCGCCTGAAGAAGCAGGGGCTGCAGTGGCTGCGGAATCTTCTACTGGTACATGGACAACTGTTT
GGACTGATGGACTTACCAGTCTTGATCGTTACAAAGGACGATGCTATCACATCGAACCCGTTCCTGGGGAAGAGGATCAA
TATATCTGTTATATAGCTTATCCATTAGATCTATTTGAAGAGGGTTCTGTTACTAACATGTTTACTTCCATTGTGGGTAA
CGTATTTGGTTTCAAAGCCCTACGTGCTCTACGTTTGGAGGATCTACGAATTCCTGCTGCTTATGCAAAAACTTTCAATG
GTCCGCCTCATGGTATCCAAGTTGAAAGGGATAAGTTGAACAAGTATGGTCGTCCTTTATTGGGATGTACTATTAAACCA
AAATTGGGATTATCCGCAAAAAATTATGGTAGAGCATGTTATGAGTGTCTACGCGGTGGACTTGATTTTACCAAAGATGA
TGAAAACGTAAACTCACAACCATTTATGCGCTGGAGAGACCGTTTTGTATTTGTTGCCGAAGCAATTTATAAAGCACAAG
CAGAAACTGGCGAAATCAAGGGGCATTACTTGAATGCGACTGCAGGTACATGCGAAGAAATGATTAAGAGAGCAGTATTT
GCGAGGGAATTAGGGGTTCCGATTATAATGCATGACTACTTAACTGGAGGATTCACCGCAAATACTAGTTTGTCTAATTA
TTGCCGCGACAACGGCCTACTTCTTCACATTCACCGAGCAATGCATGCAGTTATTGATAGACAGAAAAATCATGGTATGC
ATTTCCGTGTATTAGCTAAAGCATTGCGTATGTCTGGGGGAGATCATATCCACTCCGGTACAGTAGTAGGTAAGTTAGAA
GGGGAACGCGAAATGACTTTAGGTTTTGTTGATTTATTGCGCGATGATTATATTGAAAAAGATCGTTCTCGCGGTATCTT
TTTCACCCAGGACTGGGTATCCATGCCAGGTGTTATACCGGTGGCTTCAGGGGGTATTCATGTTTGGCATATGCCAGCTC
TGACCGAAATCTTTGGAGACGATTCCGTATTACAATTTGGTGGAGGAACTTTAGGACATCCTTGGGGGAATGCACCAGGT
GCAGCAGCTAATCGAGTGGCTTTAGAAGCCTGTGTACAAGCTCGTAACGAAGGGCGCGATCTTGCTCGTGAAGGTAATGA
AATTATCCGAGCAGCTTGCAAATGGAGTCCTGAACTAGCTGCAGCTTGTGAAGTATGGAAAGCGATCAAATTCGACTTCA
AGCCGGTAGATACCATTGATGTAAGTAAATAAAACTAGATATAAAGATAAAGAAGGTCTAAAAAAAGCGAAATAGAAAGA
GAAAAAATCAGTTACGAAATGCAGTAATTCTTCTTTAATCTTCTAATTGATTGCAATTAAATTCGGCTCGATCTTTTTTT
TTGTAAAAAAGATCGAGCCGAATTTCAATATATCTTGATACGATCATGAGACTTGACAAATCGAGATTCTTCTATTCTAT
ATATCTAGAATATATAAAGGTATAATACAATAAAGAAATAAAAATCAAAATAAATATAGTATTATCATACGATAATGGAA
TCAAATACGCAGTATTTACAGAAAAGAGTCTTCGTTTATTGGGAAAGAATCAATATATTTTTAATGTCGAATCGGGATTC
ACTAAGACAGAAATAAAGCATTGGGTCGAGCTCTTCTTTGGTGTTAAGGTAGTAGCTGTGAATAGCTATCGACTACCCGG
AAAGGGTAGAAGAATGGGACCTATTCTGGGACATACAATGCATTACAGACGTATGATCATTACCCTTCAACTGGATATTC
TATTCCACTTCTACTTTTTAAATTCAAGGGTATTCTGAAAGAGGTATTTCTTTCATTTTATCGCTTTCTTTTGAATCCAA
TTTCAAGTTGGATTAGAAAGATAGAAAGGCCATGAGAATGGAAAAAGAAAAATTTAATTATCCATTCCATTCATTTTTTT
ATAGATATAGAATACTAAAGAATACTAACTAAAGTATTCTATAAAAAATCTTTATTTTGTAAACTAAAAAATACAATAGT
CAATATTCCTTATAATAGATATACTTAATTATATCATAAGAATCTTAAGATATATTTGGAATAGATAGAAATAGTAAATT
GGAATTGAGACACCCATTCTATGACAGATTTAAACTTACCCTCTATTTTCGTGCCTTTAGTAGGCTTAGTATTTCCGGCA
ATTGCAATGGCTTCTTTATTTCTTTATGTGCAGAAAAATAAGATTGTCTAGAACCCACGGGGCCTAATTTGCTCAATGTA
TTTCCAGGATCATAATACAGATATTTTTTAGTGTAAGTAATATATTAATATGATAGGGTATGTAGCTCTTTCTACACACA
AATGAAAAACGTCTATGGATGCAGATATAGGTTACGAGCATAAATGCATACATATGCGTAGCCGAGTATAGGGAGTTTTT
TTTAAGCGGATCCAGGAATTTTTTTTGAATAGAAAGTCAATGTATCTAACCAATTATTTCACAGGAGTCCTAGCTGCTGA
AGGTGATTTCAGAATCAAAACAAAAAAAGTAAAGTCAAAATCATTTAGCTTATTCTCTCAATTTCAATTAACCACTGCTG
GATTTAGTATATCTAATATGAATTGGCGATCAGAACACATATGGATAGAACTTCTAAAGGGTTCTCGAAAAAGAGGTAAT
TTTTTCTGGGCCTGTATTCTTTTTCTAGGTTCATTAGGATTCTTAGCGGTTGGGGCTTCCAGTTATCTTGGTAAGAATAT
GATATCCCTACTTCCATCTCAACAAATTCTTTTTTTTCCACAGGGGGTCGTGATGTCTTTCTACGGAATCGCGGGCCTAT
TCATTAGCTCCTATTTGTGGTGCACTATTTTGTGGAATGTAGGCAGTGGTTATGATCGATTTGATAGAAAAGAGGGAATA
GTGTGCATTTTTCGTTGGGGATTCCCTGGAATAAAACGTCGCATCTTCCTTCGATTCCTTGTGCGGGATATCCAATCAAT
TAGAATTCAGGTTAAAGAGGGTCTTTATCCTCGTCGTATCCTTTATATGGAAATACGTGGCCAGGGGGTCATTCCCTTGA
CTCGTACAGATGAGAAGTTTTTTACTCCACGAGAAATTGAACAAAAAGCTGCCGAATTGGCCTATTTCTTGCGCGTACCA
ATTGAAGTATTTTGAGTACCAATTGCAATTTTTAAAAATTGTAAGGATATTTTCGAGTATTTATCTAAAGGAAGGAACAA
CCGAAGATAAGAGAAAATTGTTTCTAATTTATTTTGTCCATGAGATATATAGCATAATATTCTTCCCTTTTCATATGAAG
GGAAGGGGCTTTTTTTTTATTCTATTTCTCTATTCCACTTCATTTAGATCTAAAATAAGAAAGAACCCAATAGAATGAAA
TTCTACTAGTATACAAAAAGAGAAATAGATACAAACACAAGGTCTCAAACCTTGTTATAGAATGCTTCAAAGATCAAAGA
AAAGAAATATCATATAGAGTCAGCGAATAAAGCGGATTCATTAACAACTCAATTTACAGATCAAAAATGAAAAAAAAGAA
AGCATTGCCTTCTTTCCTATATCTTGTATTTATCGTACTTTTGCCCTGGGGAGTCTCTTTCTCTTTTAACAAATGTCTGG
AACTTGGGATTAAGAATTGGTGGAATACCAGGCAACCTGAAACTCTCTTAACGGATATTCAAGAGAAAAGGATTCTAGAA
GGATTCATAGAATTAGAAGAGCTTTTTCTCTTGGACGAAATGATAAAAGAGAAACCGAAGACACATGTACAAAAACCTCC
TATAGGAATACACAAGGAAATAATACAATTGGCCAAAATAGATAATGAGGACCATCTCCATATCATTTTGCATTTCTCAA
CAAATATAATCTGTTTGGCTATTCTAAGTGGTTCTTTTTTTCTGGGTAAAGAGGAACTTGTCATTTTGAATTCTTGGGCT
CAGGAATTCTTCTATAACTTAAATGACTCAATAAAAGCTTTTTTTATTCTTTTAGTTACGGATTTTTTTGTTGGATTTCA
CTCCACCCGCGGTTGGGAACTACTAATTCGTTGGGTCTACAACGATCTTGGATGGGCTCCTAACGAGTTAATTTTCACTA
TTTTTGTTTGTAGTTTTCCTGTGATTCTAGACACGTGTTTGAAATTTTGGGTCTTTTTTTGTTTAAACCGTCTATCTCCT
TCGCTTGTAGTTATTTATCATTCAATTAGTGAAGCATAATTGGATTTCTTAATATTAATCAAATTAGCATTTTTCTTCCT
TTAGAAAGAAAGCCCTTTTCCTTTTTAGCAAAATTCTTTCTATTTCTACCTGCTCAAGGTATTCATCATTCCAGTACAAC
TGTTGCAGTAGAATGACAACAGACTCGTGTATAGGGAACTAGATTAACTTAGCTACCTATCTAATTTATTGTAGAAACTC
CGGGATCCGCGATTGGACATGGAAAATAGAAATACTTTTTCTTGGGTAAAGGAACAGATGATTCGATCGATTTCTGTATC
GATCATGATATACGTAATAACTCGGACGTCTATTTCAAATGCATATCCCATTTTTGCGCAGCAGGGTTATGAAAACCCGC
GGGAAGCAACTGGACGAATTGTATGTGCCAACTGCCATTTAGCTAATAAGCCCGTGGATATTGAAGTTCCCCAAGCTGTC
CTTCCCGATACTGTATTTGAAGCAGTTCTTCGAATCCCTTATGATATGCAGCTGAAACAAGTTCTTGCTAATGGAAAAAA
GGGAGGGTTGAATGTGGGTGCTGTTCTTATTTTGCCTGAGGGATTCGAATTAGCGCCGCCCGACCGTATTTCTCCTGAGT
TGAAAGAAAAGATAGGAAATCTCTCTTTTCAGAGTTATCGTCCCAATAAAAAAAATATTCTTGTGATAGGCCCTGTTCCC
GGTAAGAAATATAGTGAAATTGTCTTTCCCATTCTTTCCCCCGATCCCGCTACAAAAAAAGACGTTCATTTCTTAAAATA
TCCCATATATGTAGGGGGAAACCGAGGAAGGGGACAGATTTATCCTGATGGTAGCAAGAGTAACAATACAGTTTATAATG
CTACGTCATCGGGTATAGTCAAAAAAATACTACGTAAAGAAAAAGGGGGATATGAAATATCCATAGTTGATGCGTCGGAT
GGGCGCCAAGTAATTGATATTATACCTCCCGGACCAGAACTTCTTGTTTCAGAGGGAGAATCAATCAAGCTTGATCAACC
GTTAACAAGCAATCCTAATGTGGGAGGCTTTGGGCAGGGGGATGCAGAAATAGTGCTTCAGGATCCATTGCGCGTCCAAG
GCCTTTTGTTCTTTTTCGCATCTGTTATTTTAGCACAAGTCTTTTTGGTTCTCAAAAAGAAACAGTTTGAAAAGGTTCAA
TTGTACGAAATGAATTTTTAGATCCCGGGATTTCTTACCATTAAGTTAAGTTGGTAAAAAGTCTGGATTTCTGGAATTCC
GTATTTCTATCTCATGCAAAAGAACAGAATCCAAGGCAGAGGCGAGAACAATAAAAGGAACAAGTCCTTTTAGGAGGAAT
TGCAGGTCTTCGTAATCCTCTATTGGGCACAAGAAAAAGGCTTTTTTGCCTTTTTCTTGTGCCCATTTTTCTTGTATCGA
AGTAAGAATCTTTTTTCTTCTTATTTGTTTTGTCAAAGATTACTATTTATTCTTGATTCGGGTCTGTCTCTTGGACTTCC
TTTGCTTAGGTTCGGCCGCGGTAGTGGACAAACAGAGGGAAAGAAAGTATCGCGGGGACAAATTTCTTGTGAGGAAATAG
AATTGCTTGACTTTTTCAATTAAGTTCAACTTCGAACTTACAGAAATTTTGTAAAAAAAAAAGTATACCCTTCCATTCCA
TTGAAGAGTGGTTTTTTTTAGGCTAGTGGAGTAGTTTTTATTAAGGTTTTATTAGTTTATTACTCTAAACTAAATCAAAG
ATTTGCAGGATACTTCCTCCGTGGAATAAAATATTGGATCCTCAATGGATCCCCTCTTTGTTGTTGCTTCATAAGAGTAT
TGTAGATTATGGAATAGATTAAAATCGCGTTATAGGAATTCCGCGGGTCCTTTCCGCTCTAATCAGATAAAGGGGGTAAG
GACCCGCTAAGCTCCTACTTTTTCATGTTTACAATCTGGCTCCTCCAATTACTATAGAGATGAACCCAATCCAGAATAAG
AACCGTAAAAGAAAACACCTATTAAACCAATCACAAGAATACCGGTTACAGTACCTATCAGCCAAAGAGGAATTCTTCCA
GTAGTATCGGCCATTTCCCCTACTTTCCTCCACATTTTCTCAATTGGTCATGCTAGAGACAAAAACAGTCATGGATAGTT
ATAAGGATGGTACCCTTCCAAATGGGATAAGAGAATTCTTACTACTCTCTTCTCTACCTTTCTCTCAATTGAAGAAGTAA
TTGGAAAATAAAACAGCAAGTACAAAAATGAGTAATAAACCCCAGTATAGACTGGTACGATTCAATTCAACATTTTGTTC
ATTCGGGTTTGATTGTGTCATAGTTCTATAGTTGGAATTTGTTTATCGTTGGATGAACTGCATTGCTGATATTGATCCCA
AGAAAAAAACCGTGGGTACAGCTAATCCGTGAACAGCCAGCCATCGCACTGTAAAAATAGGATAGGTTCGATCTATGGTC
ATTGGGGGCCTCCTAAAAGGATCTACTAAATTCATCTAGTTGTTCTAAAGAATCAAAACGGTCGGTTATTAATGGAATTC
CTTGTCGGCTTTCCGTGAAATATTCGTTTGGCCGAGGACTTCCAAACACGTCATAAGCTAAACCCGTACTGACAAATAAC
CAACCCGCAATGAATAGGGAAGGTATAGTAATGCTATGAATAACCCAGTATCGAATACTGGTAATAATATCAGCAAAAGA
ACGTTCTCCCGTGCTTCCAGACATGCTGAGCTCCCAAAATTTTTGTACATTCAAAAAAGGAATTGATTCCGTAAAAGATG
GGATCAACCAGTAAATAGAAAATTACTGATATTTCATCCTTGTGAGATTGTCAATTTTGTACCAAAGGTGTATTTTGAGT
ATACCAAATTAGTATAGCTATCCTTCCTATGGCACAGCAATCCAGTTTGGCTTGGTGCCGAAACAGAATTCCCTTTTTTT
CTTCTTTGTTCCTTGTCTCTAGAGAAACTACATGTTATTCAAGGAATCAGTAGAATAATTAAATTTTGAATAGCGACCAA
GATCTTGGGAAAACCTAAGTTAATGATCAATAGGTTTGGATAAAGAATTTAGGAAGGATATTCTCATATTGACGCAATAG
AAGGATAAGTGTATGCGAAATCTATCCCTTTTTAGTTAAAAGTTTTATTCGAATCCAACCTTTCCCTTTAAGGAATTAAA
TTGGTTAGCATAAAATAATATCTAATAAATAAAATAAATAAAAAATCGAATAGTAGATAATCAGTTATGAAAGAAACGGA
ATACATTCTTTGAATAATCAAGATTCGTAATCAATCCTTATCTTGTTTGTTGGATTAGGTCTAACTTTCTTAACCAACCT
GCAAGCATGGAACTTTACGAGATGAAATAGGGAAAGACAGAAGATAGAACTTAAAAGAAAAAGATAATTGAGGTAACTCG
TCTTCGAATCAACTTTGTTTGGGGTTCGAAAAATGAATAAATAAAAATAAAGTAAATTCAAGGAAGAGCTTTCCCTTTTT
CAGGGGGCCTTTGGGAGTCGTAGAATGGTTTTCTTCTCCTCTTATTCCATATGGAATACAATGAGTTAAAATAAGAAGGA
ATAGGGGACGACCATTTGCTCCAAAAAGAGGATTAAATCCTATTGAAAAAGAAATAATCTGAAATAGAAAGAACTTTTTT
CAAATTCCATTTTCATTTTTCAATGGGTTTAGATGATCCAGTTCTTAATATTATTACTTTACTTAATTCACAGATTCCAC
AATAAATCTCTTGATTCGGAATTAGGGACTTATGTCCCATCTGATGAATCGATTTTCTTTTACACTTCTGTATCTCGCTC
TATCTTGTTTTTTAGTATTATCTAAAATAACCGATGAATTATGAATTTTCCATAACTTAGGTAAGTGCTTTACCAACATA
TGTAGTGTAGGAAAAAAAATGGAATTTAACCCCTTCATGCTTACTATAACTAGTTATTTCGGTTTTCTACTGGCTGCTTT
AACTATAACCCCAGCTCTATTTATTGGCTTGAACAAGATACGTCTTATTTGAAATGATTTTTTGAATGAATAAGTCAGAA
AATACGAATCTTTCCTTTAGGTTCCCGGTATTATAGGACTCTTTTCCACACTAATTACCAATTCTTTTCTTGGTCATTGA
GATTCGTGGATAATTTAGACTATTATTTAGAGATAGATCGTACCTCTTTTTTTATTCCCTCGAACAAATCGAAATGATTG
AAGTTTTTCTATTTGGAATCGTCTTAGGCCTAATTCCTATTACTTTAGCGGGATTATTCGTGACTGCGTATTTGCAATAC
AGGCGTGGGGATCAGTTGGATCTTTGATTGAGTAATATTTATTTTTTGATTGACCTCCTCCAGAACAGAGAGGGGGTCAA
ATTGGGGTTGTAATTCGACTTTGTTTTTTTAAGTTATTTTAATCTGTTTCGACATAAGATAGATGGAATCACGCTCTGTA
GGATTTGAACCTACGACATCGGGTTTTGGAGACCCGCGTTCTACCAAACTGAACTAAGAGCGCTTTCAAAAAGAAAATAC
TTTTCTACTCCTAACGTGTCTCACGTACGTATAGTATCCACAAATTCAAGTTATATCCCGATCTCCCCGCTACTGCCCAT
AAAGAAGAGAGAAGTAATAGGTAGGGATGACAGGATTTGAACCTGTGACATTTTGTACCCAAAACAAACGCGCTACCAAG
CTGCGCTACATCCCTTTTCCAAATTGTTGTACAATGCCATTGTACACAATTCCTTTCTTGTTTTCCACATCGTAATTTTC
TTCTATTTCTCTATCTATATAGAACTTTCTTGTCATTTCTTGTTTTTGGTCTCATATAATCAAGGAAGGGTATATATCTA
AAATCCAGTTGAATTTCAACTATAAAAGAAAGATTACTATTCCTTAGTAATGTATAGGAAGAAGGGGTCATCTTTTTCTT
TTTTAGGGATAGGCAAATCTCGTCTATATGGTTCATTCTACTATATGGTTCATTCTATATATACATAGAATATTTATTCT
GTTTTTTAGTTAGGAATCTCGCCTAAAGAAATACAAACGATCTTGGGCAAGAGTATCTGATCATATATGTATTCCAATAA
GGAAGGAGGATTTTCAATGCGGGATATAAAAACATACCTCTCTGTAGCACCCGTGCTAAGTACTCTATGGTTTGGGGCTT
TAGCAGGTTTATTGATAGAAATTAATCGTTTATTCCCAGATGCTTTGTCATTCCCTTTTTTTTAATTCTAGTTATTCCTG
TGCGAGATATAGAATTCTTCGTGACATGCCGAAAATTTTTCTTCAATCCTTTTTTAGTATACGAAGCAAAAAGAAAGAAA
AGATGGATTGGGTTGAACCTAAGAGTCATGAATTTAGTATACGAAGCAAAAAGAAAGAAAAGATGGATTGGGTTGAACCT
AAGAGTCATGAATTTAGTATACGAAGCAAAAAGAAAGAAAAGATGGATTGGGTTGAACCTAAGAGTCATGAAAAATTTGG
TAAATCTCATTTTGGAAGAAAACATAAATTTAATTAAAAGCCGTATCCAAGCTAAGTCAGGCCTCACAAATCCGAGCATA
GAAAGAGGCTAGAGCCAGGCTTGCTAAGGATTTCGAAGCAAAATCCTTGCTAATTCGACAAGGATTGTATTCTTTAATTA
TTTCTTCATTTTTTATTACTTAATTTACAAATTTCAAAAATTTTGTATTCTATTGGATTTTATTCTTCTTTTTCGGATCC
AATTCCAATATAGAAGAATAAAAGAACAGGTATAAGAATTAAGTTAAGTCGATCCAAAAAGGAGGTTCATGGGCAAGGGC
AAAGATGTTAGAATCAGAGTGATTTTGGAATGTATCAGTTGTGTTCGAAAGGGTACCAATAAGGAATCGACGGGGATTTC
TAGATATAGTACTCAAAAGAATCGCCACAATACACCCGGACAATTAGAATTAAGAAAATTTTGTCGTTATTGCCGCAAGC
ATACGACTCATAATGAAATAAAGAAATAGGAGAATCGTATTTTTGATTTTTCTAAATCTAAAGAACAGAAAGAGTAAGAA
CTTCTTATTTAATATTAAGAACATAGATAGAATACAAAATACAAATCATCTGATTTTAGGTAGATATTATTTCATATGTA
TAGAGGTTTTTTTATATATAGTATATGAATGAAATAATATATGGACCAAAGAAGGACTACTTCTTCTGGATCCAAAATTA
ATAAAATAAAGAAATCCATTTTTTTTTTCAAATTTTTAAATAAGGAATAAATCATGTATATATCTAAACAACCTTTTCGT
AAATCTAAGCAACCTTTTCGTAAATCCAAACAAACTTTTCATAAATCCAAGCAACCTTTTCGTAAATTCAAACAACCTTT
TCGTAAATCCAAACAAACTTTTCGTAGGCGTTCCCGAATTGGTCCGGGGGATCGAATTGATTATAGAAACATGAGTTTAA
TTAATCGATTTATTAGTGAACAAGGAAAAATATTATCCAGACGAATAAATAGGTTAACCTTGAAACAACAAAGATTAATT
ACTCTTGCTATAAAACAGGCTCGTATTTTATCTTTCTTACCATTTCGTAACTATGAGAATGAGAAGCAATTTCAAGCCCA
GTCAATTTCAATAATTACTGGTCCTAGACACAGAAAAAATAGACATATTCCTCAATTAACACAAAAGTTCAATTCCAATC
GAAATTTAAGAAACTCCAACCAGAATTTAAGAAACAACAATCGGAGCTTAAGTTCCGATTGTTGATGTTTTATTCAAAAG
GGTCAGACTCATATATAAAGAAAGTAATCCAGTTTAGATTCTTGTGTTTGTTCTAAGAAAAGAAAGAAAAATGGGAAAAA
AGAAATAGTTTTTTTATTTATTGCAACATGCTTGTTGATTCCTACCACTTAATCTTAATTTATTGTATCTTCCCGGAGTT
CCCTCTCCGGGAATTTGGTTTTAATTATTCCTGTATATTACTTTTTTATCCTTTTAATTGATGGTCTTTATTTTATTGGA
AATCGTGTAAAGATTATTTGGATTTAATACAGCTACTTGTGCAAGCATTTTACGATTAAGAATCAATTCCTTTTTGTACA
GATTGTGTATTAATTTACTATAACTATCGAATACCTTATATATGCGTGTTGCTGCGTTTATCCGAGTGATCCACAAACGA
CGAAAATCCCTCTTTTGCCTGCCTCTATCTCGATGAGAAGAAACAAAAGCTCTTCTTACTTGTTGAGTAATCATTCGATT
AAGTCTTAAATGAGCCCCTCTAAAGTTTGAGGCAAATGAACGCATTTTTGTTCGTCGTCTCCGAGCTATATATCCTCGCG
GAACTCTGGTCATTGAATCAAATTAACCTTAATGAATAACTAATGATTTCTCTTCTTTTAACCGCTCTTTTTCCCATTAA
TAACAAAACGGATTATTCCGATATATAAAATATTAATTCCAATGGCTTTTGCTACTATAACCTTCCCAACCACGATTTTT
TATTCTATCCCCTTCAGTTATTTCGTATAGAAATAACAAATTCTAACGATACTAAAAAAACAGTGGGTTCCATCGTTTCT
ATGGTTTCCTTTTAAACGGTGAGGCCCTCTCTATACACCGGAGCCCTTTCTTTTATCAAAAGATATTGTGAACTTGTATA
ATTCACATTCTTTGGCTCTACCTATCCATTATAGAGTAAATAGCTCTTTTCACAATAAATAAGAGTTATTCATACAGTGA
CGGTATTTAATTATGAAAGTTGGCTAAGTAGCTGACCCTTTAGTCCGTTCTTTTAAGATAAAGGAGCATAAGCCTTTTCT
TTTTATTACTATTTCCTCCGCTTAATGGATAACCATTTGCTATCAATGGGGGGATTGCTTCTTCCAATGTAGATGATTGG
ATTTGCACCAAAGAAAACCATAAATTCCATATACCGTAAAAATCTAAGATAGAGCTTCTCTATCCTATTCATTGGTACCG
ATCATGGATACTTCCAAATTTGTCTTATTTGTTTGAACTCATGATCTGAACGAGTCGCACATACACCCTAGCACATGTTC
CTCGACGCTGAGGACATCCCTTAAGCGCGGGCGTTTTTCTAGCATTTCGTATTGGCTGTCTTGCATTTCTAATAAGTTGT
TTAACCGTTGGCATGTCGTATGTATATAGAAAAAAATGGATTGGTTTAGATCGATCTTAACCTGATGATTCATCATCATG
AAGTATTTCTATTTTCTAAAAAATCGCATAAAACCCGAATTTAGGTTTGAAATAAATTTACAAGAAATTCAGCCACTACC
AATCCTTAAACATTTCTGGAAACCATACTGGATCAGTATCGCAGTGCTCGTCAATCATTTCATCCCCTACAATATCGACA
AGTCCATAAGCTTTGGCTTCGTCTGCTGACATAAAAACATCCCTTTCCATGTCTTCGGATACAACCCAAAAAGGCTTGCC
TGTTCTTAGTGCATAAACCCTTGTGATCATTTCGCGAACTTTGTGTAACTCTTCCACTTCTAGTAAAAATTCTGGTGTCC
TTGCCCGATAATAAGCACTAGCAGGTTGGTGAAGCATAATTCTAGCGTGAGGGAATGCTATACGCTTAGTAGGTTCTCCT
CCAAGCAGAATGAAGGAGGCCATGGACGCGGCTATTCCGAGGCATATTGTATATATATCTGGTGTCACCGTTTGCATCGT
ATCAAAAATAGCCATTCCTGAGATTAGCCATCCCCCAGGGGAGTTTATAAACAAAAAAATATCGCTAATTCCATCTTCTA
TACTGAGATATACCATGAGACCTGTAATATGATTCGTGATCTCGCAACGAATCTCTTGACCTAAAAAAAGTGTCCTTTCT
CGATACATAACATTGTATAAGTCAACCCAAGTCGCTTCTTCATCTCCGGGAATCCGGTAAGGTACTTTTGGAACACCAAT
GGGCATATTAGATTAATATTATTAAATTTAAGTAAGAAAACTACACTTTAATATGGAAACTTAAGAATGGAAGAGAAAGA
AAGAATCCGCAGTTTATTATCTTCATTTTTTTTCTTATTCTATAAGAATACTATAGATTCTATTAATACATAGATTGAAA
TGATACATAGATTGAAAAATTATACATATAAGGAAGGTAAGACAGATTGAATAAAGAAAAAGGAATCTGTGATTCGAATG
ATAAACAAAGAGGGGTTAGGGATCTATTCTTCGTTTTTTGAAATAGCCCAAGTTACCCATTGCATATTGGCACTTATCGA
GTATAGAATAGATCTGCTTCTCTTTCTTCTTACAAACAGAATTGGCTTCTTATTTTTAATGGAATGAAATAAATATTCAC
GCTTTCTGATACAGAATCCCCTAAAAGGGTTAGGTACATAGGATATGGATAGTCTTTTCCAATGCGATAAAATAAAACGA
CATCGTGTCTATTTTTCTTTGCTAAAGGGGTATTTCCATGGGTTTGCCTTGGTATCGTGTTCATACTGTCGTATTGAATG
ATCCGGGTCGATTGCTTTCGGTGCATATAATGCATACAGCTCTAGTTTCTGGTTGGGCTGGCTCGATGGCTTTATACGAA
TTAGCGGTTTTTGATCCCTCTGATCCTGTTCTGGATCCAATGTGGAGACAGGGTATGTTCGTCATCCCCTTCATGACTCG
TTTAGGAATAACCAATTCGTGGGGGGGTTGGAGTATTTCAGGAGGAACTATAACAAATCCGGGTATTTGGAGTTATGAAG
GTGTGGCAGGTGCACATATTGTGTTTTCTGGCTTGTGTTTCTTGGCAGCTATCTGGCATTGGGTATATTGGGACCTAGAA
ATATTCTGTGATGAGCGGACGGGAAAACCCTCTTTGGATTTGCCCAAGATCTTTGGAATTCATTTATTTCTTGCAGGGGT
GGCTTGTTTTGGCTTTGGTGCATTTCATGTAACCGGTTTGTATGGTCCTGGGATATGGGTATCCGATCCTTATGGACTAA
CTGGAAAAGTACAAGCGGTAAATCCTGCGTGGGGTGCAGAAGGTTTTGATCCTTTCGTTCCGGGAGGAATAGCTTCGCAT
CATATTGCTGCGGGTACATTGGGCATATTAGCGGGCCTATTCCATCTTAGTGTCCGCCCGCCTCAACGTCTATACAAAGG
ATTACGTATGGGCAATATTGAAACTGTACTTTCCAGTAGTATCGCTGCTGTTTTTTTTGCAGCTTTCGTAGTTGCCGGAA
CTATGTGGTATGGATCGGCAACTACCCCAATCGAATTATTTGGGCCTACTCGTTATCAGTGGGATCAGGGATACTTTCAG
CAAGAAATATATCGAAGAGTTAGCGATGGGTTAGCCGAAAATCTTAGTTTATCAGAAGCTTGGTCTAAGATTCCCGAAAA
ATTAGCTTTTTATGATTATATTGGTAATAATCCGGCAAAGGGAGGATTATTCAGAGCAGGCTCAATGGACAATGGGGATG
GAATAGCTGTTGGATGGTTAGGACATCCCGTCTTTAGAGATAAAGAAGGGCGCGAGCTTTTTGTACGTCGTATGCCTACT
TTTTTTGAAACATTTCCGGTAGTTTTGGTAGATGAAGAGGGAATTGTGAGAGCAGACGTTCCTTTTAGAAGAGCAGAATC
CAAATATAGCGTTGAACAAGTAGGCGTAACAGTGGAGTTCTATGGGGGCGAACTTAATGGAGTAAGTTATTCTGATCCTG
CTACTGTAAAAAAATATGCGAGGCGTGCTCAATTAGGAGAAATTTTTGAATTAGATCGAGCTACTTTGAAATCAGATGGT
GTTTTTCGGAGCAGTCCAAGGGGTTGGTTCACTTTTGGTCATGCTACTTTTGCTTTGCTCTTCTTTTTCGGACACATTTG
GCATGGCGCTCGAACCTTATTCCGAGATGTTTTTGCTGGTATTGATCCAGACTTGGATGCTCAAGTGGAATTTGGAACAT
TCCAAAAAGTTGGGGATCCAACTACAAGGAGACAGACAGTCTGATACCGCATTGCTATGGTATTTTTCACCTCTCTTTTT
TGATTTGACATGGGAAACATCTCCTGTCCTTTCTTTGACTCTTTTTCTTTTTTATATGGGAAATGATCCCAAATGACAAG
TGAATAGGTGTGGAAGTTATAATTGTAAATAAACCACGATCGAATCTATGGAAGCATTGGTTTATACGTTCCTTTTAGTT
TCGACTTTAGGGATAATTTTTTTCGCTATCTTCTTCCGAGAACCGCCTAAGGTTCCGACTAAAAAATGAAATAATTTAAT
TGAAGTAAGAAGTCTCCCATCTGGGAGACTTCTTACTTCAATTAGTCCCCATGTTCTTCGAATGGATCTCTTAATTGTTG
AGAGGGTTGCCCAAACGCGGTATATAAGGCATACCCAGTAAAGCTTACAAGTAAACCAGATATGAAGATGGCGACTAAAG
TTGCTGTTTCCATTTTTCTAGAATTTCAAGATTACAATGGATCTATGAAAAGATCGTGTATTTACAACTACAACGGAATA
GTATACAAAGTCAACACCAATGATTAAATAGAATTTATGGCTACACAAACCGTTGAAGATAGTTCTAGACCTAGGCCAAA
ACGAACTGGCGCAGGTAGTTTATTGAAACCCTTGAATTCGGAATATGGGAAAGTAGCTCCGGGTTGGGGGACTACTCCTT
TTATGGGGGTTGCAATGGCTTTATTCGCGATATTCCTATCTATCATTTTAGAAATTTATAATTCTTCTGTTTTACTGGAC
GGAATTTTAATGAATTAGGTTTCTACTAACTAAAACTATGAAGTCATAGTTTTTCCATCCAAAAAAGGGCCTTTCTGCTT
TAAGCTCCACATTTCTCTACATTCTGGTAGTTCGACCGTGGATTTTTTTGTTTTGGTATCTCTGGAATATGAGTGTGTGA
CTTGTTAGAATTGATCCTATTGATAATACATAGAAAAGGCCTGTTCTCTCTATCAAGATGATTCTTAATTCGTCGGATAT
TATATTATTTATTCTAGTATCTGGAACACGAAATACATAGAGTGGATCAAGAAAAAAAAAAATGGAACTATGATTCATAC
TCATTATTTAGACCTCGCAACCAGACTGAAAAAAAAAAAATTCAAGTAGTTCTTAATAAAAAAAAGAATTTTTCTTCCTT
CCGATTTTGTTTGCCCAAAAGACAGCTTTTTTTTCTCTCGCTTTTGTCGAGTCATTACACCAATTCAATAAATGATCATC
AAGCGGTTCTTATTCGAAGAACCCTTGCCTTTTGGTTAGCTTGAGACTCAATCATCGTGGCTCTAGTATGAATCTAAGGT
TTTAATTGAACTAACTCATAGGATCACAACAAGATAATTTCTATTAGAAAACCACTATAAATAAAAAAAAATAGGGAAGA
GAAAAGTCAAGAGGCCCCTAATGATCAACATAAGGGAAAGACAGATGAGCCAACTTGAGATTTTTTGGCATTATCATCAC
AAAGAAGAAATTCTGGATTTTTCTTATTTAATATCTTCAAGGCAAATTGATCCAATCCCGTGGCTCATGAAGTTTTGAAC
CTTTTTTTTTCTAATATCCGTTGAAAATTTGTGTGTTTCTGCTTGAGCCGTACGAGATGAAATTTTCATATACGGTTCTC
GGAGGGGGAGTCGGGCTAGTTACCTATCTCAATAAAGTATATGATTGGTTTGAGGAACGTCTTGAGATTCAGGCAATTGC
GGATGATATAACTAGTAAATATGTTCCTCCTCATGTCAACATATTTTATTGTTTAGGGGGAATTACACTTACTTGTTTTT
TAGTACAGGTTGCTACTGGTTTTGCTATGACTTTTTACTACCGACCAACTGTTACAGAAGCTTTTTCCTCCGTTCAATAT
ATAATGACGGAGGCCAACTTTGGTTGGTTAATTCGATCAGTTCATCGATGGTCAGCAAGTATGATGGTTCTAATGATGAT
CCTGCACGTATTTCGCGTGTATCTCACAGGTGGATTTAAAAAACCCCGTGAATTAACTTGGGTCACAGGTGTGGTTTTGG
CTGTATTGACTGCATCATTTGGTGTAACTGGCTATTCTTTACCTTGGGATCAAATCGGTTATTGGGCAGTAAAAATTGTG
ACAGGTGTACCTGAAGCGATTCCGGTAATAGGATCCCCTTTAGTGGAGTTATTACGTGGAAGTGCTAGTGTGGGGCAATC
CACTTTGACTCGTTTTTATAGTTTACATACCTTTGTACTGCCTCTGCTTACTGCCGTATTTATGTTAATGCACTTTCCAA
TGATACGTAAGCAAGGTATTTCTGGTCCTTTATAGGGAAGGCATATCATAGAAAATTCGAATTCTCATATATCATATCGG
GTAGGTTGTGGTATTTCATTGCTACAAACATGGGTTATTGTAAAATAAGACATGTCATTTGGATACTTCTCTTCAACTCT
GAAGTATTTTGTTGATACAAATAGTTGAAGTTAATTTTACGAAAGAAAATAAGGCGGATTATGGGAGTGTGTGACTTGAA
TTATTGATTTGGCCATGCAGATAGAGAATTGGATCTGCCACATTAGAATTCACAACCAAAGGTGTCTCCGCATCCAATCA
ACACGTAAGTCCCCTATCTAGCAAGGATAGGCTGGTTCACTCGAGGAGAATTTTTTCTATGATCATACCCCAACCATGTC
ATCCATGAACAGGCTCCGTAAGATCCCGTAGAGTATAAATGGAATAAGTCATGTGATATGATCCAATTCTATATTTATTA
CACTTACTTTTTTTATAGTATGGAAATGCATTCATTTTCTTTGCATCGATTTCGATCCGCAATATTATCGGAGTAAAAGA
AGGGATCTAAGGAAGAAAGTAGGCTAAACTTTTTAATTTTTTATTAGTAACAAGTAAATACTTTGTTTGGGCGTAAGAAA
CTTGCGATATTGAGGGGATAAACACCAACTAATCAAGAGACAATCCACAAAGCAATTGATCATGATCAAATTTCTAAGCC
CACTTGGATATTGAGCATTTACGCATAAGAATAGGATTCTTTTCAATGAGTAGTTATTGGCGAAACTTCGGAAAAGATAA
TCTGATAAAGCTTTTCTTATCTTGAGTCATTGAGTCATTATATAACCTATTCTATTGTGGATCCTCCACGTTCTTATTTC
TTTCATTCTTGCTCGAGCCGGATGATGAAAAATTCTCATGTCCGGTTCCTTTGGGGGATGGATCCTAAAGAATTCACCTA
TCCCAATAACAAAGAAACCTGACTTAAATGATCCTGTATTAAGAGCAAAATTAGCTAAAGGGATGGGACATAATTATTAC
GGGGAACCCGCATGGCCAAACGATCTTTTATACATTTTTCCAGTAGTAATTCTAGGTACTATTGCATGTAATGTAGGTTT
AGCAGTTCTCGAGCCATCAATGATTGGTGAACCGGCGGATCCGTTTGCAACTCCTCTGGAAATATTACCCGAGTGGTACT
TCTTTCCTGTATTTCAAATACTTCGTACAGTACCCAATAAGTTATTGGGCGTTCTCTTAATGGTTTCTGTTCCAACAGGT
TTATTAACAGTACCCTTTCTAGAGAATGTCAATAAATTCCAAAATCCATTTCGTCGCCCAGTAGCTACGACCGTTTTTTT
AATCGGTACTGCAGTAGCTCTTTGGTTAGGTATTGGAGCAACATTACCCATTGATAAATCCTTAACTTTAGGCCTTTTTT
AGGGATTTTTCAGGTTGATTCCTTCAACCGTGAAGTCCCCTGCATGGGTATCTAGGAAATAGTTACCTCCAAGTGAATCT
TCCCTAGATACCTAAAATCTATTTTATTATGATCCATTTCGCGAAAATATAGATTGTGCCAAAAATACAAAATTGTTTTT
TTTTTATTTTTTTATTCTAACTCGAAAAAGAAAAAGAGGAAAACAATTTTAATGGATTTAAAGTAAGAACTTGTTCTTAG
GTAAATCAATTGGGAGATGCTTCTCTAGAGTGGCCCATATAAGTTTTCTATCTTCCATATGAAAGCTTTCAATTCTCATA
AGATCTTCTTCAGTCTTACTCAAAAGGTCCAATAGTGTATGTATATTGGCCCTTTTGAGACAATTATACGTTCTAGAAGG
CAATTCTAATTGATCAATAAAAATACAATTCAATGGAATTCCTTTTTTGTTTTTCTTTAGATTAGTGAATCTTTTTTGAA
AGGTTAAAAGGGGTGGAGTAAACCTGGTTTTCTTTTCTTCGAAACTAGTGCCTTCTTCCTCTGCGTGTAGAAAAGGAAGA
AATAAATCAATCAAATTACGAGAAGCTTCATAAAGCGCTTCTTTAGGGGTTAAACTTCCATTCGTCCATATTTCGAGAAA
AAGTATCTCGTGTTTTTCATTTCCATTTCCACAAGAAAAAATACTATAATTCACATTTCGAACAGGCATGGATACAGCAT
CTATAGGATAACTTCCATCTTGAGAGTTCTTTCTGAGTTCCGTATGATATCCGCGATCTCTCTTTATCTGTAACTCAATA
CAGAAATCAATAGGGTCTCTCAAGTTAGCTATAGGTTGTGTCGTATCAACGATTTCTACGGAAGGGGGTAAGATTATATC
TTGAGCGGTTATGTATCTAGGACCTTTGACGCAAATTGATGCGTCCCTAACTCCATAGAGATTACTTCTCAATACAATTT
CTTTCAAATTTAGTAAAATTTCTTGTATGGATTCTTCAATACCTACTATTGTAGAATATTCGTGTGGCACGTTCCCAAAT
TTTGCGCGTGTGATACATGTTCCTTCGATTTCTCCAAGTAAAGCTCTTCGCAAGGCAATACCGACAGTATCTGCTTGACC
TTTTCTAAGTGGGGACAGAATGAAACGACCATAATAAAGACGTTTACTATCTACTCTTGATTCAACACACTTCCACTGTA
GTGTTTGGGTGGATCCTGTTACCTCCTCTCGAACCATAATAGACTAGTATTTATTTGATTATTGACTCATTTATTTCTCT
TGAAATCAGTTTCATTCTTTTACAGACGTCTTTTTTTAGGAGGTCGACATCCATTATGCGGCATAGGTGTTACATCGCGT
ATACAACTTAACCGTACACCACTTTTAGCAATGGCTCGTAATGCGGCATCTCTTCCGCTACCAGCCCCTTTTACCATAAC
TTCTGCTCGTTGCAAACCCACTGTACGAATAGCATCTACTGCTGTTCTTTGACCGGCATAGGGTGATGCTTTTCTTGAGC
TTTTGAATCCACAAGTACCTGCAGAGGACCAGAAAACCACCCGACCTTGGGGGTCTGTAACAGTTATAATGGTATTGTTG
AAACTGGCTTGAACATGAATAACTCCTTTTGTTATTCTACGTGCACTCTTGCGTAAACTAAAACGGGCATTCCTACGCAA
ACCAATACGCACTTTCTTACGTGAACCTATTTTTGGTATAGCTTTTGTCATATTTTATTATCTCATAAATATGAGTTAGA
AATAACAAAAAGAAAAAAAATACAAAGATATCCGTTTCAGGGTTAAATATATCCTTTACTTTAATTTTTTTTGAATTTGG
ACATTTTTGTGGGTACTTTTTTTACTTTTTAGAAAGGAAAGCTCCTTTTTCGAAAGATTACCCCTGTCTTTGTTTATGCT
TCGGATTGGAACAAATGACTCTAATTCGCCCACGCCTACGAATTAGTCGACATTTTGTACAAATTTTACGAACGGAAGCT
CTTATTTTCATATTTAGGTATTCCTTTCTTAAACTATGAATTTACTCTTTTGGAAAAAAAAATAAGCAGCCTCTTCACTT
AAATTTTGAAATTTGGAATTTATTATCCTAGAAAAACTTAATCCTTTGAATCTTTGGTATCCTTCAAATCTTCAGTATCC
TTCGAGTCTTCAGTACGCTTCGAATCCTTATGGGGAAGTCTATAAATTATACGTCCCTTGCTTGAATCATAACGACTTAC
TTCAATTTTGACCCTATCCCCCATCAGTATTCGTATAGAACTGGACCGGATTTTTCCTGAAATATAGCCCAGGATGATGG
TGTCATTCTCTAAGCGAACTCGGAACATTCCGTTGGGTAGGGCTTCCGTAACTAAACCTTCGAAAGTAACTTTTGCTTCT
CTCAGGTTTTTTTTTTCTCTCCTATTTTTTTTTTCTGTCATATTTTTTCTCCTATTTTTCTATTTTTATTTTCAAAATAG
GAAGTTCGAGATAGAATTCGGGTACTATAGGCGGGGCCATTACCATATATAACATAAGACTTCTCCCCCAATTCTGTTTA
GTCGAGCTTCTCGATCTGTCATTATACCTTGAGAAGTAGAAAGAATAGCAATTCCCATTCCGCCCAAAACTTTAGGAATT
CCTTGATAGTTAGCATAAATTCGTAAGCCAGGTCGGCTGATACGCTTTAAAAAGGTTCTAGTTCTATATATTCCCTTTCT
AGTTTTTTTCTTTTGATGTCGCAAAGTTGAAACCAAGAAATATCTGTTACTTTCTTGATGTTTCCGAACACTTTCAATAA
AACCCTCTCGTAGAAGTATTTTAACAATGTTTTCGGTAATATTTGTAGATATTACTCGAACAGTTCCTTTTTTACTCATG
TCTGCGTTTCTTATAGAGGTTAGTAAATCAGCAATAGTGTCCTTGCCCATAAGACTCTAATTCTAGGTTCCTCCTAATTT
TTAGATAATCAACATGTTTTCCCTTTTCTTTTAATTTTGGATTTTAAAGCATATACGTAAAACACAATCTACTAATTTTT
TCTTTGATCTATATCTCGTCTACTAGTATTTATAATACTTCAGGAGCTAATGAAACTATTTTAGTAAAATTCAATTCTCT
CAATTCCTCGGCAATCGCGCCAAAAACTCGAGTTCCTTTTGGATTTCCTTTTTGATCAATGATAACTGCTGCATTGTCAT
CATAGCGTATTATTATACCGTCTTCACATTTGAATTCTTTACATGTACGTACAATTACAGCTCGAATTACTTCGGATCTT
TCTAGAGGCATTTGGGGCACTGCGTCTTTGATTACAGCAACAATAACATCACCAATACGAGCATATCGCTGATTACCAGC
AGCGCCTATGACTCGAATACACATCAATTTTCGAGCTCCACTGTTATCCGCTACATTTAAAAGGGTCTGGGGTTGAATCA
TATTATTTGGATTTCAATTTGTTATTTCATTCACTGCAAAGGGATGAAAGAAATATTGTCTTTCCAGAAGGAAAAACCAG
GGGTTTTTTATCTTCAATACTCCTTTTGAGGGTTCTATATCTCTAATTTAAGAAATTGACTTCGTATGGGCATTTTACTA
GCAGCTATGGAGATAGCTGCTCTAGCTACAGTTTCAGATACTCCGCTCATTTCATAAAGTATTTGGCCTGGTTTAACAAC
GGCTACCCAATATTCGGGGGATCCTTTTCCTGAGCCCATACGTGTTTCTGTGGGTCTTATTGTAACAGGTTTGTCGGGAA
ATATACGTACCCATAGTTTTCCACCACGACGTGCATATCGTGTCATTGCTCTTCGTCCTGCTTCTATCTGTCTCGCTGTG
ATCCAAGCGGGTTCAAGTACTTGAAGAGCATATCTACCAAAACAAATACGATTGCCTCGGCAGGATTTTCCCTTCATTCT
TCCTCTATGTTGTTTACGAAATCTAGTTCTTTTGGGGTTATAGTCGATGGTTTTTTTTTAGTTCCATCTCTACTACAAAA
CTGGACATGAGAGTTTCTTCTCATCCAGCTCCTCGCGAATGAAATGAGAAAGCGTGCAAATTTCTCTAATTCCATAATAT
TTAAAAATATTACGGATAGATCCACATCAATATATAATAGAATTGTGTTTTTTTTTTATTTTGAATTTCTTAAATATATA
GTCAAGAAAAAAGATCTAGAATATATCCAAATTCTATATTTGTAGATAATGTAATCTTTTTTTTTTTTAGAATATCCTTA
TTTTTACCCTTATTGAATCATAGTAAAGTATTCGAATCCAATAAGGATTTCGCGGGCGAATATTTACTCTTTTTTGTCTT
ATTTGTTAATTTATAACCTTAACAAATAAAGCAATTTTTTTGGTTTGTTCCGCCATCCCACCCAATGAAGTATTAGGATT
CTTTTCAATAAAATCAATCCTATGCAGTCATAGGTTTTGTCGTTCCCACAGCTTCTCCTTTAATGGTTAGGTTTGAATCC
TGCAATGGAGCTTCCAAACTTTCCGAGTTAATTCTCTCAGTTTTATTAACCCGGGCTGCTCTTTATTATTGCTTTAAATT
TTTATTTATTGTTTCCAAATTATGATTTCAAAGGAAAGATAAAGTGAGTTGTTTTGGTGAACATTAAACTTCTCTCTTTT
TTTTTTATTATTTTATTATATTGATGCTTTATAACATTGCCTTTTATGATGTAATTCATAGACCATACACATTGGAATCT
TATATCTTTCTTATTCTTCTTCCTTCTATCTATCATCCCTCCTTTTATCCACATCCCTTTAGTTTTGTTTTACAACCTAG
AATCAGGTTTCTTTTTTAGAGAAAAAATGCAGTTGCTACAACTATATGATAGATCCATTCATTTATGATAGATGTATTTA
TTCACATAGTGACTGTTTCTTAGTTAGGATCTCGACAATACGAAGCAATAGGTTGGTTATTGGTTAATTTTCTATATTTA
ATTACTAAGTTTTTTCTATTTTTAGTAGGCTTCGGTCAATTTTTTTTTGAATTTCCATTTTTGCCCCTAAAGAAAACCTA
ACGAGTCACACACTAAGCATAGCAATTATATTAAAAGATTTATCAATTTTCATTAAATCTTATAGAAAGAGGTATAATTT
CTTCTTTTTTCAGGAATTTTTGGAAAAATAAGGTTCTTAGCTTTTTTATTCTATCACTGGCCAGAATGAGAAGACAGGGT
TAGTTATTCTTCTTCTATGAATATCCAAATTTTTACACCTAATACTCCATAGATAGTTCGAATTGGATAGCAGCAATAAT
CAATTTTAGCGCGAATTGTTTGGAGGGGAAGTCTACCCTTTTTGATGCATTCGGCACGTGCAATTTCTTTCCCTCCTAGA
CGACCTGCAATTTTGATTTTTACTCCCTTTATATCCGCTTTTTTAGTTAATTCAATGGCTTTTTTCATTGCCTTTCGGAA
TGAAACTCTATTTTTTAATTGGAAAGCTATATATTCCGCAAGAATGTTAGGTTGTCTATAAGGTTCTTTAACTTTTTCGA
TAGCAATATTAAGTCTCTGGTTTACAGAATTCACTTCCTTTTGGATATCTTTCTCTAATTCTTCGATTGCTCCTTTTTTC
TTTAATAAATTTGGGAATCCAATATGGATTATAACGTGAATTGTATCGATTTCTTTTTGAATTTCTATATGTGTAATTAC
TTCGGAACTTGAGTCTGATTCTATTTTTCTATTCGAGCTTTTTTTCCTATTCTTTTGTATATAGTTCTTGATACAATTCC
GTATTTTTTTATCTTCTTGTAGACCTTCAGAATAATTTTTTGGTTGTGCGAACCAAAAAGAATGGTGATTTTGGGTTGTA
CCAAGTCTGAAACCGAGTGGATTTATTTTTTGTCCCATATTTTTCTATTGTATTTTTTTTTACTGGGAATCGAAATCTTA
GGTTGATCTAAAGGTTATTTAGATTTCTTTACTATATTTAGTACAATTGTTATATGACACATGGTTTTTTTTATAGGATA
ACCACGTCCTCGAGCCCGAGGTCTGAATTTTTTCATAATAGTACTCCTATTGACTTCGGCTTTTGTTATGAATAAATTCG
CTTTGTCGAAATCCCTATAATGAGTAGCATTTGCTGCTGCCGAATAAACCAACTTTAAGATGGGATAAGATGCTCGATAA
GGCATGAGGTTCAGTATCATAACGGTTTCTTCATAGTAGCGCCATCGAATCTCATCAAGAACTCTTTGTGCTTTGAAAAC
AGACATATGTATGCGTTTTTGTGCTTTGAAAACTCGTTCGAACTTAAGTAAACGATCAGTTGGAACTTTTCTTGCGAGTT
TCCGTAGCCCATTCTTCTTCTTCTTTATCCTAGGGGTATACTTTACCAATTTGAAACTTGTCATAAATAAGGTTATTCCC
CGCCTACCTTTACTTTATTTGAATCCTATAAATTTTGTTTATTCTGAATCTTTCTATTCTGAATTCAGTTAACGACGAGA
TTTAGTATCCTTTCTTGCACTTTCATAACTCGTGAAATGCCGAGTAGGCACGAATTCCCCCAATTTGCGACCTACCATAG
GATTTGTTATGTAAATAGGTATATGTTCCTTTCCATTATGAATCGCGATTGTATGGCCAACCATTGCGGGTAGAATGCTA
GATGCCCGGGACCACGTTACTATTGTTTCTTTCTCCTCCTTCATATTGACCTTTTCGATTTTTGTCAATAAATGACGAGC
TACAAAAGGATTCGTTTTTTTTCGTGTCACAGCTGATTACTCCTTTTTTTTATTTTAAAGAGTGGCATCCTATGTCCACT
ATCTCGATCGAAGTATGGAGGTCAGAATAAATAGAATAATGATGAGTGGAAAAAATAGAAAATCCCTTAGCTGGATAAGG
GGCGGATGTAGCCAAGTGGATCAAGGCAGTGGATTGTGAATCCACCATGCGCGGGTTCAATTCCCGTCGTTCGCCCATCG
CATTATTGCAATGCAATTTTCCATATTCCTAGTTACGTATTTACTTACGACGACGAAGAATAAAACTATCACTATATTTT
TTCCTTTTCCTAGTTCTTCTTCCAAGCGCTGGATAACCCCAAGGGGTTGTGGGTTTTTTTCTACCAATAGGGGCTTTCCC
TTCACCGCCGCCATGGGGGTGGTCCACGGGGTTCATAACTACCCCTCTTACTACGGGGCGTTTACCTAGCCAACACTTAG
ATCCGGCTCTACCCAAACTTTTTTGGTTCACCCCAACATTACCCACTTGTCCGACTGTTGCTAAGCAGTTTTGGGATACC
AAACGGACCTCCCCAGATGGTAATCTTAAAGTGGCCAATTTACCCTCTTTTGCAATCAGTTTCGCTACAGCACCCGCCGC
TCTAGCTAATTGCCCACCCCTTCCACGTGTGATTTCTATGTTATGTATGGCCGTGCCTAAGGGCATATCGGTTGAAGTAG
ATTCTTCTTTTTTCTCAAAAAACCCCTTCCCAAACTGTACAAGCTTCTTCCAAAGCATACGGCTTTCTAGATGTATATGA
CGATCTCTAGACAGATGGATCTTATATGAATCGTATGATGAAGTACCACATGAGTGGATATATGGAAAAGGAATCCAAAT
CTGCCGAATCGCTCATGTTATGATCTTCTACATCCTAGGTCTCCGCGTTCCGTCATCTGGCTTATGTTCTTCATGTAGCA
TTCAGATCGAATGACTCTATGAAATTACGTCGATACTTCCACATATTATGGGTAACGTAGGAGACATCCCTATTTTCACC
CGGGGGTCTTAATTACCACTGCTTAGCTTTCAATTCGCCTCTGACCATCAAATTAAATGTGAATAACCCGTCCTCCTCTC
TTTGAAACAAGGGGCGCTTCCGGTTCTGTGCGTGCTTCAAACAATTTTGTCTTCTCCATATTACCATATCTCTAGAGTCA
ATAATTTTCTATGAGGAACTACTGAACTCAATCACTTGCTGCCGTTACTCAACAGTTTTCTGTTGAGGTCTATCCCGTAG
AGGTAGTCAAATTGGATCAGTGATCGATTTCTAGGTTTCATCGTAAACCTAATTGGTTACTTCCAATTACGTAAATCAAT
AGTTCAAACCGCACTCAAAGGTAGGGCATTTCCCATTGATATAGGAACTTTTGTACCAGAAACAATAGTATCTCCAATTA
TAGCCCCTCTGGGATGTAAAATATATCTCTTCTCACCATCCCCATAGTGTATGAGACAAATGTATGCATTTCGATTAGGA
TCGTATTCTATGGTTACGATTCTACCAGATATGTCTTTTTGATTCCGTCGAAAATCGATTTTACGGTATAGGCGCTTATG
ACCTCCCCCTCTATGCCTTGCGGTAATGATTCCTCTGGCATTACGACCTTTACCACACCGGTGCCGTCCATGGATCAATT
TATTTCGTGGATTGGATTTCACTTGCCTGTCTACGGTTCCCTTGCGTGTGCTCAGGATAGGTGTTTTGTATAAATGTTTC
GCCGTATTATTAAGTATTCTCCTTTAGTTCTTTTCTCTATCTAGAAGTGGAATAGAATAACCCGGTTGAAGGGTAATGAT
CATACGTCTGTAATGCATTGTATGTCCCAGAATAGGTCCCATTCTTCTACCCTTTCCGGGTAGTCGATGGCTATTCACAG
CTACTACCTTAACACCAAAGAAGAGCTCGACCCAATGCTTTATTTCTGTCTTAGTGAATCCCGATTCGACATTAAAAGTA
TATTGATTCTTTCCCAATAAACGAAGACTCTTTTCTGTAAATACTGCGTATTTGATTCCATCCATAAATCGACTTTCCCT
CCTATCCTCTGAGTTCCAGTATCGATAAGAATTCGAGTTCTTATTGTTCTTATGTTATGGTATGAATATACCATACCAAT
TCGTTATGTATGGATGATGGATGAGATTCCATGGATAGAGAGCCAGTTCCAATAGACTTATGGAACGTTCCCGTTCGCGT
GCATCCAGCAGGAATTGAACCCGCAAATTTACCAATTATGAGTTGGGCGCTTTAACCATTCAGCCATGGATGCTTAACAG
GGATCATCGTACATCGTAAATAACCAATTTTCATATAGAAAGACATATCATAGAAAAATGATATCAAAATATTCGGAGAT
GGCAAATATTCGGAGATGACTATGAAAACACCTCTCTGGATCCTCGAATTGAAAGAGAGATTGAGAGGGATCAAGAATCC
TAATTCTCGCTATTTGGAATGGATCCAATTCTATTGAGTCTGACTCATAGTGATCATTTCTCTTTAGCAAAGAAGGACCT
TGGTTATCAAAGGATTGAACAACCGGGATCCATTTACTTATGATACCTACTTGACATTGCTAACAAGGATCTAATGAATT
ATGAGTTTAATAGATCCTCTTTAGCAGAAAGACGTATATTCCTTGCTCATTATCAGACAATCACTTATTCGCAAACCTCG
TGTGGGGCTAATCGTTTTCATTTCCCATCTCATGGAAAACCCTTTTCGTTCCGCTTAGCCCTATCGGGTATTTTAGTGAT
AGGTTCTATAGGAACTGGACGATCCTATTTGGTCAAATACCTAACGAAAAATTCCTATTTTCCTTTCATTAAGGTACGAG
GGCTTCTTATTCCACAAGAACGAAAGCACCTTTTCATTCTTTCATATACTAGGGGTTTTTACTTGGAAAAGACAATGTTC
CATACTAAAGGATTCGGGTCCATAACCACGAGTTCCAGTGCATTAGATCTTGTAGCACTTAGCAACGAGGCCCTATCCAT
TAGTATTCCACATAAGAAATCCATTATAGAAACTAATACAATTAGATTAGCTCTTCATAGACAAACTTAGGGTTTGTGAG
CCAAGATAAGACCGGCTCGGGATCATGGGATCCTTTTCTATCAGATAGGAGGGGATCTTGTACAAAATAGACTTCTAAGT
AATAACCCCATAGATCCTATATCTATCTATATAAAATAAAGAGGCAATCGTGTCAGGAAGCGGGTTTTTCTTTGGCCAAA
CGGTACTTCGAACTTGGAACGAGCATGAGGAGATTAACGAGACTTCTTTCTCTTTTGAGTTTTTCTGGCGGACCGGTCGC
GCAAGATCTTTGGTCTTCCCCAGGAACCGATGAAAAAGTGGGTCGCTTCTTATGGACTCGCTCAGAATGATTCTTCTCTA
TCTATAGTTCATGGCCTATTAGAAGTAGAAGGTGCTCTGGTGCAATCCTTACCGACAGAAAAAGATTGCAGTCGGGTTGA
TAATAATCGAGTGCCATTACTTCGTCGGTCCGAACCAAGGAATCCGTTAGAAATGTTTTGAAATGGATATTGTTCTCTCT
TTGATCAGGGATTGCTATATGAAATGGGTAAGTCACCAATCCAATCCCTTTGACAAATCGGGTGTCATATTAGATATCAT
ATTCTATATATATAGAAATATCATAGAATAGACATATAGAATTTTTGGTTGGGAAATTCGAATGAATCATTGAGTGAAAA
AGGAGCAAAGAATGACAAAAGACGAGACTCTACTAGTCTTCACTCTTGTGGTTTCCTCGGTTTCTGTTTTCTTATTCGGG
ATCTTGCTTTTCATGGTTCTCATCTCTGCAACTCGCGATTTTCGCGAGAGAACCAAATCCAAGTTGGTGAAGATCATGAT
TTGGGCTAGCATAGTAGTTATTACCTTTGCAATTGCGGTTCGAATCTATCCGATCTTTATCTTTTTGCTCAAAGAACGAA
TAAAACCCCTTGTCGAAGCCCTTTATGATAAGCTTCCCTGGATCTGGGAAGTTTCTCTTTCACGGTATTGGGATCGTTTG
ATCGATTTCCTTGATCGCTACTTATGGGCGTGCGCTCAAAGGATACAAACAGGGATTCGCAAACAAAAAGGGGAATTCGT
AGTCACTTTTTCCTGTCGCGTAAAAAAAAAAGGCTTTACGCGAGAGCAATAGAGGTTGGGATACATCTATCTCTTCTGAG
CAACCTCTTTCTTTTGGATTCTTAAGACCACCCTTGCAGTAGGATACCGTCTGATTTAGGTTCTTTATTATCCCCTTCGA
GGGGTTTTTAGGATCGTTCAGGCTATATTTAGTCTATTTTGGCTTTTACTGTCTACTTTTCTCAGGGAGATGGTTAAGGA
CCTCAGAAGATAGAGGAGGGCGCCAGGCGCAGATTTCCGGAATACTTCTACGGGGAATGCTCATTCAATGAGCATTCTCC
ATATTATGCCTTGAAGAGGACTCGAACCTCCACGCTCTTTAGCACGAGATTTTGAGTCTCGCGTGTCTACCATTTCACCA
TCAAGGCATCTTGAAAGTGAATCATATTCCATGAATATGATATCTATCGAATGTGATATATGGAATATATGACAAAGGTG
GAGTCTTGGAGTATTTCGATCGATCGGTCATATAGGCCTGAGTCAGACATCAAATAGCTTCGATTTGCATTATCCGTAGG
ACACCTTATATGTATCAAAATCGATATCAAAATCAAAAAGATGTACAATCCAATTTCTCGATTCAATAGAAGCCCAAAGA
GGCACATATGGTACCCAAATAAGGATAGGATAGATATGTCAAAAGCAGGTCTGATTACACCTATTCCTAATTCTAAATAG
AATGTAAGGACGTAGGGATTTCTATGTAAACAGAGTATCCTATTTCCATAGGCTCGAATGACCCCTTCTCATAATAAGAA
TGTGCACGGTCTGGTCCGGTATGGAATGAACTTATAATCTGATGATCGAGTCGATTCCATGATTATAAGTTCATAACCCT
AGCAACCATTCCCATTTTGGGCGGAACAGATCTACTAATTCTTTTATTCCAGTTAGTAAGAGGGATCTTGAACTAAGAAA
TAGACCTAGCAGCTAAAAGAGGGTATCCTGAGCAATTGCAAGAATGGGGTTCATTGATATTCCTGGTATAGTAGATGCTA
TCACACATACAGTCATACTCAATTCGATGGAATTGTTTGATCTTAAAGGGGATCTTCTATAATTTCGCACATAAGGGGTT
ATTTCTTGGTTTCGTCCAGTCATTAATAACTTGATTATTTTTAGATAATAGTAGATAGAAAGAACGCTCGTAAGGAGTCC
TATTGAAACCAAGAAATATAGGCCTGCTTGCCATCCACACCAGAATAGATAGAGTTTTCCGAAGAAACCTGCTAGTGGAG
GAAGGCCTCCTAAGGATAAGAGACATAAGGCTAAAGAGAGAGCCAAAAAAGGATCTTTCGTGTATAATCCTGCATAATCT
CGAATATTATCAGTTCCGGTACGTAGACCAAATAATACAATGCAAGCAAAAGTTCCTAGATTCATGGAGATATAGAACAG
CATATAAGTTATCATGCTTGCATATCCATCATTTGAGTCTCCAACAATTATTCCAATAATTACATATCCGATTTGCCCTA
TGGACGAATATGCAAGCATACGTTTCATGCTTGTTTGAGTAATAGCAAGGAGATTCCCCACTATCATGCTAAGAATAGCT
AGGATTTCCAGAAGAAGATGCCATTCGTTTGATGAGAAATAAAAAGGAATATCGAGAATTCGCGTGGCTGAAGCTGAAGC
AGCTACTTTCGAAGTAACAGAAAGAAAAGCAACGACTGGAGTGGGGGAGTCAGAGTCGAAAAGAGGATTCCTCGCTTCTT
TCTCTCATGCAAAACCGTGCATGAGACTTTCATCTCGCACGGCTCCTAAGTGATAAAAGAAAGAAGAACTCGCCTTCTTT
CTTTTTTGATTACCTTCCTCGCGTATGTATAAGACCGAATCCATTCTTTTTCGAAATGGATTTCGAAAAAGAACTACTAA
TCCTTAACTTTTCGAGGAATCCTTCATCAGTGGTTGTGAATGACTGACTTTTTCAATCCTTTCGACCTTGGTTCCGTAGG
AGCAAGTCAGAAAGGTTGAGAAATAGAACCATCTGATTTGATTCGTTCCCAATAGCCATGAGATGATCATCTTAGGGTGA
TCCTTTTGTCAACGGATGCTCCTATTACACTCGTAGTCTCTGAAGGATGAGAACCCACTATGTAGCATCTACATCGATAA
TTCAAGCATTGTATACGTCATTAGTCCGATTCTTTGTAGGAACTACCCGTAATAACGAGCTTGCAAAATGGATCTGTTTA
TCATAAAGAGATTCGTTGTTCCTGACCCTGCTTCACCTTAATTGTTATTTGAACAAAAAGATCACAATAAACTTTTGGTA
AAAGTTCTGTCTTGGTCGGAGTGGGGATAGCATTTCTCTTCTGCATGTCTATGGAGTTTTGCAAAACCCAAACACCTCAG
AGATAGATATAGAGGTAGGAATTTGTCGAACGAACCACACTCCTTCGTAGACGTCAGGAGTCCATTGATGAAAAGGGGCT
GGGGAAAGCTTGAACCCAAGTCCTACAGTGATGAATATAAGCGCAATTGAAATTCCTGGGGAGTTATACATTTGTGTATT
GATAAGACCATTCACAATTTCTTGAAGCTCGATCTCCCCCCCAGATGAACCATATAGCCAAGAGAAACCATGAACCAGAA
TAGAAGAGCTTGCCCCACCCATGAGTAAATATTTCATAGTAGCCTCATTAGACCGTAGATCTCTCTTGGTATATCCAGAC
AATAGGTAGGAACATAAACTGAAACATTCTGGAGCTACAAAGATAGTTATTAAATCGTTAGCACCACATAAAAACATTCC
CCCTAGAGTAGCTGTTAATACGAATAACAGAAACTCTGTTATAGCCATTTCTGTACATTCAATGTACTCTACGGATAGAG
GAATACATAAAGTTGAACATAATAAAATAAGAAATTGAAAGATTTCGTTGAAATTGTTCGTTTGGAAATTTCCCGAAAAG
CTAATTATAGGTTCTTCTCTCCATCGGAACAATAGGGCCGTTATGCTTATTACTAAACTTGTTGAAGAGATGAAATAGAA
CCAAGGTCTATCTTTTTGATCAGAGGTTAAATCGATCATCAGAAGAAGAATTAGGCCAAAAATTAGGATACATTCTGGGA
AAATGAAACTTCCATTGAAGAGAAGCAAATGAAACGCTTTCATAAAAATTCTCGTAGAATCGAGAATGAAGTTTTCATTC
TGTACATGCCAGATCATGAATTAGTAACTGCATCCAATCTCCGAAAAGTCCCGATTGTTTCGATGGGATATTTACGGAAT
CACCATGAATAGGATCAAACCTTATTCCATGCTATTTCCATAAGATTCCTCTTTCTTATTCTTAAGCAAGCCCCCGAGAG
GGCTTAGTTGATCATAATTTCTGTTTTCTCTTTCTTTTCCTTTTTGTTTGTTTCGAAAAAGATATCGTCCGATTCTCCTT
CTATTGACTCTTTTCCGATCGAGATGTATGGATCCATGTGTCTACATACCTAGATTCTGTTCATGGATTAACGAAAATGT
GCAAGAGCTCTATTTGCCTCTGCCATTCTATGAGTCGCTTCCTTTTTGCGTATGGCACCCCCACTCCCTTTGGCAGCATC
TACTAATTCGGAACTTAATTTGAAAGCCATATTTCGACCCGGACGCTTTTGGGATGCTTCTAATAACCAACGAATGGCAA
GTGCTCTTCCTTGTTTAGATCCTATTTCAATTGGAACTTTCCGCGTCGATCCTTTTTTATTACGTCTTGTTTTTACTCCT
ATATTGGGAGTTACTCTACGTATTGCTTGACGTAAAACCAATAGTGGATTTGTTTCTGTCTTTTGTTGAATCTTTTTCAC
GGCTCGATAGAGAATTTGATAAGCCAATGATTTTTTTCCGTCTTTCATAATATGGTTAACCACCATGTTAACTAATCGAT
TACGAAAAATTGGATCGGATTTTGCAGTTCTTTTTTCTGCAGTACCTCGACGTGACATGAGCGTGAAAGAGGTTCAAGAA
TCCGTTTTCTTTTTATAAGGGCTAAAAACGAATCACTTATTTTTTTGGCTTTTTGACCCCATATTGTAGGGTGGATCTCG
AAAGATAGGAAAGATCTCCCTCCAAGCCGTACATACGACTTTCATCGAATACGGCTTTCCACAGAATTCTATAGGGATCT
ATGAGATCGAGTATGGAATTCTGTTTACTCACTTTAAATTGAGTATCCGTTTCCCTCCTTTTCCCGCTAGGATCGGAAAT
CCTGTATTTTCCATATCCATACGATCGAGTCCTTAGGTTTCCGAAATAGTGTAATGGAAAAAGAAGTGCTTCGAATCATT
GCTATTTGACTCGGACCTGTTCTGAAAAAGTCGAGGTATTTCGAATTGTTTGTTGACACGGACAAAGTAAGGGAAAACCT
CTGAAAGAATTTCCATATTGACCTTGGACATATAAGAGTTCCGAATCGAATCTCTTTAGAAAGAAGATCTTTTGTCTCAT
GGTAGCCTGCTCCAGTCCCCTTACGAAACTTTCGTTATTGGGTTAGCCATACACTTCACATGTTTCTAGCGATTCACATG
GCATCATCAAATGATACAAGTCTTGGATAAGAATCTACAACGCACTAGAACGCCCTTGTTGACGATTCTTTACTGCGACA
GCATCTAGGGTTCCTCGAATAATGCGATATCTCACACCGGGTAAATCCTTAACCCTTCCTCCTCTTACTAATACTACAGA
ATGTTCTTGTAAATTATGGCCAATACCAGGTATATAAGCAGTGATTTCAAATCCAGAGGTTAATCGTACTCTGGCAACTT
TACGTAAGGCAGAGTTGGGTTTTTTGGGGTTGATAGTGGAAAAGTCGACAGATAAGTCACCCTTACCGTCCCTCTACAGA
ACCGTACATGAGATTTTCACCTCATACGGCTCCTCGTTCAATTCTTTCGAAGGGATCCTTTTCCTCGTTCGAGAGTCTCC
GCCCTTCTTCCACTCCGTCCCGAAGACTAACTAAGACCAATTGAGTCACGTTTTCATGTTCTAATTGAACACTTTCCATT
TATGATTAAAGGAGAAGATTGTTCTTTTACCAAACATATGCGGATCAAATCACGTCTTATAATAAGAAGAAATCTTTCTC
GGTATCAATCCCCTTGCCCCTCATTCTTTGAGAATCAGAAGGATCCTTTTCGAGTTTACATTTCTTCATTTGGAATCTGG
GCTCTTCTATCTTCGACTTATTTTTTTGGCTTTATTCTTTATTTATTTCATTTTGATTTTTCCCTCTTCCTCTATCCCTA
TCCTCTAGGTACAGCGTTTGCATCAATAGAGAACTTTTTCCTCTGTATGAATCGATATTATTCCATTCCAATTTCTTCCC
GAAACTTCCCAAGAGAAAAATCCCGAATTGGATCCAAAATTGACGGGTTAATGTGAGCTTATCCATGCGGTTAGGCACTC
TTCAAATAGGAATCCATTTTCTAACTGGCTTTCGTGCTTTGGTGAGTCGTCCGAGATCCTTTCGATGACCTATGTTGTGT
TGAAGGAATATCTATATGATCCGATCGATTGCATAAGACCCGCGGTAGCAATAGAACGGGGAAAGTATACAGAAAAGACA
GTTCTTTTCAATTTCGATTATCTATATATTAGTTCGTTTCTATTTCTAGATATCTATTTCTATATATTAGTATTAGTTAG
TAGTACTATTAGTTAGCGATCCCGGCTCTGTGAGTTCTTTCTTCCGTGATGAACTGTTGGCACCAGTCCTACATTTTTTC
TCTGTGGACCAAGGAGAAAGGGGGCTCAGCAGGAAGAGGATTGTACCATGAGAGAAGCACAGAGGTCAACCCGCTTCAAA
TATGGAACATGGATTCTGGCAATGCAACGGAGTTGGGTCCTCATATCGATCCGAATGAATCAGTCTTTCTACAGAGGTCA
ATCTTTGCCTATTAGGCAAGAGGATAGTAAGTTCGAAATTCTGTCTCGGTAGGACATGGATTTCTATTACTATGAAATTC
ATAAATGAAAATGAAGTAGTTAATGGGAGGGCTACCATTATCCTTTTTCTTGTATGTGTTCCTAAGAGAAGGAATTTGTC
CATTTCATGTTTTGAGGTCTCAAAAAAAAAGGGCGTGGAAACAGATAGAAACTCTTGAATGGAAATTGAAAAGAAATGTA
GCCCCAGTTCCTTCGGAAATGGTAAGATCTTTGGCGCAAGAAGAAGGGGCGACCCATATCATCTTGACTTGGTTCTGCTT
CCCCTGTTTTTTTAAGAATACCGAGTCGGGTTCTTCTCTTACCAGTATCGAATAGAACATGCTGAACAAGATCTTCTTCA
TGGAAACCTGCTCGATTTAGATCGGGAAAATCGTAGAGATTTTATGAAACCATGTGCTATGGCTCGAATCCATAGTCAAT
CCTATTTTTGATAGGACCGGTTGACAATTGAATCTAATTTTTCCCATTATTTTATTTGACTATCCATAATAGTGCGGAAA
GAAAGCCCGGAGGAAGAGTGGCCTGGCCTTGAGTTTCTCGCCCCTTTGCCTTAGGATTCGTTAATTCTCTTTCTCGATGG
GATGGGGAAGGGATATAACTCAGCGGTAGAGTGTCACCTTGACGTGGTGGAAGTCATCAGTTCGAGCCTGATTATCCCTA
AACCCAATGTGAGTTTTTTCTATTTTGACTTACTCCCCCACCACGATCGAACGGAAATAGATAAGAGGCTTGTGGGATTG
ACGTGATAGGGTAGGGTTGGCTATACTGCTGGTGGCGAACTCCAGGCTAATAATCTGAAGCGCATGGATACAAGTTATCC
TTGGAAGGAAAGACAATTCCGAATCCGCTTTGTCTACGAATAAGGAAGCTATAAGTAATGCAACTATGAATCTCATGGAG
AGTTCGATCCTGGCTCAGGATGAACGCTGGCGGCATGCTTAACACATGCAAGTCGAACGGGAAGTGGTGTTTCCAGTGGC
GAACGGGTGAGTAACGCGTAAGAACCTGCCCTTGGGAGGGGAACAACAACTGGAAACGGTTGCTAATACCCCGTAGGCTG
AGGAGCAAAAGGAGAAATCCGCCCAAGGAGGGGCTCGCGTCTGATTAGCTAGTTGGTGAGGCAATAGCTTACCAAGGCGA
TGATCAGTAGCTGGTCCGAGAGGATGATCAGCCACACTGGGACTGAGACACGGCCCAGACTCCTACGGGAGGCAGCAGTG
GGGAATTTTCCGCAATGGGCGAAAGCCTGACGGAGCAATGCCGCGTGGAGGTGGAAGGCCTACGGGTCGTCAACTTCTTT
TCTCGGAGAAGAAACAATGACGGTATCTGAGGAATAAGCATCGGCTAACTCTGTGCCAGCAGCCGCGGTAAGACAGAGGA
TGCAAGCGTTATCCGGAATGATTGGGCGTAAAGCGTCTGTAGGTGGCTTTTCAAGTCCGCCGTCAAATCCCAGGGCTCAA
CCCTGGACAGGCGGTGGAAACTACCAAGCTGGAGTACGGTAGGGGCAGAGGGAATTTCCGGTGGAGCGGTGAAATGCATT
GAGATCGGAAAGAACACCAACGGCGAAAGCACTCTGCTGGGCCGACACTGACACTGAGAGACGAAAGCTAGGGGAGCAAA
TGGGATTAGAGACCCCAGTAGTCCTAGCCGTAAACGATGGATACTAGGTGCTGTGCGACTCGACCCGTGCAGTGCTGTAG
CTAACGCGTTAAGTATCCCGCCTGGGGAGTACGTTCGCAAGAATGAAACTCAAAGGAATTGACGGGGGCCCGCACAAGCG
GTGGAGCATGTGGTTTAATTCGATGCAAAGCGAAGAACCTTACCAGGGCTTGACATGCCGCGAATCCTCTTGAAAGAGAG
GGGTGCCCTCGGGAACGCGGACACAGGTGGTGCATGGCTGTCGTCAGCTCGTGCCGTAAGGTGTTGGGTTAAGTCTCGCA
ACGAGCGCAACCCTCGTGTTTAGTTGCCACTATGAGTTTGGAACCCTGAACAGACCGCCGGTGTTAAGCCGGAGGAAGGA
GAGGATGAGGCCAAGTCATCATGCCCCTTATGCCCTGGGCGACACACGTGCTACAATGGGCGGGACAAAGGGTCGCGATC
TCGCGAGGGTGAGCTAACTCCAAAAACCCGTCCTCAGTTCGGATTGCAGGCTGCAACTCGCCTGCATGAAGCAGGAATCG
CTAGTAATCGCCGGTCAGCCATACGGCGGTGAATCCGTTCCCGGGCCTTGTACACACCGCCCGTCACACTATAGGAGCTG
GCCAGGTTTGAAGTCATTACCCTTAACCGTAAGGAGGGGGATGCCTAAGGCTAGGCTTGCGACTGGAGTGAAGTCGTAAC
AAGGTAGCCGTACTGGAAGGTGCGGCTGGATCACCTCCTTTTCAGGGAGAGCTAATGCTTATGCTTATTGGGTATTTTGG
TTTGACACTGCTTCACGCCCAAAAAGAAGGCAGCTACGTCTGAGCTAAACTTGGATATGGAAGTCTTCTTTCGTTTAGGG
TGAAGTAAGACCAAGCTCATGAGCTTATTATCCTAGGTCGGAACAAATTAGTTGATAGCGATAGGATCCCCTTTTTGACG
TCCCCATGTCCCCCCGTGTGGTGTGGCGGCATGGGGATGTCAAAAGGAAAGGGATGGAGTTTTTCTCGCTTTTGGCGTAG
CAGGCCTCCCTTTGGGAGGCCCGCGCGACGGGCTATTAGCTCAGTGGTAGAGCGCGCCCCTGATAATTGCGTCGTTGTGC
CTGGGCTGTGAGGGCTCTCAGCCACATGGATAGTTCAATGTGCTCATCAGCGCCTGACCCGAAGATGTGGATCATCCAAG
GCACATTAGCATGGCGTACTCCTCCTGTTTGAATCGGAGTTTGAAACCAAACAAACTTCTCCTCAGGAGGATAGATGGGG
CGATTCAGGTGAGATCCCATGTAGATCTAACTTTCTATTCACTCGTGGGATCCGGGCGGTCCGGGGGGGGGGCCACCGCG
GCTCCTCTCTTCTCGAGAATCCATACATCCCTTATCAGTGTATGGAGAGCTATCTCTCGAGCACAGGTTGAGGTTCGTCC
TCAATGGGAAAATGGAGCACCTAACAACGCATCTTCACAGACCAAGAACTACGAGATCACCCCTTTCATTCTGGGGTGAC
GGAGGGATCGTACCATTTGAGCCTTTTGACTCGAAATGGGAGCAGGTTTGAAAAAGGATCTTAGAGTGTCTAGGGTTGGG
CCAGGAGGGTCTCTTAACCCCTTCCTTTTTCTGCCCATCGGAGTTATTTCCCAAGGACTTGCCATGGTAAGGGGGAGAAG
GGGGAAGAAGCACACTTGAAGAGCGCAGTACAACGGGGAGTTGTATGCTGCGTTCGGGAAGGATGAATCGCTCCCGAAAA
GGAATCTATTGATTCTCTCCCAATTGGTTGGATCGTAGGGGCGATGATTTACTTCACGGGCGAGGTCTCTGGTTCAAGTC
CAGGATGGCCCAGCTGCGCCAGGGAAAAGAATAGAAGAAGCATCTGACTCTTTCATGCATACTCCACTTGGCTCGGGGGG
GATATAGCTCAGTTGGTAGAGCTCCGCTCTTGCAATTGGGTCGTTGCGATTACGGGTTGGCTGTCTAATTGTCCAGGCGG
TAATGATAGTATCTTGTACCTGAACCGGTGGCTCACTTTTTCTAAGTAATGGGGAAGAGGACTGAAACATGCCACTGAAA
GACTCTACTGAGACAAAAAGATGGGCTGTCAAAAAGGTAGAGGAGGTAGGATGGGCAGTTGGTCAGATCTAGTATGGATC
ATACATGGACGATAGTTGGAGTCGGCGGCTCTCCTAGGCTTCCCTCATCTGGGATCCCTGGGGAAGAGGATCAAGTTGGC
CCTTGCGAATAGCTTGATGCACTATCTCCCTTCAACCCTTTGAGCGAAATGTGGCAAAAGGAAGGAAAATCCATGGACCG
ACCCCATTGTCTCCACCCCGTAGGAACTACGAGATCACCCCAAGGACGCCTTCGGCGTCCAGGGGTCACGGACCGACCAT
AGACCCTGTTCAATAAGTGGAACACATTAGCCGTCCGCTCTCCGGTTGGGCAGTAAGGGTCGGAGAAGGGCAATCACTCG
TTCTTAAAACCAGCATTCTTAAGTTAAGATCAAAGAGTCGGGCGGAAAAAGGGGAGAGCTCCCCGTTCCAGGTTCTCCTG
TAGCTGGATTCCCCGGAACCACAAGAATCCTTATAATGCGATTCCAACTCAGCACCTTTTGTTTTGAGATTTTGAGAAGA
GTTGCTCTTTGGAGAGCACAGTACGATGAAAGTTGTAAGCTGTGTTCGGGGGGGAGTTATTGCCTATCGTTGGCCTCTAT
GGTAGAACCCGTCGGGGAGGCCTGAGAGGCGGTGGTTTACCCTGTGGCGGATGTCAGCGGTTCGAGTCCGCTTATCTCCA
GCCCGTGAACTTAGCGGATACTATGATAGCACCAAATTTTGCCAATTCGGCAGTTCGATCTATGATTTTGCATTCATGGA
CGTTGATAAGATCCTTCCATTTAGTAGCACCTTAGGATGGCATAGCCTTAACGTTAATGGCGAGGTTCAAAAGAGGAAAG
GCTTGCGGTGGATACCTAGGCACCCAGAGACGAGGAAGGGCGTAGCAAGCGACGAAATGCTTCGGGGAGTTGAAAATAAG
CATAGATCCGGAGATTCCCAAATAGGTCAACCTTTTGAACTGCCTGCTGAATCCATGAGCAGGCAAGAGACAACCTGGCG
AACTGAAACATCTTAGTAGCCAGAGGAAAAGAAAGCAAAAGCGATTCCCGTAGTAGCGGCGAGCGAAATGGGAGCAGCCT
AAACCGTGAAAACGGGGTTGTGGGAGAGCAACACAAGCGTTGTGCTGCTAGGCGAAGCGGTTGAGTGCCGCACCCTAGAT
GGCTAAAGTCCAGTAGCCGAAAGCATCACTAGCTTACGCTCTGACCCGAGTAGCATGGGGCACGTGGAATCCCGTGTGAA
TCAGCAAGGACCACCTTGCAAGGCTAAATACTCCTGGGTGACCGATAGCGAAGTAGTACCGTGAGGGAAAGGTGAAAAGA
ACCCCCAGTGGGTAGTGAAATAGAACGTGAAACCGTGCTGAGCTCCCAAGCAGTGGGAGGAGAAAGTGATCTCTGACCGC
GTGCCTGTTGAAGAATGAGCCGGCGACTCATAGGCAGTGGCTTGGTTAAGGGAATGGAACCCACCGGAGCCGTAGCGAAA
GCGAGTCTTCATAGGGCGATTGTCACTGCTTATGGACCCGAACCTGGGTGATCTATCCATGACCAGGATGAAGCTTGGAT
GAAACTAAGCAGAGGTCCGAACCGACTGATGTTGAAGAATCAGCGGATGAGTTGTGGTTAGGGGTGAAATGCCACTCGAA
CCCAGAGCTAGCTGGTTCTCCCCGAAATGCGTTGAGGCGCAGCAGTTGACTGGACATCTAGGGGTAAAGCACTGTTTCGG
TGCGGGCTGCGCGAGCGGTACCAAATCGAGGCAAACTCTGAATACTAGATATGACCCAAAAATAACAGGGGTCAAGGTCG
GCCAGTGAGACGATGGGGGATAAGCTTCATCGTCGAGAGGGAAACAGCCCGGATCACCAGCTAAGGCCCCTAAATGACCG
CTCAGTGATAAAGGAGGTGGGGGTGCAAAGACAGCCAGGAGGTTTGCCTAGAAGCAGCCACCCTTTAAAGAGTGCGTAAT
AGCTCACTGATCGAGCGCCCTTGCGCTGAAGATGAACGGGGCTAAGCGATCTGCCGAAGCTGTGGGATGTTAAAATGCAT
CGGTAGGGGAGCGTTCCGCCTTAGAGGGAAGCAACCGCGAAAGCGGGGGTCGACGAAGCGGAAGCGAGAATGTCGGCTTG
AGTAACGAAAACATTGGTGAGAATCCAATGCCCCGAAAACCCAAGGTTTCCTCCGCAAGGTTCGTCCACGGAGGGTGAGT
CAGGGCCTAAGATCAGGCCGAAAGGCGTAGTCGATGGACAACAGGTTAATATTCCTGTACTACCCCTTGTTGGTACGGAG
GGACGGAGGAGGCTAGGTTAGCCGAAAGATGGTTATAGGTTTAAGGACACAAGGTGACCCTGCTTTTTCAGGGTAAGAAG
GGGTAGAGAAAATGCCTCGAGCCGAGATCCGAGTACCAAGCGCTGCAGCGCTGAAGTACGAGCTCCGTGGACTAGCTATT
GCTTCTCCACGAGGCTCATACCAGGCGCTACGGCGCTGAAGTATGTAACCCATGCCATACTCCCAGGAAAAGCTCGAACG
ACCTTCAACAAAGGGGTACCTGTACCCGAAACCGACACAGGTGGGTAGGTAGAGAATACCTAGGGGCGCGAGACAACTCT
CTCTAAGGAACTCGGCAAAATAGCCCCGTAACTTCGGGAGAAGGGGTGCCCCCTCACAAAAGGGGGTCGCAGTGACCAGG
CCCGGGCGACTGTTTACCAAAAACACAGGTCTCCGCAAAGTCGTAAGACCATGTATGGGGGCTGACGCCTGCCCAGTGCC
GGAAGGTCAAGGAAGTTGGTGAACTGATGACAGGGAAGCCGGCGACCGAAGCCCCGGTGAACGGCGGCCGTAACTATAAC
GGTCCTAAGGTAGCGAAATTCCTTGTCGGGTAAGTTCCGACCCGCACGAAAGGCGTAACGATCTGGGCACTGTCTCGGAG
AGAGGCTCGGTGAAATAGACATGTCTGTGAAGATGCGGACTACCTGCACCTGGACAGAAAGACCCTATGAAGCTTTACTG
TTCCCTGGGATTGGCTTTGGGCCTTTCCTGCGCAGCTTAGGTGGAAGGCGAAGAAGGCCCCCTTCCGGGGGGGCCCGAGC
CATCAGTGAGATACCACTCTGGAAGAGCTCGGATTCTAACCTTGTGTCAGACCCGCGGGCCAAGGGACAGTCTCAGGTAG
ACAGTTTCTATGGGGCGTAGGCCTCCCAAAAGGTAACGGAGGCGTGCAAAGGTTTCCTCGGGCCAGACGGACATTGGTCC
TCGAGTGCAAAGGCAGAAGGGAGCTTGACTGCAAGACTCACCCGTCGAGCAGAGACGAAAGTCGGCCTTAGTGATCCGAC
GGTGCCGAGTGGAAGGGCCGTCGCTCAACGGATAAAAGTTACTCTAGGGATAACAGGCTGATCTTCCCCAAGAGTCCACA
TCGACGGGAAGGTTTGGCACCTCGATGTCGGCTCTTCGCCACCTGGAGCTGTAGGTGGTTCCAAGGGTTGGGCTGTTCGC
CCATTAATGCGGTACGTGAGCTGGGTTCAGAACGTCGTGAGACAGTTCGGTCCATATCCGGTGTGGGCGTTAGAGCATTG
AGAGGACCTTTCCCTAGTACGAGAGGACCGGGAAGGACGCACCTCTGGTGTACCAGTTATCGTGCCTACGGTAAACGCTG
GGTAGCCAAGTGCGGAGAGGATAACTGCTGAAAGCATATAAGTAGTAAGCCCACCCCAAGATGAGTGCTCTCTCCTCCGA
CTTCCCTAGAGCCTCCGGTGTCACAGCCGAGACAGCGACGGGTTCTCCACCCATACGGGGATGGAGCGACAGAAGTATGG
AAATAGGATAAGGTAGCGGCGAGACGAGCCGTTTAAATAGGTGTCAAGTGGAAGTGCAGTGATGTATGCAGCTGAGGCAT
CCTAACGAACGAACGATTTGAACCTTGTTCCTACACGACCTGATCAAATTGATCAGGCACTTGCCATCTATCTTCATTGT
TCAACTCTTTGATGAAAAGATGAAAAAACCAAAAAAAAGCTCTGCCCTTCCATCTCTTGGATAAATAGAGAGGGAGGGCA
GAGTCCTTTGGTGTCCCTTCCAGTTAAGAATTGGGGCTTCACAATTACTAGCCAATATTTCTCTCATGCCTTTTCTCGTT
CATGGTTCGATATTCTGGTGTCCTAGGCGTAGAGGAACCACACCAATCCATCCCGAATTTGGTGGTTAAACTCTACTGCG
GTGACGATACTGTAGGGGAGGTCCTGCGGCAAAATAGCTCGATGCCAGAATGATAAAAAGCTTAACACCTCTTATTTGAC
TTTTTCACTATTTTGAAATACGAAAAAGATCCAAATCCAAAACGCAAAGGTCGTCTTATTCAAAACCTCAATCATCACAT
CCCCTCTCTCCCACTTCACACCTCAGAACACACTGTTCTTATAGAGAGAAAGGCGCTTTCCCATCTTCTTAGCCCGAAAT
GAAATGGCTGAGGAGAAGAAGGTTCCTTTTGGGGGGTACCCCCGGGAAGAGATCCAGTGGAGACGGGGTGGGCCTGTAGC
TCAGAGGATTAGAGCACGTGGCTACGAACCACGGTGTCGGGGGTTCGAATCCCTCCTCGCCCACAGCCTTCCAAAGGGGG
AAGGGCCTTTACTTTCTCCCTGAGGGTAGGAAAATCATGATCGGAATAGCAGACGTAAAGCTATTGAACTTGGGTATGCT
CTTTCCTTTTGTCGAAGTGGAATCGTAGAACAGAATGTGATACGATGAGATAGAATGCAATAGAAACAAGGATAGCGAAC
GGGTTACCTACTCCTAAGGGTCAAAGCAAGCCTTTTAATTCTATTCTTTATTCTTACATTAAAGAATGAATCAAATCTCC
CCAAGTAGGATTCGAACCTACGACCAGTCAGTTAACAGCCGACCGCTCTACCACTGAGCTACTGAGGAACAAGGGGAGAT
TCGACCTCCTAGAGTTCAACTCCCGCTCTCAACCCATGAACAATATGAGTCCGAAGCTTCTTTCGTAACTCCCGGAATTT
CTTCGTAGTGGCTCCGTTCCATGCCTCATTTCATAGGGAAGTCAAAAGTGGCTCTATTTCATTCTATTTCACTTCCTAGC
ACTTCCTATCATTTAATATCCATCCCTTTGGTCTTATTGACATAAGAGATGCCATTTATAGTCTATCTCTTTCTATATAT
GGAAAGTCAAGAAATTCTCATCGAAACATCGAGAAATTGTGCATATAGAAAACTCTAAAGAAAAAAAAAGGAGACCCATG
CCATGATTTGAAAATCTTTTCTACTTAGTAGTCTAAGTTTCTCGATGAGGATAATTAATTCGGTCGTTGTGGTCGGACTC
TATTATGGATTTCTGACCACATTCTCCATAGATCCCTCTTAGATCTTCTTTCTCCAATCTTGGGTTAGGGAAGAAGGACA
TATTCGCGAATACTCGTGGTTTCATTATGGGGCAGCTCATGATCTTCATATCGATCTATTATCCACCTCCGCATCTATTC
TTTCTTAGCTAAACGGGTGGAAGATCCATCCAATTTGGTTATATCATGAACTCGAAAAACAGATCTGAATGTGACTGAAA
TGCACGATCTTCACAGGTATCACTTTTCACGATACCTAAACTAAACCTAAAAGGTGGAATAGCGATTTTCGAACCATTTC
CTATAAGAGAATGGTTTCCATTACTTTGAGAAATGGATTCTATATCAAACTATAGCTATTGCATTAAAGAAGAAAAGAAA
CTAATAGAAGTCGAAGACGCGGAATGATAGTGAATAGAGAAAAAGATTCTTCTGATTTTCTTGTTCCTGAAAATATTCTA
TCTATCTCCTAGACGCCGTAGAGAATTGAGAATTTTCATGTCTTTCAATTCTCGTACTCGTAATTGGAAAGTTACGGAAG
GAGATCCATCATTTTGCAATGAAAACAACATAAAAAACTCTGGACAATTTCGAAATCAGACCAAGCGTCTTAATACATAT
GCAAAAAAATTCATTATTGGCCCACCATTGATTCCAAGATTTAGCTTTTATGAATCGCTATTGGTTTGATACGAATAATG
GCAGTCGTTTCAGTATGTTAAGGATACAGATGTATCCACAATTCATTTAGAGTTACTTAATAGCCTATTTCTTATACTAT
ATCTCTATCCCGTGAAATTCGCGAGCCGAAAGATGGATGCATATGCTGTGTTTCATTTTGCTAAATGATATCAATTAAAT
GGTGTATCAATTCTATAAATTGGATATAGCAATAAATAAATCAGAAAAATTCTTTTATTTTAGATAGAAGAAATGTTTCT
TCTATCTAAAATAAAAGAATGTACCCTTCTATCCAAATCCAATTTGCATCGATAAAATAAATCCAAATTATAGATTCCAG
CAGTAGATGAATAATTGCAAATTTTTGTGTGTACGAGATTCGAATAACTTCAAAATAACTGACATTATTTTTTATTTTTC
CTGATCAGAAAAATACATGAAAAAGAAAGGAGGTAGAAAAATTTTTTGATTTATGGTTAAAGAAGAAAAACAAGAAAACA
GGGGTTCTGTTGAATTTCAAGTATTCAGTTTCACCAATAAGATACGGAGACTTGCTTCCCATTTGGAATTACACAAAAAA
GATTTTTCATCGGAAAGAGGTCTACGAAGACTTTTGGGAAAACGTCAACGTTTGCTGGCTTATTTGGCAAAGAAAAATAG
AGTACGTTATAAGAAATTAATAAGTCAGTTGGATATTCGGGAGAAGTAATTTAATCGTTCGAATTTTTTTCTTATTTTAT
TAGTAGTCTTATAGTAGTCTTAGATTTTGCATTTTGATGAGCCTCGTTTTGAGGAATTCATGGAATAATGAATTAAGGAA
GAAAAAAGAATATGAACAAGGATACATAACATAAAAAAAAGAATAGATAAGACGATATTCGACCTCCCCCCACATATTTA
ATTTCTTCTCCTATACAAAAACCAGCAAGACCTACTCCATTGATAATTCCATCAATGACACTTTTATCAAAAAAATGCGT
TAGTTCGGCTAATCTTCTTATACCCAAGATAAAGACCCTAGTATAGAAAACATCTATATAACCGCGATTATATGACCAGC
TGTATATCTTTTTTTTTACTTGATCCAAAAAGAACTTTTTGGGATTCCCTTTTACTTTTACAAGGGAATTTTTAAAATTC
AAATTCTGAAAAAAAGAATACGAGGATCCATAGCATATATATGCTATGAATAGACCAAAAATAGCTAAACTTACAGAAGA
AATTGCATTAGTGAAAAACTCATATGAATTTATGGAATTTTCTTCGAAAAAGCTTATTGAAGGGGTTAGCCACTTTGATA
ATATGCTTAACTCCGATATTCCATTATCCCTTACTCCATTATCAAAATGGATTCCTATGGATCCAATGAACAAAGTAAAA
AACAGTAATATAAGAAGAGGAAATAGCATAGTATTTCCAGTTTCGCGAGGATAGACAAAAGTGTTTTTAGCCCCAAAGGG
AGTACTAAAGAATCCTATCCTATTTCTTATATTACTAGGAATTTTGGGTATATTTTGTGAAAAAAAAGAAACTCCACTCT
TCATTGTTGATAAAACAAAATCCCTATTGACTCCTTTGGGTATACTTTTTCCCCATAAGGATATTGAATACAAAGAACAT
TCTTTAGTACTACTGTAATTTTGAAAATGAACACGCAAATACCCATCAAAAGTAAGTAAATATATCCGAAACATATAAAA
TGCAGTTAATCCTGCAGTAAAAGAGGCTATTATTCCAAAAAAAGGTGAATACAACCAACTATTACTAAGGATTTCATCTT
TGGACCAGAAGCAAGCAAGAGGTGGAATACCACAAAGAGAAAGTGTACCACATAAAAAAGTAGTTCTTGTAATAGGAACA
TATTTTTTTAAACCACCCATAAGAACCATATTCTGACTTTTATCTGGTGAATATCCAACAAGAGGTTCCATTGAATGAAT
AACGGATCCAGATCCCAAGAACAATAAAGCTTTCGAATAAGCATGAGTGATCAAATGGAATAAAGCAGCTTGATAAGAAC
CTATACCTAGAGCTAACATCATATAACCCAATTGAGACATTGTAGAATAGGCTAAGCTTCTTTTAATATCTCTCTGAGCA
AGAGCTAAAGTCGCTCCTAAGAAAAGCGTTATTGTACCTATTAAAGAAATGAAACTCATTATCAAAGGTAATGATATGAA
AAGAGGAAGAAGTCGAGCTAAAAGAAAAATACCCGCAGCAACCATAGTTGCCGCGTGTATAAGAGCCGAAATGGGAGTGG
GTCCTTCCATAGCATCGGGTAACCATACGTGAAGAGGGAATTGTGCAGATTTTGCAACTGCACCAAGAAATAATAAAAAA
GCACATAAAGTAGTAAGTAATGAATTAATCCCATTATTAGGAATCCAGTTATTAGCTATTTTGAACAAATCCCGAAACTC
TAAACTACCTGTTATCCAAAAAAAACCTAAAATTCCTAATAACAGCCCAAAATCCCCTACACGATTAGTTACAAAAGCTT
TTTGACAAGCACTTGCTGCAATTGGTCGTGTAAACCAAAAGCCTATCAATAAATAGGAACACATTCCCACAAGTTCCCAA
AAAAAATAAATTTGTATCAAATTGGAACTAGTAACCAATCCCAACATGGAAGTATTAAAAAAACTTATATAAACAAAAAA
TCTCAAATATCCCTCATCGTGAGACATATAATCGTCACTATAAATAAGAACCAAGATTCCTACAGTAGTAATTAGTATTA
ACATAATAGAAGTAAGGGGATCAATCAAGTATCCAAATTCTAAGGAAAAATCATTATTGATGGTCCAAGACCATAGATAT
TGATAGATAGAACTCCCTTTTATTTGTTGAATAGACAGGTGAACTGAGAATACCAGAGCTATACTTAAGAGTAAAATACT
AGGAAAAGCCCATATGCGACGAAGATTTTTTGTTGCTGTCGGAATAAGAAAAAGACCAAGCCCCATTGACATAATAACTG
GAAGTGGGAGAAGAGGGATTACCCAGGCATATTGATATGTATGTTCCATAAGAAAAGAAATAGCAATTTTTAATTGAAAT
TTATAGTTCTTTTTTCTATAAAATAAAATTGTTTCCGATTCACCAAACCTATTCTTATCTCTTTCTCAAGGAATTAAAAA
ACAAAAAATAAGAATAAGATAAAAACTGGAATTCTGAATTTTTCAAAATTTGTCTCATTGAAATATTCAAAAATTCAGAA
TGGGTTTAGTTGCTTAAATTTCAAAATTTAATCAAAGAATTTCGTTATTTAGTTATTAGATAAAAAAAGATATTTATTAA
AATACAAAAAAAGATTGAATCATTTTACTTTCTATTCCTATTCTTTTTATTTTCTTTCTATTAAAATGAAATAGCACTCT
ATTCTTTCGTAACTGATTAATTGAATTTCAACTATATTTGAATTATATATTTATAGGAAATTATTGAATATTGCTTACTT
CATATAAAATGGAAATCCTAATGACTAGAATTATCTAAGTTTTAGAATGTCTTGTTTAAGAGATTAATTTTTTTTATTTT
GACTGGAATTCAATTCTTGAATACCTTCTCAACTTAATTAACTATTTGAATTTTACCTTCTTTTTATCCTCCCATATGAT
ATGAGGGCTTATCCCCCATACCTTATATTTATATATAGAATATATTTGATATATAAATTTTGATATATAAATTGATTTAA
ATAGAAAACCTTTGTATATAATATATCTTTGTATATATTGTATATTATTAAAACAAAGTCTAAAATATATATGAAAAATA
CGCTAAAAAACTCTTGTCTTATCCACGTTAGACAAAATGAAGTAAAAAATAATTTAAAATTTCGCTATCTTTCAGTATCT
AAGTATAAATACTAAGAAAAAACAGAAAGAAGGATTGATTTGCGACAATAGATGTCTTTCACATACAACTAGAAAAAACT
AATTCCCTTTTTCAATGGCAGTTCCAAAAAAACGTACTTCGATGTCAAAAAAGCGTATTCGTAAAAATATTTGGAAGAAA
AAGACTTATTTTTCCATAGTACAATCTTATTCCTTAGCAAAATCAAGATCATTTTCTAGTGGTAACGAGCATCCAAAACC
AAAGGGTTTTTCTGGGCAACAAACAAATAAGCAGGTTTTGGAATAATCTGACTATCCCAAAGAAATTTCAATTATATATA
TTTAATATGAATAATTTGGATTAATTAATGAATCTAGTTTTATATGTCGAATTCCTGGGTAGAATATTCTTAGAACTAAT
CCCTCTGTTATTTTGTTATATAGAACAAAAATTTTTGGTATATTGTGTCCTCAGTATTCTTTTCCTATAAAAGAACTTTT
TATAATAGAATCCTCCTATCTATTTTTTAGGAGGATTCTATTATAAAAAGTAGAGTATTTTTGCAAATGGACTCCCCCAA
TCTCGACGATTTGCCAGAAAATAACTATTATTCTTTTAAGTTAACTATTATTTCAAGTTAGCCGCTATGGTGAAATTGGT
AGACACGCTGCTCTTAGGAAGCAGTGCTCAAGCATCTCGGTTCGAGTCCGAGTGGCGGCATTCTCGAAAAAGAATACAAT
AGATTAGAAAATGGATTCAATTCGAAATTTCAAATTTTGTAATGGGACCTTCTCCTTATGCTATTTGTAACTTTAGAACA
TATACTAACTCATATCTCTTTCTCAACCATTTCAATTGTAATTACGATTCATTTGATAACCTTATTAGTTCGTGAACTTA
GGGGATTACGTGATTCGTCAGAAAAAGGAATGATAGCTACTTTTTTCTCTATAACAGGATTCTTAATTTCTCGTTGGATT
TCTTCGGGACATTTTCCATTAAGTAATTTATATGAGTCATTGATCTTCCTTTCATGGGCTCTGTATATTCTTCATACTAT
TCCTAAGATACAGAACTCGAAAAATGATTTAAGCACAATAACTACGCCAAGTACTATTTTAACGCAAGGTTTTGCCACGT
CGGGTCTTTTAACTGAAATGCATCAATCTACAATACTAGTACCTGCTCTCCAATCTCAGTGGTTAATGATGCATGTCAGT
ATGATGTTACTAAGCTATGCAACTCTTTTGTGCGGATCCTTATTATCCACCGCTTTTCTAATCATTAGATTTCGAAAGAA
TTTAGATTTTTTTCCTAAAAAGAAAAATGAAAATGTTTTAAATAAATTTGTATTTAGTGAGATTGAATATTTCTATGCAA
AAAGAAGTGCTTTAAAAAACACTTCATTTCCAAATTATTACAAATATCAATTAACTGCGCGTTTGGATTCTTGGAGTTAT
CGTGTCATTAGTCTCGGGTTTACTCTTTTAACCATAGGTATTCTTTGTGGAGCAGTATGGGCTAATGAGGCGTGGGGATC
CTATTGGAATTGGGATCCTAAGGAAACTTGGGCATTTATTACCTGGACCATATTTGCAATTTATTTACATAGTAGAACAA
ATCCAAATTGGAAGGGTACGAATTCTGCATTTGTAGCTTCGATAGGATTTCTTATAATTTGGATCTGCTATTTTGGTATC
AATCTTTTAGGAATAGGTTTACATAGTTATGGTTCATTTACATTACCATCTAAATGATTACATAACATAAAACCTTCATT
TTATGAAGGTTTTTTTATATTTTTGTTTGATTTGTGAACCCCTTTGAACGTCTTTTCAAAGGGGTTCACAAAAATTGGAA
ATAGATCTAATTAGACTTTTTTACTTTTTTCGGAATTTTTTTGTTTTTCCACTATGGAATATAGAGCGAACTAGTTAAAA
AAAGAAAATTCTATTTAGGATAATAATTGGATAAAAGGGCCTCTACCCTGTCAACGGATAGCGAGAGAACAAAATCTGGA
TAGATACCAATTCCTATTACTGGTAAAAAGATACAGATTAAAAGAAAGAGTTCTCGTGGTCCAGAATCCACAAAATTTGC
GTTTGGAACATGAAATAACTTATATCCATAGAACATCTGGCGTAACATAGATAATAAATAAATAGGAGTTAATACCATTC
CAATTGCCATTAAAAAAGTAATTAGCATTTTTGGCATTAACATAAATTTGGGACTAGTAATTAGTCCAAAAAATACTACT
AATTCTGCAACAAAACCGCTCATTCCCGGTAAGGCAAGAGAAGCCATTGAAAAGCTACTAAACATAGTAAAAATTTTGGG
CATTGGTATAGATATCCCCCCCAATTCTTCGAGATAAACAAGACGCATTCTATCACAAGCCGTTCCCGCCAAGAAAAAAA
GTGTAGCACCAATAAATCCATGGGATAATATTTGTAAAATAGCTCCATTTAGTCCAATGTTGGTTATGGAACCAATTCCT
ATAATTATGAAACCCATGTGAGATACAGAGGAGTAGGCTATTCTTTTTTTGAAATTTCGTTGACCAAGAGAAGTTGAAGC
TGCATAGATTATTTGCACCGCTCCTATTATTACTAACCAAGGAGAAAATAGATAATGAGCATGAGGTAACAATTCCATAT
TGATACGAATCAATCCGTATGCTCCCATCTTTAATAGTATTCCCGCTAAAAGCATACATGTACTGTAATGTGCTTCCCCA
TGGGTATCTGGTAACCACGTATGTAGAGGTATAATCGGCAATTTGACAGCATAAGCAATAAGGAAGCCAAAATAAAGTAG
TATTTCAAATGTTGCAGGGTATGATTGATTAATCAATCTTTCCATATCTAATCTTGGTTCGTTGGAACCATATAAGCCCA
TACCCAGAACTCCGATTAAGAAAAAAATGGAACCGCCTGCAGTATACAAAATAAACTTGGTAGCTGAATATAGACGCCTC
TTTCCCCCCCACATGGATAAAAGTAAGTAAACAGGAATTAATTCTAACTCCCACATGATAAAAAAAAGTAAAAGGTCTCG
TGAAGAAAATAATCCTATTTGACCGCTATACATTGCTAGCATAAGGAAATAGAATAATCGCGAATTCCGGGTAACTGGCC
AAGCCGCTAAAGTAGCTAAAGTAGTAATAAATCCTGTCAATAAAATAGATCCTAATGAAAGTCCATCGATTCCCAATCTC
CAGTGGAAATCAAAAACATCTATCCATTTAGAATCCTCCCTTAATTGCATTAAGGGATCCTCTAATTGGAAATGATAACA
GAATGCATAAGTCATTAGAAGGAATTCTAATAAACAAATAGAAATAGTATACCACCTAATGGTTTTGTTTCCTTTATGAG
GTAAAAAGAAAATTAATGAACCTGCAAATATCGGCAAAACAACAAGTATTGTTAACCAAGGAAAATAACTCATGATAAAG
TAATAAAGACAAGATACGTTTTGACCAGAAAAGCCCATGCTCGATTATTTTGAGCACAGGCTTCTTCGGTAAAGAGGAAT
CAGACGATTCAAGTGGAGTTTTTTGTAACGTATCAATAAGATAGCGCCATGCTGCGGGTTGTTTCAGGCCCTAAATAAAC
GCGAACACTTAAAAAATCTGTTGGGCAGGCGGATTCGCATCTCTTACAACCCACACAATCTTCGGTTCTCGGCGCAGAAG
CTATTTGCTTGGCTTTACATCCATCCCAAGGTATCATTTCTAATACATCTGTTGGACAAGCCCGTACACATTGAGTGCAT
CCTATACATGTATCATAAATTTTTACAGAATGTGACATTGGATCTATAAATTTTCCTTTTCAACATAAAAATTTTCGATC
TGGTAAAAATAAAATTAGTACTCTATAAGTTAGATGTATTGTAGACACCAGACGAAGCAATGGTTTATCCAAACTTTAAC
AAATAATGTAATATATTTCTTAATCTGTTTGTGAGAAAGCGTGAAAAGAGCCAAGAGACTTGAATTTAAGACTTCAACAT
TCATAATTATACGAATTCTACATACTAATTCGAATTAGCCAATAAATTAGCTATCATCTTTTCAATAGAAATTATTGCAA
TTTGAATATTGCAATATCAATGAATTGCAAAAATGCAAAATTCAAGCAAAATGAAATAAGTAAAAAAGAATAATAAGTAA
AAAAGAATAATCTGAAATAACCTACTTCAAAAATGCGTATTCTCAAATAAAAATAAGAAAAAAAAACTCAAATTTTATTA
TTATGAATCTTAATGTTCCATATTATTATATTATTATATATGCGTCTTTGTTTATTTGTTTAGAGGATTCTATGTCTAAT
TATTCAAAAAATTCGATTGATTGATACGAGTGGATTTTCTGTTACGATGGATGGAAGAAAGAATGGATAGTCCAATAGCT
GCTTCAGCAGCCGCAAGGGCTATAACAAAAATTGCGAAAATGTCTCCTTTTAATTGGCGACTATCAAATAGATCAGAAAA
TGTTACGAGATTTAGATTAATTGAATTCAGTATAAGTTCAAGACATATTAGAGCTCTAACCATGTTTCGGCTTGTGATCA
ATCCATAGAGACCAATCGAAAATAAATAGACACTCAAAAAAAGTACATGCTCAAACATCATTAACTAACTCCTTATCAAT
CTCGATTCATTTCAATATGAGAGAATTGAACCGATTCAATTAATTAGAATAGAACAATTACGCAACAAAAAAGAAAAGAA
AGTATTTGTTGTGTTAACAGTAGATGTTTTTTACTAAATCAAAATTGTTATTCTTTAGTTATTTTTTTTTTAGATTTGAA
ATTCTAAGAATTTTGATTCATTCCAAGTTCTAGGTATTTCTTATTGTCGAGCCATAGTAATTGCACCTATTAAAGAAACT
AGAAGAATTAGGGAAATGAGTTCAAAGGGAAGATAAAAATCGGTTGCTAAATGAATCCCAATTTGTTGAACGTTATTTAT
GAGACCCTGTTCTACTATTTGGTTTGATCTTGTAGTCCAAAGAATTCCATACCATGACGTATCTGGGATAGTAGTCATTA
GTGAAAAAGGAATAGTTATACAAAGGAGTGAAGTAAACCCATCTCCAATAGTCCAATAATTCTTATCTTTAGACCAATCG
GAGCTATTTACAAACATTACAGCAAATATGATCAAGACATTTATGGCTCCCACATAAATAAGAAGTTGTGCGACAGCTAC
AAAGTAGGAATTTAATAAAAAATAGAATAAGGATATACAAACAAGAACTAATCCCAGCGAAAATGCAGAATAAATTGGGT
TGGTAAGTAATACTACTCCTAGACCCCCTAGTAGAAGAACAAATCCCCCAAATAGCACAAGAATCTCATGTATTGGTCCA
GGTAAATCCATTATGGATAAAAAGAAATTAATAGTATAAAATTTTTCATGAACTGAATAAAACTAAAAGATTCAAGGAAA
CAAAAAGTGATTAGGATATTTATATATATAAATTGTATAGTTAGAAATCACATCACGAAAATCTACTCTCATTTTAAATC
ATGAATAATTTGTAATAAGCAGTAGTTATTCTTTTTTCTTTATAGCTTTATAGTTAGTAAAAAACTATTAAAAAACTATT
GGATTCTTCTAACAAAAAAATCCTAGTACCTAGTAATCAGTAATTGTTCTTGAATTCCAAGATTTTTCTTCGTCTATTTT
ACTTTGAGGCGAATTCCTAATTGTTTGAATTGTGTAATCTCCCATTATGGAGACTGGTAACCGACCCAAAGCAATTTGAT
TGTAATTCAATTCATGACGATCATAAGTAGAAAGTTCATATTCTTCCGTCATGGATAAACAGTTTGTCGGACAATATTCA
ACACAGTTACCACAAAATATACAAACTCCGAAATCAATACTATAATTAAGCAATTGTTTCTTTTTAATCTCCTTTTCAAA
TCTCCAATCCACAAGGGGTAGATCTATCGGGCATACACGAACACATACTTCACAAGCAATACATTTATCAAATTCAAAGT
GTATTCGCCCCCGGAAACGCTCTGATGTAATTGATTTTTCATAAGGGTAGTGAATCGTTACAGGTAAACGATTTGTGTGG
GATAAGGTAATTATGAAACCTTGACCAATGTATCTTGCGGCGCGTATTGTTTGTTGACCATAACTAATGAACCCAGTTAT
CATAGGGAACATATTCTAAATATCTATGAAAAAGGTATGTTTCTTTCTCTTGTTTGTGAGAACTTTTGTGTTGAAGATAT
TCTTACTATTATTGTATTATCTTATTTATAGTGAAACTAGTTGAGAAGAAGTTGTTAATAAGAGATTGCCGAGAGAAATA
GGTAAAAGAAATTTCCATCCAAGATTTAATAACTGATCCATTCTCATCCGGGGTAAAGTCCATCTTATTGTGATAGAAAT
GAAGAGAAATAAAAAAGCTTTAGTTAATGTAATAAGGATACCTATTATCATTTCCAAAATTCCAACCATTTTATTCATTT
GGAAAAATCCAAAAAAAGATATATAGGAAATAGAAAAATTCCACCCGCCTAAGTAAAGAACAGTTACAAATAAGGAGGAA
ACTAATAAATTTAGGTAAGCAGCAAGATAAAATAAACCATATTTAATACCGGAATATTCGGTTTGATAACCCGCTACTAA
TTCTTCCTCCGCTTCTGGTAAATCAAAGGGTAATCTTTCACATTCTGCCAACGAAGAAATTAGAAAAACTAGAAAACCTA
TAGGCTGACGCCAAAGATTCCATCCAAAAAAACCATATTTTGACTGTGCTTCAACTATATCAACCGTACTTGAACTGTTA
GATAATCATAGTCGATGATAACATGACAGTTCTCACCGCTATTCCAAAACCGTACATGAAACCTTAGTTTCATACGGCTC
CTCTATGATCAGAAAAAAGGATTATTTCGTTTCGGTCTTATCCCCTGGGCGTAGATAGAATTAGGTAAGATAAAATGGAT
TGGAAAGTCCTAAATTAGACCAAAGCAATTCCGTCTGCTAAAATAATAAAAAACGCTTCTGAATTGATCTCATCCTTTAT
TTATATAATAAAATGACTGTTTTTCCTTGTTCAGTAATATCGGTAATAACTTAATATTGGAATAAAATACTCGTTATAGC
AATTAATAAATGGAAAGAATTGGGTATTAGTTCATGAGGAATTCTGTATGAATCTCGATAAAAGAAAGAATAAATAAAGA
TCCTTTTTTGTATTGCATTACATATCTTTTGTCCTATTCTTCTTTTCCGGGGAAGGGGATACTTAAAAAGAAAAAAGGAA
TAAAGGGTTAATTCGTTCTTGATAGCCATTTCCTTAACAAGTGAATGGGAATATACTCTGGATCGGAATCCGAAGAAAGT
ACTACTTGATCATTTCTACCAATTTCAAGTTCTTATTATGATTCCTTTTATGAGGAAAAATTTCTAATGATTTAGATTCT
CTCATTACTAATCCTTTATGTACTTTAGTGTTCCTAATCCCTCACTAACTTTTTATGGATTCTTTTATATCCTTATAAGT
TCTAGTAATAACTAAAAATATTTTAGTAATGGAATTATATATCGTGAATCCTTTATTCTTGCCCGCTTCAAAATATGATG
ACTAATCAAACAATCTCAATTTTGGGGTAAAGAGTTTACTAAGTTTACTTCAACTTTTTTCTTGTACGTAGGAAATGAGA
TTTTATTTTTACTACAAATTAATAAGCTGTTTTGTTTCACTCATATAGCTATCTAGTTTAACTTACCAACGTGAATACAG
AATAAGAAAAGGAAGATAAGTATTCAATGGATTTTATAGGAAAAGTTCCTTTTTTAACGAATCACACGTAGAGATATTGC
TAGCACACAAAAAGTTAATGGTATTTCATAACTAATAGATTGAGCAGCTGCTCGTAGACCGCCTGAAAAAGAATATTTAT
TATTTGAGCTATATCCTGCCATAAGAAGACCAATAGGAGCAATACTTGAAATGGCAATCCATAAAAAAACACCAATACTA
AGATCAGCTAAAACAAAATGATATCCAAAGGGGATAACTAAAAAACTTAATAAAACAGATATGACTGCTATAGAGGGTCC
AATGCTAAATAAAGGAATTTCTCCTCGGGATGGGAGGATATCCTCTTTAAAAATTAGTTTAGTTCCATCTGCTATAGCTT
GAAGCAGTCCCAGGGGACCGGCATATTCAGGACCAATACGTTGTTGTATCGATGCGGATATTTCTCTTTCTAACCACACA
ATTACTAGTACTTCTATTGTGATTCCCAGTAGGAGGGTCAAAATAGGTAGAATCCATATCAGTCCATAAACTTCTTTTAA
TAATTCCGATTTCGAAAAAGAATTGATAGTTTCTACTTGTACCCTCTCTATTATCATTTCAACGATCAACTTCCCCCATA
ATGATATCTATACTACCTAATATCGTCATGATATCAGCCAATTTCATTCTTTTAACTAGCTGAGGAAGAATTTGCAAATT
AATAAAACCGGGTGGACGAATTTTCCATCTCCAAGGGAAAAGACTGTCATCTCCTACCAGATAAATTCCTAATTCACCTT
TTGGAGCTTCTACTCTTACATAAAGCTCTTGCTTTGATAATTCAAAATTTGGGGAAGGTTTTTTACCAAGAAATCTATAT
TCAAAATCATTCCATTCCGAATTCTTTGCTTTCTTAAAGCGTCGGGCTTCTAAATTCTCATAAGGTCCCCCAGGAATTTT
CTCTATAGCCTGTTGAATAATTTTTATAGATTCCTTCATTTCACCAATTCGTACTAAATAGCGAGCTAACGAATCTCCTT
CTTTTTGCCATTGGACTTTCCAATCGAATTGATTGTAAGACTCATAAGGATCAATTTTACGAAGATCCCATTGTATTCCA
GAAGCTCGTAACATTGGTCCCGATAAACCCCAATTTACAGCTTCTTCTCCGCTAATAAAACCGACTCCTTCAACCCGTTC
TAAAAAAATGGGATTCTGTGTAATAAGTTGTTGATATTCAACAACTCCTCGTAAAAAATAATCACAGAAATCTAAACATT
TATCCATCCATCCATAAGGTAGATCCGCAGCTACTCCTCCGATGCGAAAGTAATTATGCATCATTCGCATACCTGTAGCA
GCTTCAAATAGATCATATATCAATTCTCTCTCTCTAAAAATGTAGAAAAAGGGAGTCTGTGCACCGAGATCCGCCATAAA
AGGTCCAAGCCATAACAAGTGAGAAGCTATACGGCTCAATTCTAACATAATTACTCGAATATAGCTGGCTCTTTGAGGTA
TTTGAATATTCTCCAAGAATTCTGGTGCATTTACCGTTATTGCTTCTGTAAACATAGTAGCTAAATAATCCCACCGTGTT
ACATAAGGCAAGTATTGTATAATAGTTCTGTTTTCTGCGATTTTTTCCATTCCTCTGTGTAAATAGCCTAATATGGGTTC
ACAATCAACAACATCTTCCCCATCGAGAGTAACGATCAGTCGAAGAACACCATGCATTGATGGGTGGTGAGGTCCCATAT
TGACTATCATTAGATCTTTTCTTGTAAGCGGTAGACTCATATTCTTTTTTCTTCCTTAATTCATTATTCCATGAATTCCT
CAAAACGAGGCTCATCAAAATGCAAAATCTAAGACTACTATAAGACTACTAATAAAATAAGAAAAAAATTCGAACGATTA
AATTACTTCTCCCGAATATCCAACTGACTTATTAATTTCTTATAACGTACTCTATTTTTCTTTGCCAAATAAGCCAGCAA
ACGTTGACGTTTTCCCAAAAGTCTTCGTAGACCTCTTTCCGATGAAAAATCTTTTTTGTGTAATTCCAAATGGGAAGCAA
GTCTCCGTATCTTATTGGTGAAACTGAATACTTGAAATTCAACAGAACCCCTGTTTTCTTGTTTTTCTTCTTTAACCATA
AATCAAAAAATTTTTCTACCTCCTTTCTTTTTCATGTATTTTTCTGATCAGGAAAAATAAAAAATAATGTCAGTTATTTT
GAAGTTATTCGAATCTCGTACACACAAAAATTTGCAATTATTCATCTACTGCTGGAATCTATAATTTGGATTTATTTTAT
CGATGCAAATTGGATTTGGATAGAAGGGTACATTCTTTTATTTTAGATAGAAGAAACATTTCTTCTATCTAAAATAAAAG
AATTTTTCTGATTTATTTATTGCTATATCCAATTTATAGAATTGATACACCATTTAATTGATATCATTTAGCAAAATGAA
ACACAGCATATGCATCCATCTTTCGGCTCGCGAATTTCACGGGATAGAGATATAGTATAAGAAATAGGCTATTAAGTAAC
TCTAAATGAATTGTGGATACATCTGTATCCTTAACATACTGAAACGACTGCCATTATTCGTATCAAACCAATAGCGATTC
ATAAAAGCTAAATCTTGGAATCAATGGTGGGCCAATAATGAATTTTTTTGCATATGTATTAAGACGCTTGGTCTGATTTC
GAAATTGTCCAGAGTTTTTTATGTTGTTTTCATTGCAAAATGATGGATCTCCTTCCGTAACTTTCCAATTACGAGTACGA
GAATTGAAAGACATGAAAATTCTCAATTCTCTACGGCGTCTAGGAGATAGATAGAATATTTTCAGGAACAAGAAAATCAG
AAGAATCTTTTTCTCTATTCACTATCATTCCGCGTCTTCGACTTCTATTAGTTTCTTTTCTTCTTTAATGCAATAGCTAT
AGTTTGATATAGAATCCATTTCTCAAAGTAATGGAAACCATTCTCTTATAGGAAATGGTTCGAAAATCGCTATTCCACCT
TTTAGGTTTAGTTTAGGTATCGTGAAAAGTGATACCTGTGAAGATCGTGCATTTCAGTCACATTCAGATCTGTTTTTCGA
GTTCATGATATAACCAAATTGGATGGATCTTCCACCCGTTTAGCTAAGAAAGAATAGATGCGGAGGTGGATAATAGATCG
ATATGAAGATCATGAGCTGCCCCATAATGAAACCACGAGTATTCGCGAATATGTCCTTCTTCCCTAACCCAAGATTGGAG
AAAGAAGATCTAAGAGGGATCTATGGAGAATGTGGTCAGAAATCCATAATAGAGTCCGACCACAACGACCGAATTAATTA
TCCTCATCGAGAAACTTAGACTACTAAGTAGAAAAGATTTTCAAATCATGGCATGGGTCTCCTTTTTTTTTCTTTAGAGT
TTTCTATATGCACAATTTCTCGATGTTTCGATGAGAATTTCTTGACTTTCCATATATAGAAAGAGATAGACTATAAATGG
CATCTCTTATGTCAATAAGACCAAAGGGATGGATATTAAATGATAGGAAGTGCTAGGAAGTGAAATAGAATGAAATAGAG
CCACTTTTGACTTCCCTATGAAATGAGGCATGGAACGGAGCCACTACGAAGAAATTCCGGGAGTTACGAAAGAAGCTTCG
GACTCATATTGTTCATGGGTTGAGAGCGGGAGTTGAACTCTAGGAGGTCGAATCTCCCCTTGTTCCTCAGTAGCTCAGTG
GTAGAGCGGTCGGCTGTTAACTGACTGGTCGTAGGTTCGAATCCTACTTGGGGAGATTTGATTCATTCTTTAATGTAAGA
ATAAAGAATAGAATTAAAAGGCTTGCTTTGACCCTTAGGAGTAGGTAACCCGTTCGCTATCCTTGTTTCTATTGCATTCT
ATCTCATCGTATCACATTCTGTTCTACGATTCCACTTCGACAAAAGGAAAGAGCATACCCAAGTTCAATAGCTTTACGTC
TGCTATTCCGATCATGATTTTCCTACCCTCAGGGAGAAAGTAAAGGCCCTTCCCCCTTTGGAAGGCTGTGGGCGAGGAGG
GATTCGAACCCCCGACACCGTGGTTCGTAGCCACGTGCTCTAATCCTCTGAGCTACAGGCCCACCCCGTCTCCACTGGAT
CTCTTCCCGGGGGTACCCCCCAAAAGGAACCTTCTTCTCCTCAGCCATTTCATTTCGGGCTAAGAAGATGGGAAAGCGCC
TTTCTCTCTATAAGAACAGTGTGTTCTGAGGTGTGAAGTGGGAGAGAGGGGATGTGATGATTGAGGTTTTGAATAAGACG
ACCTTTGCGTTTTGGATTTGGATCTTTTTCGTATTTCAAAATAGTGAAAAAGTCAAATAAGAGGTGTTAAGCTTTTTATC
ATTCTGGCATCGAGCTATTTTGCCGCAGGACCTCCCCTACAGTATCGTCACCGCAGTAGAGTTTAACCACCAAATTCGGG
ATGGATTGGTGTGGTTCCTCTACGCCTAGGACACCAGAATATCGAACCATGAACGAGAAAAGGCATGAGAGAAATATTGG
CTAGTAATTGTGAAGCCCCAATTCTTAACTGGAAGGGACACCAAAGGACTCTGCCCTCCCTCTCTATTTATCCAAGAGAT
GGAAGGGCAGAGCTTTTTTTTGGTTTTTTCATCTTTTCATCAAAGAGTTGAACAATGAAGATAGATGGCAAGTGCCTGAT
CAATTTGATCAGGTCGTGTAGGAACAAGGTTCAAATCGTTCGTTCGTTAGGATGCCTCAGCTGCATACATCACTGCACTT
CCACTTGACACCTATTTAAACGGCTCGTCTCGCCGCTACCTTATCCTATTTCCATACTTCTGTCGCTCCATCCCCGTATG
GGTGGAGAACCCGTCGCTGTCTCGGCTGTGACACCGGAGGCTCTAGGGAAGTCGGAGGAGAGAGCACTCATCTTGGGGTG
GGCTTACTACTTATATGCTTTCAGCAGTTATCCTCTCCGCACTTGGCTACCCAGCGTTTACCGTAGGCACGATAACTGGT
ACACCAGAGGTGCGTCCTTCCCGGTCCTCTCGTACTAGGGAAAGGTCCTCTCAATGCTCTAACGCCCACACCGGATATGG
ACCGAACTGTCTCACGACGTTCTGAACCCAGCTCACGTACCGCATTAATGGGCGAACAGCCCAACCCTTGGAACCACCTA
CAGCTCCAGGTGGCGAAGAGCCGACATCGAGGTGCCAAACCTTCCCGTCGATGTGGACTCTTGGGGAAGATCAGCCTGTT
ATCCCTAGAGTAACTTTTATCCGTTGAGCGACGGCCCTTCCACTCGGCACCGTCGGATCACTAAGGCCGACTTTCGTCTC
TGCTCGACGGGTGAGTCTTGCAGTCAAGCTCCCTTCTGCCTTTGCACTCGAGGACCAATGTCCGTCTGGCCCGAGGAAAC
CTTTGCACGCCTCCGTTACCTTTTGGGAGGCCTACGCCCCATAGAAACTGTCTACCTGAGACTGTCCCTTGGCCCGCGGG
TCTGACACAAGGTTAGAATCCGAGCTCTTCCAGAGTGGTATCTCACTGATGGCTCGGGCCCCCCCGGAAGGGGGCCTTCT
TCGCCTTCCACCTAAGCTGCGCAGGAAAGGCCCAAAGCCAATCCCAGGGAACAGTAAAGCTTCATAGGGTCTTTCTGTCC
AGGTGCAGGTAGTCCGCATCTTCACAGACATGTCTATTTCACCGAGCCTCTCTCCGAGACAGTGCCCAGATCGTTACGCC
TTTCGTGCGGGTCGGAACTTACCCGACAAGGAATTTCGCTACCTTAGGACCGTTATAGTTACGGCCGCCGTTCACCGGGG
CTTCGGTCGCCGGCTTCCCTGTCATCAGTTCACCAACTTCCTTGACCTTCCGGCACTGGGCAGGCGTCAGCCCCCATACA
TGGTCTTACGACTTTGCGGAGACCTGTGTTTTTGGTAAACAGTCGCCCGGGCCTGGTCACTGCGACCCCCTTTTGTGAGG
GGGCACCCCTTCTCCCGAAGTTACGGGGCTATTTTGCCGAGTTCCTTAGAGAGAGTTGTCTCGCGCCCCTAGGTATTCTC
TACCTACCCACCTGTGTCGGTTTCGGGTACAGGTACCCCTTTGTTGAAGGTCGTTCGAGCTTTTCCTGGGAGTATGGCAT
GGGTTACATACTTCAGCGCCGTAGCGCCTGGTATGAGCCTCGTGGAGAAGCAATAGCTAGTCCACGGAGCTCGTACTTCA
GCGCTGCAGCGCTTGGTACTCGGATCTCGGCTCGAGGCATTTTCTCTACCCCTTCTTACCCTGAAAAAGCAGGGTCACCT
TGTGTCCTTAAACCTATAACCATCTTTCGGCTAACCTAGCCTCCTCCGTCCCTCCGTACCAACAAGGGGTAGTACAGGAA
TATTAACCTGTTGTCCATCGACTACGCCTTTCGGCCTGATCTTAGGCCCTGACTCACCCTCCGTGGACGAACCTTGCGGA
GGAAACCTTGGGTTTTCGGGGCATTGGATTCTCACCAATGTTTTCGTTACTCAAGCCGACATTCTCGCTTCCGCTTCGTC
GACCCCCGCTTTCGCGGTTGCTTCCCTCTAAGGCGGAACGCTCCCCTACCGATGCATTTTAACATCCCACAGCTTCGGCA
GATCGCTTAGCCCCGTTCATCTTCAGCGCAAGGGCGCTCGATCAGTGAGCTATTACGCACTCTTTAAAGGGTGGCTGCTT
CTAGGCAAACCTCCTGGCTGTCTTTGCACCCCCACCTCCTTTATCACTGAGCGGTCATTTAGGGGCCTTAGCTGGTGATC
CGGGCTGTTTCCCTCTCGACGATGAAGCTTATCCCCCATCGTCTCACTGGCCGACCTTGACCCCTGTTATTTTTGGGTCA
TATCTAGTATTCAGAGTTTGCCTCGATTTGGTACCGCTCGCGCAGCCCGCACCGAAACAGTGCTTTACCCCTAGATGTCC
AGTCAACTGCTGCGCCTCAACGCATTTCGGGGAGAACCAGCTAGCTCTGGGTTCGAGTGGCATTTCACCCCTAACCACAA
CTCATCCGCTGATTCTTCAACATCAGTCGGTTCGGACCTCTGCTTAGTTTCATCCAAGCTTCATCCTGGTCATGGATAGA
TCACCCAGGTTCGGGTCCATAAGCAGTGACAATCGCCCTATGAAGACTCGCTTTCGCTACGGCTCCGGTGGGTTCCATTC
CCTTAACCAAGCCACTGCCTATGAGTCGCCGGCTCATTCTTCAACAGGCACGCGGTCAGAGATCACTTTCTCCTCCCACT
GCTTGGGAGCTCAGCACGGTTTCACGTTCTATTTCACTACCCACTGGGGGTTCTTTTCACCTTTCCCTCACGGTACTACT
TCGCTATCGGTCACCCAGGAGTATTTAGCCTTGCAAGGTGGTCCTTGCTGATTCACACGGGATTCCACGTGCCCCATGCT
ACTCGGGTCAGAGCGTAAGCTAGTGATGCTTTCGGCTACTGGACTTTAGCCATCTAGGGTGCGGCACTCAACCGCTTCGC
CTAGCAGCACAACGCTTGTGTTGCTCTCCCACAACCCCGTTTTCACGGTTTAGGCTGCTCCCATTTCGCTCGCCGCTACT
ACGGGAATCGCTTTTGCTTTCTTTTCCTCTGGCTACTAAGATGTTTCAGTTCGCCAGGTTGTCTCTTGCCTGCTCATGGA
TTCAGCAGGCAGTTCAAAAGGTTGACCTATTTGGGAATCTCCGGATCTATGCTTATTTTCAACTCCCCGAAGCATTTCGT
CGCTTGCTACGCCCTTCCTCGTCTCTGGGTGCCTAGGTATCCACCGCAAGCCTTTCCTCTTTTGAACCTCGCCATTAACG
TTAAGGCTATGCCATCCTAAGGTGCTACTAAATGGAAGGATCTTATCAACGTCCATGAATGCAAAATCATAGATCGAACT
GCCGAATTGGCAAAATTTGGTGCTATCATAGTATCCGCTAAGTTCACGGGCTGGAGATAAGCGGACTCGAACCGCTGACA
TCCGCCACAGGGTAAACCACCGCCTCTCAGGCCTCCCCGACGGGTTCTACCATAGAGGCCAACGATAGGCAATAACTCCC
CCCCGAACACAGCTTACAACTTTCATCGTACTGTGCTCTCCAAAGAGCAACTCTTCTCAAAATCTCAAAACAAAAGGTGC
TGAGTTGGAATCGCATTATAAGGATTCTTGTGGTTCCGGGGAATCCAGCTACAGGAGAACCTGGAACGGGGAGCTCTCCC
CTTTTTCCGCCCGACTCTTTGATCTTAACTTAAGAATGCTGGTTTTAAGAACGAGTGATTGCCCTTCTCCGACCCTTACT
GCCCAACCGGAGAGCGGACGGCTAATGTGTTCCACTTATTGAACAGGGTCTATGGTCGGTCCGTGACCCCTGGACGCCGA
AGGCGTCCTTGGGGTGATCTCGTAGTTCCTACGGGGTGGAGACAATGGGGTCGGTCCATGGATTTTCCTTCCTTTTGCCA
CATTTCGCTCAAAGGGTTGAAGGGAGATAGTGCATCAAGCTATTCGCAAGGGCCAACTTGATCCTCTTCCCCAGGGATCC
CAGATGAGGGAAGCCTAGGAGAGCCGCCGACTCCAACTATCGTCCATGTATGATCCATACTAGATCTGACCAACTGCCCA
TCCTACCTCCTCTACCTTTTTGACAGCCCATCTTTTTGTCTCAGTAGAGTCTTTCAGTGGCATGTTTCAGTCCTCTTCCC
CATTACTTAGAAAAAGTGAGCCACCGGTTCAGGTACAAGATACTATCATTACCGCCTGGACAATTAGACAGCCAACCCGT
AATCGCAACGACCCAATTGCAAGAGCGGAGCTCTACCAACTGAGCTATATCCCCCCCGAGCCAAGTGGAGTATGCATGAA
AGAGTCAGATGCTTCTTCTATTCTTTTCCCTGGCGCAGCTGGGCCATCCTGGACTTGAACCAGAGACCTCGCCCGTGAAG
TAAATCATCGCCCCTACGATCCAACCAATTGGGAGAGAATCAATAGATTCCTTTTCGGGAGCGATTCATCCTTCCCGAAC
GCAGCATACAACTCCCCGTTGTACTGCGCTCTTCAAGTGTGCTTCTTCCCCCTTCTCCCCCTTACCATGGCAAGTCCTTG
GGAAATAACTCCGATGGGCAGAAAAAGGAAGGGGTTAAGAGACCCTCCTGGCCCAACCCTAGACACTCTAAGATCCTTTT
TCAAACCTGCTCCCATTTCGAGTCAAAAGGCTCAAATGGTACGATCCCTCCGTCACCCCAGAATGAAAGGGGTGATCTCG
TAGTTCTTGGTCTGTGAAGATGCGTTGTTAGGTGCTCCATTTTCCCATTGAGGACGAACCTCAACCTGTGCTCGAGAGAT
AGCTCTCCATACACTGATAAGGGATGTATGGATTCTCGAGAAGAGAGGAGCCGCGGTGGCCCCCCCCCCGGACCGCCCGG
ATCCCACGAGTGAATAGAAAGTTAGATCTACATGGGATCTCACCTGAATCGCCCCATCTATCCTCCTGAGGAGAAGTTTG
TTTGGTTTCAAACTCCGATTCAAACAGGAGGAGTACGCCATGCTAATGTGCCTTGGATGATCCACATCTTCGGGTCAGGC
GCTGATGAGCACATTGAACTATCCATGTGGCTGAGAGCCCTCACAGCCCAGGCACAACGACGCAATTATCAGGGGCGCGC
TCTACCACTGAGCTAATAGCCCGTCGCGCGGGCCTCCCAAAGGGAGGCCTGCTACGCCAAAAGCGAGAAAAACTCCATCC
CTTTCCTTTTGACATCCCCATGCCGCCACACCACACGGGGGGACATGGGGACGTCAAAAAGGGGATCCTATCGCTATCAA
CTAATTTGTTCCGACCTAGGATAATAAGCTCATGAGCTTGGTCTTACTTCACCCTAAACGAAAGAAGACTTCCATATCCA
AGTTTAGCTCAGACGTAGCTGCCTTCTTTTTGGGCGTGAAGCAGTGTCAAACCAAAATACCCAATAAGCATAAGCATTAG
CTCTCCCTGAAAAGGAGGTGATCCAGCCGCACCTTCCAGTACGGCTACCTTGTTACGACTTCACTCCAGTCGCAAGCCTA
GCCTTAGGCATCCCCCTCCTTACGGTTAAGGGTAATGACTTCAAACCTGGCCAGCTCCTATAGTGTGACGGGCGGTGTGT
ACAAGGCCCGGGAACGGATTCACCGCCGTATGGCTGACCGGCGATTACTAGCGATTCCTGCTTCATGCAGGCGAGTTGCA
GCCTGCAATCCGAACTGAGGACGGGTTTTTGGAGTTAGCTCACCCTCGCGAGATCGCGACCCTTTGTCCCGCCCATTGTA
GCACGTGTGTCGCCCAGGGCATAAGGGGCATGATGACTTGGCCTCATCCTCTCCTTCCTCCGGCTTAACACCGGCGGTCT
GTTCAGGGTTCCAAACTCATAGTGGCAACTAAACACGAGGGTTGCGCTCGTTGCGAGACTTAACCCAACACCTTACGGCA
CGAGCTGACGACAGCCATGCACCACCTGTGTCCGCGTTCCCGAGGGCACCCCTCTCTTTCAAGAGGATTCGCGGCATGTC
AAGCCCTGGTAAGGTTCTTCGCTTTGCATCGAATTAAACCACATGCTCCACCGCTTGTGCGGGCCCCCGTCAATTCCTTT
GAGTTTCATTCTTGCGAACGTACTCCCCAGGCGGGATACTTAACGCGTTAGCTACAGCACTGCACGGGTCGAGTCGCACA
GCACCTAGTATCCATCGTTTACGGCTAGGACTACTGGGGTCTCTAATCCCATTTGCTCCCCTAGCTTTCGTCTCTCAGTG
TCAGTGTCGGCCCAGCAGAGTGCTTTCGCCGTTGGTGTTCTTTCCGATCTCAATGCATTTCACCGCTCCACCGGAAATTC
CCTCTGCCCCTACCGTACTCCAGCTTGGTAGTTTCCACCGCCTGTCCAGGGTTGAGCCCTGGGATTTGACGGCGGACTTG
AAAAGCCACCTACAGACGCTTTACGCCCAATCATTCCGGATAACGCTTGCATCCTCTGTCTTACCGCGGCTGCTGGCACA
GAGTTAGCCGATGCTTATTCCTCAGATACCGTCATTGTTTCTTCTCCGAGAAAAGAAGTTGACGACCCGTAGGCCTTCCA
CCTCCACGCGGCATTGCTCCGTCAGGCTTTCGCCCATTGCGGAAAATTCCCCACTGCTGCCTCCCGTAGGAGTCTGGGCC
GTGTCTCAGTCCCAGTGTGGCTGATCATCCTCTCGGACCAGCTACTGATCATCGCCTTGGTAAGCTATTGCCTCACCAAC
TAGCTAATCAGACGCGAGCCCCTCCTTGGGCGGATTTCTCCTTTTGCTCCTCAGCCTACGGGGTATTAGCAACCGTTTCC
AGTTGTTGTTCCCCTCCCAAGGGCAGGTTCTTACGCGTTACTCACCCGTTCGCCACTGGAAACACCACTTCCCGTTCGAC
TTGCATGTGTTAAGCATGCCGCCAGCGTTCATCCTGAGCCAGGATCGAACTCTCCATGAGATTCATAGTTGCATTACTTA
TAGCTTCCTTATTCGTAGACAAAGCGGATTCGGAATTGTCTTTCCTTCCAAGGATAACTTGTATCCATGCGCTTCAGATT
ATTAGCCTGGAGTTCGCCACCAGCAGTATAGCCAACCCTACCCTATCACGTCAATCCCACAAGCCTCTTATCTATTTCCG
TTCGATCGTGGTGGGGGAGTAAGTCAAAATAGAAAAAACTCACATTGGGTTTAGGGATAATCAGGCTCGAACTGATGACT
TCCACCACGTCAAGGTGACACTCTACCGCTGAGTTATATCCCTTCCCCATCCCATCGAGAAAGAGAATTAACGAATCCTA
AGGCAAAGGGGCGAGAAACTCAAGGCCAGGCCACTCTTCCTCCGGGCTTTCTTTCCGCACTATTATGGATAGTCAAATAA
AATAATGGGAAAAATTAGATTCAATTGTCAACCGGTCCTATCAAAAATAGGATTGACTATGGATTCGAGCCATAGCACAT
GGTTTCATAAAATCTCTACGATTTTCCCGATCTAAATCGAGCAGGTTTCCATGAAGAAGATCTTGTTCAGCATGTTCTAT
TCGATACTGGTAAGAGAAGAACCCGACTCGGTATTCTTAAAAAAACAGGGGAAGCAGAACCAAGTCAAGATGATATGGGT
CGCCCCTTCTTCTTGCGCCAAAGATCTTACCATTTCCGAAGGAACTGGGGCTACATTTCTTTTCAATTTCCATTCAAGAG
TTTCTATCTGTTTCCACGCCCTTTTTTTTTGAGACCTCAAAACATGAAATGGACAAATTCCTTCTCTTAGGAACACATAC
AAGAAAAAGGATAATGGTAGCCCTCCCATTAACTACTTCATTTTCATTTATGAATTTCATAGTAATAGAAATCCATGTCC
TACCGAGACAGAATTTCGAACTTACTATCCTCTTGCCTAATAGGCAAAGATTGACCTCTGTAGAAAGACTGATTCATTCG
GATCGATATGAGGACCCAACTCCGTTGCATTGCCAGAATCCATGTTCCATATTTGAAGCGGGTTGACCTCTGTGCTTCTC
TCATGGTACAATCCTCTTCCTGCTGAGCCCCCTTTCTCCTTGGTCCACAGAGAAAAAATGTAGGACTGGTGCCAACAGTT
CATCACGGAAGAAAGAACTCACAGAGCCGGGATCGCTAACTAATAGTACTACTAACTAATACTAATATATAGAAATAGAT
ATCTAGAAATAGAAACGAACTAATATATAGATAATCGAAATTGAAAAGAACTGTCTTTTCTGTATACTTTCCCCGTTCTA
TTGCTACCGCGGGTCTTATGCAATCGATCGGATCATATAGATATTCCTTCAACACAACATAGGTCATCGAAAGGATCTCG
GACGACTCACCAAAGCACGAAAGCCAGTTAGAAAATGGATTCCTATTTGAAGAGTGCCTAACCGCATGGATAAGCTCACA
TTAACCCGTCAATTTTGGATCCAATTCGGGATTTTTCTCTTGGGAAGTTTCGGGAAGAAATTGGAATGGAATAATATCGA
TTCATACAGAGGAAAAAGTTCTCTATTGATGCAAACGCTGTACCTAGAGGATAGGGATAGAGGAAGAGGGAAAAATCAAA
ATGAAATAAATAAAGAATAAAGCCAAAAAAATAAGTCGAAGATAGAAGAGCCCAGATTCCAAATGAAGAAATGTAAACTC
GAAAAGGATCCTTCTGATTCTCAAAGAATGAGGGGCAAGGGGATTGATACCGAGAAAGATTTCTTCTTATTATAAGACGT
GATTTGATCCGCATATGTTTGGTAAAAGAACAATCTTCTCCTTTAATCATAAATGGAAAGTGTTCAATTAGAACATGAAA
ACGTGACTCAATTGGTCTTAGTTAGTCTTCGGGACGGAGTGGAAGAAGGGCGGAGACTCTCGAACGAGGAAAAGGATCCC
TTCGAAAGAATTGAACGAGGAGCCGTATGAGGTGAAAATCTCATGTACGGTTCTGTAGAGGGACGGTAAGGGTGACTTAT
CTGTCGACTTTTCCACTATCAACCCCAAAAAACCCAACTCTGCCTTACGTAAAGTTGCCAGAGTACGATTAACCTCTGGA
TTTGAAATCACTGCTTATATACCTGGTATTGGCCATAATTTACAAGAACATTCTGTAGTATTAGTAAGAGGAGGAAGGGT
TAAGGATTTACCCGGTGTGAGATATCGCATTATTCGAGGAACCCTAGATGCTGTCGCAGTAAAGAATCGTCAACAAGGGC
GTTCTAGTGCGTTGTAGATTCTTATCCAAGACTTGTATCATTTGATGATGCCATGTGAATCGCTAGAAACATGTGAAGTG
TATGGCTAACCCAATAACGAAAGTTTCGTAAGGGGACTGGAGCAGGCTACCATGAGACAAAAGATCTTCTTTCTAAAGAG
ATTCGATTCGGAACTCTTATATGTCCAAGGTCAATATGGAAATTCTTTCAGAGGTTTTCCCTTACTTTGTCCGTGTCAAC
AAACAATTCGAAATACCTCGACTTTTTCAGAACAGGTCCGAGTCAAATAGCAATGATTCGAAGCACTTCTTTTTCCATTA
CACTATTTCGGAAACCTAAGGACTCGATCGTATGGATATGGAAAATACAGGATTTCCGATCCTAGCGGGAAAAGGAGGGA
AACGGATACTCAATTTAAAGTGAGTAAACAGAATTCCATACTCGATCTCATAGATCCCTATAGAATTCTGTGGAAAGCCG
TATTCGATGAAAGTCGTATGTACGGCTTGGAGGGAGATCTTTCCTATCTTTCGAGATCCACCCTACAATATGGGGTCAAA
AAGCCAAAAAAATAAGTGATTCGTTTTTAGCCCTTATAAAAAGAAAACGGATTCTTGAACCTCTTTCACGCTCATGTCAC
GTCGAGGTACTGCAGAAAAAAGAACTGCAAAATCCGATCCAATTTTTCGTAATCGATTAGTTAACATGGTGGTTAACCAT
ATTATGAAAGACGGAAAAAAATCATTGGCTTATCAAATTCTCTATCGAGCCGTGAAAAAGATTCAACAAAAGACAGAAAC
AAATCCACTATTGGTTTTACGTCAAGCAATACGTAGAGTAACTCCCAATATAGGAGTAAAAACAAGACGTAATAAAAAAG
GATCGACGCGGAAAGTTCCAATTGAAATAGGATCTAAACAAGGAAGAGCACTTGCCATTCGTTGGTTATTAGAAGCATCC
CAAAAGCGTCCGGGTCGAAATATGGCTTTCAAATTAAGTTCCGAATTAGTAGATGCTGCCAAAGGGAGTGGGGGTGCCAT
ACGCAAAAAGGAAGCGACTCATAGAATGGCAGAGGCAAATAGAGCTCTTGCACATTTTCGTTAATCCATGAACAGAATCT
AGGTATGTAGACACATGGATCCATACATCTCGATCGGAAAAGAGTCAATAGAAGGAGAATCGGACGATATCTTTTTCGAA
ACAAACAAAAAGGAAAAGAAAGAGAAAACAGAAATTATGATCAACTAAGCCCTCTCGGGGGCTTGCTTAAGAATAAGAAA
GAGGAATCTTATGGAAATAGCATGGAATAAGGTTTGATCCTATTCATGGTGATTCCGTAAATATCCCATCGAAACAATCG
GGACTTTTCGGAGATTGGATGCAGTTACTAATTCATGATCTGGCATGTACAGAATGAAAACTTCATTCTCGATTCTACGA
GAATTTTTATGAAAGCGTTTCATTTGCTTCTCTTCAATGGAAGTTTCATTTTCCCAGAATGTATCCTAATTTTTGGCCTA
ATTCTTCTTCTGATGATCGATTTAACCTCTGATCAAAAAGATAGACCTTGGTTCTATTTCATCTCTTCAACAAGTTTAGT
AATAAGCATAACGGCCCTATTGTTCCGATGGAGAGAAGAACCTATAATTAGCTTTTCGGGAAATTTCCAAACGAACAATT
TCAACGAAATCTTTCAATTTCTTATTTTATTATGTTCAACTTTATGTATTCCTCTATCCGTAGAGTACATTGAATGTACA
GAAATGGCTATAACAGAGTTTCTGTTATTCGTATTAACAGCTACTCTAGGGGGAATGTTTTTATGTGGTGCTAACGATTT
AATAACTATCTTTGTAGCTCCAGAATGTTTCAGTTTATGTTCCTACCTATTGTCTGGATATACCAAGAGAGATCTACGGT
CTAATGAGGCTACTATGAAATATTTACTCATGGGTGGGGCAAGCTCTTCTATTCTGGTTCATGGTTTCTCTTGGCTATAT
GGTTCATCTGGGGGGGAGATCGAGCTTCAAGAAATTGTGAATGGTCTTATCAATACACAAATGTATAACTCCCCAGGAAT
TTCAATTGCGCTTATATTCATCACTGTAGGACTTGGGTTCAAGCTTTCCCCAGCCCCTTTTCATCAATGGACTCCTGACG
TCTACGAAGGAGTGTGGTTCGTTCGACAAATTCCTACCTCTATATCTATCTCTGAGGTGTTTGGGTTTTGCAAAACTCCA
TAGACATGCAGAAGAGAAATGCTATCCCCACTCCGACCAAGACAGAACTTTTACCAAAAGTTTATTGTGATCTTTTTGTT
CAAATAACAATTAAGGTGAAGCAGGGTCAGGAACAACGAATCTCTTTATGATAAACAGATCCATTTTGCAAGCTCGTTAT
TACGGGTAGTTCCTACAAAGAATCGGACTAATGACGTATACAATGCTTGAATTATCGATGTAGATGCTACATAGTGGGTT
CTCATCCTTCAGAGACTACGAGTGTAATAGGAGCATCCGTTGACAAAAGGATCACCCTAAGATGATCATCTCATGGCTAT
TGGGAACGAATCAAATCAGATGGTTCTATTTCTCAACCTTTCTGACTTGCTCCTACGGAACCAAGGTCGAAAGGATTGAA
AAAGTCAGTCATTCACAACCACTGATGAAGGATTCCTCGAAAAGTTAAGGATTAGTAGTTCTTTTTCGAAATCCATTTCG
AAAAAGAATGGATTCGGTCTTATACATACGCGAGGAAGGTAATCAAAAAAGAAAGAAGGCGAGTTCTTCTTTCTTTTATC
ACTTAGGAGCCGTGCGAGATGAAAGTCTCATGCACGGTTTTGCATGAGAGAAAGAAGCGAGGAATCCTCTTTTCGACTCT
GACTCCCCCACTCCAGTCGTTGCTTTTCTTTCTGTTACTTCGAAAGTAGCTGCTTCAGCTTCAGCCACGCGAATTCTCGA
TATTCCTTTTTATTTCTCATCAAACGAATGGCATCTTCTTCTGGAAATCCTAGCTATTCTTAGCATGATAGTGGGGAATC
TCCTTGCTATTACTCAAACAAGCATGAAACGTATGCTTGCATATTCGTCCATAGGGCAAATCGGATATGTAATTATTGGA
ATAATTGTTGGAGACTCAAATGATGGATATGCAAGCATGATAACTTATATGCTGTTCTATATCTCCATGAATCTAGGAAC
TTTTGCTTGCATTGTATTATTTGGTCTACGTACCGGAACTGATAATATTCGAGATTATGCAGGATTATACACGAAAGATC
CTTTTTTGGCTCTCTCTTTAGCCTTATGTCTCTTATCCTTAGGAGGCCTTCCTCCACTAGCAGGTTTCTTCGGAAAACTC
TATCTATTCTGGTGTGGATGGCAAGCAGGCCTATATTTCTTGGTTTCAATAGGACTCCTTACGAGCGTTCTTTCTATCTA
CTATTATCTAAAAATAATCAAGTTATTAATGACTGGACGAAACCAAGAAATAACCCCTTATGTGCGAAATTATAGAAGAT
CCCCTTTAAGATCAAACAATTCCATCGAATTGAGTATGACTGTATGTGTGATAGCATCTACTATACCAGGAATATCAATG
AACCCCATTCTTGCAATTGCTCAGGATACCCTCTTTTAGCTGCTAGGTCTATTTCTTAGTTCAAGATCCCTCTTACTAAC
TGGAATAAAAGAATTAGTAGATCTGTTCCGCCCAAAATGGGAATGGTTGCTAGGGTTATGAACTTATAATCATGGAATCG
ACTCGATCATCAGATTATAAGTTCATTCCATACCGGACCAGACCGTGCACATTCTTATTATGAGAAGGGGTCATTCGAGC
CTATGGAAATAGGATACTCTGTTTACATAGAAATCCCTACGTCCTTACATTCTATTTAGAATTAGGAATAGGTGTAATCA
GACCTGCTTTTGACATATCTATCCTATCCTTATTTGGGTACCATATGTGCCTCTTTGGGCTTCTATTGAATCGAGAAATT
GGATTGTACATCTTTTTGATTTTGATATCGATTTTGATACATATAAGGTGTCCTACGGATAATGCAAATCGAAGCTATTT
GATGTCTGACTCAGGCCTATATGACCGATCGATCGAAATACTCCAAGACTCCACCTTTGTCATATATTCCATATATCACA
TTCGATAGATATCATATTCATGGAATATGATTCACTTTCAAGATGCCTTGATGGTGAAATGGTAGACACGCGAGACTCAA
AATCTCGTGCTAAAGAGCGTGGAGGTTCGAGTCCTCTTCAAGGCATAATATGGAGAATGCTCATTGAATGAGCATTCCCC
GTAGAAGTATTCCGGAAATCTGCGCCTGGCGCCCTCCTCTATCTTCTGAGGTCCTTAACCATCTCCCTGAGAAAAGTAGA
CAGTAAAAGCCAAAATAGACTAAATATAGCCTGAACGATCCTAAAAACCCCTCGAAGGGGATAATAAAGAACCTAAATCA
GACGGTATCCTACTGCAAGGGTGGTCTTAAGAATCCAAAAGAAAGAGGTTGCTCAGAAGAGATAGATGTATCCCAACCTC
TATTGCTCTCGCGTAAAGCCTTTTTTTTTTACGCGACAGGAAAAAGTGACTACGAATTCCCCTTTTTGTTTGCGAATCCC
TGTTTGTATCCTTTGAGCGCACGCCCATAAGTAGCGATCAAGGAAATCGATCAAACGATCCCAATACCGTGAAAGAGAAA
CTTCCCAGATCCAGGGAAGCTTATCATAAAGGGCTTCGACAAGGGGTTTTATTCGTTCTTTGAGCAAAAAGATAAAGATC
GGATAGATTCGAACCGCAATTGCAAAGGTAATAACTACTATGCTAGCCCAAATCATGATCTTCACCAACTTGGATTTGGT
TCTCTCGCGAAAATCGCGAGTTGCAGAGATGAGAACCATGAAAAGCAAGATCCCGAATAAGAAAACAGAAACCGAGGAAA
CCACAAGAGTGAAGACTAGTAGAGTCTCGTCTTTTGTCATTCTTTGCTCCTTTTTCACTCAATGATTCATTCGAATTTCC
CAACCAAAAATTCTATATGTCTATTCTATGATATTTCTATATATATAGAATATGATATCTAATATGACACCCGATTTGTC
AAAGGGATTGGATTGGTGACTTACCCATTTCATATAGCAATCCCTGATCAAAGAGAGAACAATATCCATTTCAAAACATT
TCTAACGGATTCCTTGGTTCGGACCGACGAAGTAATGGCACTCGATTATTATCAACCCGACTGCAATCTTTTTCTGTCGG
TAAGGATTGCACCAGAGCACCTTCTACTTCTAATAGGCCATGAACTATAGATAGAGAAGAATCATTCTGAGCGAGTCCAT
AAGAAGCGACCCACTTTTTCATCGGTTCCTGGGGAAGACCAAAGATCTTGCGCGACCGGTCCGCCAGAAAAACTCAAAAG
AGAAAGAAGTCTCGTTAATCTCCTCATGCTCGTTCCAAGTTCGAAGTACCGTTTGGCCAAAGAAAAACCCGCTTCCTGAC
ACGATTGCCTCTTTATTTTATATAGATAGATATAGGATCTATGGGGTTATTACTTAGAAGTCTATTTTGTACAAGATCCC
CTCCTATCTGATAGAAAAGGATCCCATGATCCCGAGCCGGTCTTATCTTGGCTCACAAACCCTAAGTTTGTCTATGAAGA
GCTAATCTAATTGTATTAGTTTCTATAATGGATTTCTTATGTGGAATACTAATGGATAGGGCCTCGTTGCTAAGTGCTAC
AAGATCTAATGCACTGGAACTCGTGGTTATGGACCCGAATCCTTTAGTATGGAACATTGTCTTTTCCAAGTAAAAACCCC
TAGTATATGAAAGAATGAAAAGGTGCTTTCGTTCTTGTGGAATAAGAAGCCCTCGTACCTTAATGAAAGGAAAATAGGAA
TTTTTCGTTAGGTATTTGACCAAATAGGATCGTCCAGTTCCTATAGAACCTATCACTAAAATACCCGATAGGGCTAAGCG
GAACGAAAAGGGTTTTCCATGAGATGGGAAATGAAAACGATTAGCCCCACACGAGGTTTGCGAATAAGTGATTGTCTGAT
AATGAGCAAGGAATATACGTCTTTCTGCTAAAGAGGATCTATTAAACTCATAATTCATTAGATCCTTGTTAGCAATGTCA
AGTAGGTATCATAAGTAAATGGATCCCGGTTGTTCAATCCTTTGATAACCAAGGTCCTTCTTTGCTAAAGAGAAATGATC
ACTATGAGTCAGACTCAATAGAATTGGATCCATTCCAAATAGCGAGAATTAGGATTCTTGATCCCTCTCAATCTCTCTTT
CAATTCGAGGATCCAGAGAGGTGTTTTCATAGTCATCTCCGAATATTTGCCATCTCCGAATATTTTGATATCATTTTTCT
ATGATATGTCTTTCTATATGAAAATTGGTTATTTACGATGTACGATGATCCCTGTTAAGCATCCATGGCTGAATGGTTAA
AGCGCCCAACTCATAATTGGTAAATTTGCGGGTTCAATTCCTGCTGGATGCACGCGAACGGGAACGTTCCATAAGTCTAT
TGGAACTGGCTCTCTATCCATGGAATCTCATCCATCATCCATACATAACGAATTGGTATGGTATATTCATACCATAACAT
AAGAACAATAAGAACTCGAATTCTTATCGATACTGGAACTCAGAGGATAGGAGGGAAAGTCGATTTATGGATGGAATCAA
ATACGCAGTATTTACAGAAAAGAGTCTTCGTTTATTGGGAAAGAATCAATATACTTTTAATGTCGAATCGGGATTCACTA
AGACAGAAATAAAGCATTGGGTCGAGCTCTTCTTTGGTGTTAAGGTAGTAGCTGTGAATAGCCATCGACTACCCGGAAAG
GGTAGAAGAATGGGACCTATTCTGGGACATACAATGCATTACAGACGTATGATCATTACCCTTCAACCGGGTTATTCTAT
TCCACTTCTAGATAGAGAAAAGAACTAAAGGAGAATACTTAATAATACGGCGAAACATTTATACAAAACACCTATCCTGA
GCACACGCAAGGGAACCGTAGACAGGCAAGTGAAATCCAATCCACGAAATAAATTGATCCATGGACGGCACCGGTGTGGT
AAAGGTCGTAATGCCAGAGGAATCATTACCGCAAGGCATAGAGGGGGAGGTCATAAGCGCCTATACCGTAAAATCGATTT
TCGACGGAATCAAAAAGACATATCTGGTAGAATCGTAACCATAGAATACGATCCTAATCGAAATGCATACATTTGTCTCA
TACACTATGGGGATGGTGAGAAGAGATATATTTTACATCCCAGAGGGGCTATAATTGGAGATACTATTGTTTCTGGTACA
AAAGTTCCTATATCAATGGGAAATGCCCTACCTTTGAGTGCGGTTTGAACTATTGATTTACGTAATTGGAAGTAACCAAT
TAGGTTTACGATGAAACCTAGAAATCGATCACTGATCCAATTTGACTACCTCTACGGGATAGACCTCAACAGAAAACTGT
TGAGTAACGGCAGCAAGTGATTGAGTTCAGTAGTTCCTCATAGAAAATTATTGACTCTAGAGATATGGTAATATGGAGAA
GACAAAATTGTTTGAAGCACGCACAGAACCGGAAGCGCCCCTTGTTTCAAAGAGAGGAGGACGGGTTATTCACATTTAAT
TTGATGGTCAGAGGCGAATTGAAAGCTAAGCAGTGGTAATTAAGACCCCCGGGTGAAAATAGGGATGTCTCCTACGTTAC
CCATAATATGTGGAAGTATCGACGTAATTTCATAGAGTCATTCGATCTGAATGCTACATGAAGAACATAAGCCAGATGAC
GGAACGCGGAGACCTAGGATGTAGAAGATCATAACATGAGCGATTCGGCAGATTTGGATTCCTTTTCCATATATCCACTC
ATGTGGTACTTCATCATACGATTCATATAAGATCCATCTGTCTAGAGATCGTCATATACATCTAGAAAGCCGTATGCTTT
GGAAGAAGCTTGTACAGTTTGGGAAGGGGTTTTTTGAGAAAAAAGAAGAATCTACTTCAACCGATATGCCCTTAGGCACG
GCCATACATAACATAGAAATCACACGTGGAAGGGGTGGGCAATTAGCTAGAGCGGCGGGTGCTGTAGCGAAACTGATTGC
AAAAGAGGGTAAATTGGCCACTTTAAGATTACCATCTGGGGAGGTCCGTTTGGTATCCCAAAACTGCTTAGCAACAGTCG
GACAAGTGGGTAATGTTGGGGTGAACCAAAAAAGTTTGGGTAGAGCCGGATCTAAGTGTTGGCTAGGTAAACGCCCCGTA
GTAAGAGGGGTAGTTATGAACCCCGTGGACCACCCCCATGGCGGCGGTGAAGGGAAAGCCCCTATTGGTAGAAAAAAACC
CACAACCCCTTGGGGTTATCCAGCGCTTGGAAGAAGAACTAGGAAAAGGAAAAAATATAGTGATAGTTTTATTCTTCGTC
GTCGTAAGTAAATACGTAACTAGGAATATGGAAAATTGCATTGCAATAATGCGATGGGCGAACGACGGGAATTGAACCCG
CGCATGGTGGATTCACAATCCACTGCCTTGATCCACTTGGCTACATCCGCCCCTTATCCAGCTAAGGGATTTTCTATTTT
TTCCACTCATCATTATTCTATTTATTCTGACCTCCATACTTCGATCGAGATAGTGGACATAGGATGCCACTCTTTAAAAT
AAAAAAAAGGAGTAATCAGCTGTGACACGAAAAAAAACGAATCCTTTTGTAGCTCGTCATTTATTGACAAAAATCGAAAA
GGTCAATATGAAGGAGGAGAAAGAAACAATAGTAACGTGGTCCCGGGCATCTAGCATTCTACCCGCAATGGTTGGCCATA
CAATCGCGATTCATAATGGAAAGGAACATATACCTATTTACATAACAAATCCTATGGTAGGTCGCAAATTGGGGGAATTC
GTGCCTACTCGGCATTTCACGAGTTATGAAAGTGCAAGAAAGGATACTAAATCTCGTCGTTAACTGAATTCAGAATAGAA
AGATTCAGAATAAACAAA
