# Supplementary material for: Comparative analyses of 32 complete plastomes of Tef (Eragrostis tef ) accessions from Ethiopia: phylogenetic relationships and mutational hotspots
Source: PeerJ. 2020 Jun 19;8:e9314. doi: 10.7717/peerj.9314 (PMC7307559; doi:10.7717/peerj.9314)
Supplement: Supplemental Information 41 [file peerj-08-9314-s041.zip › t20.fasta]

>t20
GAAATACCCAATATCTTATTGGAACAAGATATTGGGTATTTCCGGCTTTCCTTCCTTTAAAAATTCTTATATGTTAGTAG
AAAAACCTTATCCATTAAGAGATGGAACTTCAAGAGCAGCTAGGTCTAGAGGGAAGTTGTGAGCATTACGTTCGTGCATT
ACTTCCATACCAAGATTAGCACGATTGATGATATCAGCCCAAGTATTAATAACGCGGCCTTGGCTATCAACTACAGATTG
GTTGAAATTGAAACCATTTAGGTTGAATGCCATAGTACTAATACCTAAAGCAGTGAACCAGATCCCTACCACAGGCCAAG
CAGCCAAGAAGAAGTGTAAAGAACGAGAGTTGTTGAAACTAGCATATTGGAAGATTAATCGACCAAAATAACCGTGAGCA
GCCACAATGTTATAAGTCTCTTCCTCTTGACCAAATTTGTAACCCTCATTAGCAGATTCATTTTCAGTGGTTTCCCTGAT
CAAACTAGAGGTTACCAAGGAACCATGCATAGCACTGAATAGGGAACCGCCGAATACACCAGCTACACCTAACATGTGAA
ATGGATGCATAAGGATGTTGTGCTCTGCCTGGAATACAATCATAAAGTTGAAAGTACCAGATATTCCTAAAGGCATACCA
TCAGAGAAACTTCCTTGACCAATAGGGTAAATCAAGAAAACAGCAGTAGCAGCTGCAACAGGAGCTGAATATGCAACAGC
AATCCAAGGACGCATACCCAGACGGAAACTAAGTTCCCACTCACGACCCATATAACAAGCTACACCAAGTAAGAAGTGTA
GAACAATTAGCTCATAAGGACCGCCATTGTATAACCATTCATCAACAGATGCAGCTTCCCAAATTGGGTAAAAATGCAAT
CCGATCGCCGCAGAAGTAGGAATAATGGCACCAGAGATAATATTGTTTCCATAAAGTAAAGAACCAGAAACAGGCTCACG
AATACCATCAATATCTACTGGAGGAGCAGCGATGAAGGCGATAATAAATACGGAAGTTGCGGTCAATAAGGTAGGGATCA
TCAAAACACCAAACCATCCGATGTAAAGACGATTTTCGGTGCTAGTTATCCAGTTGCAGAAGCGACCCCACAGGCTTGTA
CTTTCGCGTCTCTCTAAAATTGCAGTCATGGTAAGATCTTGGTTTATTCAAATTGCAAGGACTCCCAAGCACACATATTA
ACTAGAAAGAAAATAGATAATAAAAGGCTTGTTATTTAACAGTATAATATAGACTATATATCAGTGTCAACCAAGCCAAC
CCCAACGATTGTATTTCCATATAACTAAATTAACCAAAAAATTTAGTAAATGAAGTGAGTAAAAATTCAAAACTCAGATT
GCTCTTTTCTATTTTCCATATGGGTTGCCCGGGACTCGAACCCGGAACTAGTCGGATGGAGTAGATAATTCTTCTTTGTT
ACAATAGAACAAAAATCCCTCCCCAAATCGTGCTTGCATTTTTCATTGCACACGACTTTCCCTATGTAGAAATAGCCAAT
TTCTATTCCGAGGAGGAAGTACACTAATTTTTTTTATTAGTAAATTGATTTACCTACTATTTATTTAAGGGAACATTTCA
GAATGGAAAATGTGCAAGTTTTATCTTGCTATTGAGCATTTCTAGTTTATTAGTTTTATCTAATGATTAATTAAAAGTAA
GGGGATTCACCAGGTCATCAATACGAATAATATCCAAATACCAAATACGCTCACTGTGTGATCCATGGAAAGAAAAGTGA
GTTGTTTTGGTGAACATTAAACAAAAAACTTGCTCTTCTTCCGTAAAAAATTCTTCTAAAAATACCGAACCCAATCGTTG
CATAAAAGTTCGTACCGTACTTTTATGTTTACGAGCTAAAGTTCTAGCACATGAAAGTCGAAGTATATATTTTACTCGAT
ACAAAGTCCTTTTTTTCGAAGATCCACTATGATAATGAAAAAGATTTCTACATATCCGACCAAAGCGATCAAGAATATCC
CAATCTGATAAATCAGTCCAAATGGGTTTACTAATAGGATGCCCCGATCCAGTACAGAATTGAGCTTTTGATAAGGATCC
AATGAGGGGAGTAGCAGGAACTGTGGTATCGAATTTTTTCATTCGAGTATCTATTAGAAAAGAATTCTCCAGCATTTGAT
TTCTTACTAAGAAATTTTTTATTGGTACACTTGAACGGTACCCCAGAAAATCGAAGCAAGAGTTTGTTAATTGGTTTAGA
CAAATCCTTTGGGGTTGAGTCCAAAAAGAGAAAAAATATTGTGAGAAATTCACAAGATAAGATTTCCATTTCTTCTTCAA
AAGAAGAGTCCCTTTTGATGCAAAAATTGCCTTTCCTTGATATCGAACATAATGCATAAGAGGATCCATAAAGAACCATA
TGGTTTTCCGAAAAAACCCTGGATACATTACCCCAAAATGTTCCATCTTCCTAGAAAAGTGGATTCGTTCCAGAAAGGTT
CCAGAAGATGTTAATCGTAAGCAAGAAGATTGTTTACGAAGAAACAACAAGAAAAATTCATATTCTGATACATAAGAGTT
ATATAGGAATCGAAGTAGTCTTTTATTTTCTTTTGAAAAAAGAAAAATGGATTTCATTGAAGTAATAAGACTATTCCAAT
TCGAATAATAGTTGAGAAAGAATCGCAATAAATGCAAAGATGAAACATCTTGGATCCGGTAGTCAAGGAGTTGCACCAAG
ATTTCAAAATGGATAGGATAGGGTATCTCTATATGTGATAGATAAGGTAAATGCAAAAATTTGTCTTCTAAAAAGGGAAA
TATTGAATGAATAGATTGTAAATTTTGAAACTTTGGTATTTCTTTTTCTTCCGGACAAGATAGTTCTCTTAGCGAGAATG
GGATTTCTACAACGATTGCAAACCCCTCAGATAGAATCTGAGAATAAAACTCCGAATAAAAATGATTGCTGTGATCCAAC
AATCGATCTTGGTTAGGATGATTAACCGAATTAATCCAAAAATTCTGCTGATACATTCGAATAATTAAACGTTTCACAAG
TAGTGAACTAAATTTCTTGTTATTACAACCAAAAATTTCCACAGGTTCCGAACCATTTAATCCATAATCATGGGCAAACG
CATAAATATATTCCTGAAAGAGAAGTGGGTAAACGAAGTATTGTTGACGAGATTTCTGTTTTTCTGAATACCCTTCGAAT
TTTTCCATTTGTATTTCTACTTGAATCAGAGAAAAAAAGCATTTCTCGATTTATCAAATACATAGTGCAATATGGTCAGA
ACAGGGTGTTACATTTTTAAAAACAAACCCTGGGAAGAAAGGGAGTCTAATCCATAGATCTTTTTCTGGTCCTTTTCTAT
CTAATTAGTTTATGTTTGTTCTAATTCCAAAACAAAAAAGAACAAATCTTTTATTTTTGCAGGCCAATTGCTCTTTTGAC
TTTGGAATACAGTTTCGTTATCAATATACTGCTTCTTTTACACATTCAATTCATAACATCCCTTTTCAATCCATAATCAA
GAATAATTAGGATTCCTAAAAAAATTAAAGGGTCCACTGATAGGAAAACCCAACCTTTCCCCGCATCAGGCACTAATCCA
TTTTTAACGTCTAATTAGATCGGGGAATCCTTTCAATTAAGAAGTTAAGCTCGTTGCTTTTTATTTTACCAGAATTAGAG
CCAGGCTCTATCCATTTATTCACTAGACCCAGAAAATCGGAATTTTTTATTCCAAAAATAAAAAAAAAAAGAAATTGATT
TTATTACGACATGCTATTTTTTCCATTCATTACCTTTAAGGATCAGTCGTGGTCTTCTAGACTCTACCAAGAGTCTGGAC
GAATTTGTTGCTTCATCCAAATGTGTAAAAGATCATAGTCGCACTTAAAAGCCGAGTACTCTACCATTGAGTTAGCAACC
CAGATAAAATAGGATCTTAGATACGATCGAAATCCAAAAATCGATGAAATTACACCGGACGCTCCCGTCAAAACATTAAA
TTAGCAAGACATCAAAAGAAAGATTTTATCTCTCATTAAAAACACTCAAATACCAAAATAAACAAATCGGTTAAATTTCA
CTAAGGTTAAAAAAGGGGCAGCCCCAATCACAATAGCAAAATTGTTATTTTTTTAGCAATTTTTATTTCTTTAAATAGAA
AAATCTTCTATGCGAGTACATGCAAGGGGGCAACCCTATCATTTGAGCGAAGTGTAGACAGAAATACCTAATATGAAGTG
ACGATAAAGAGACCTATCTAGCTACAAATTCTAGCTGTTCAATAGACCTTTGTCAATAGAAATACAATGGTAAGAAAACC
AATTAGATACAAATAAGGAAATTAAATAAGGGCTTTTGTTGGATTGGCACGACATAAATGCAGGAAAAAAAATAGGACGA
AAAAAGAGGCAAATTGTGGCTAAATAATTTAGTTCTTCAATTAACTCAAAGTTATTTCTTTATCTTTAAAGAATTCTGCT
TTCCTTAAAATATCATAAACAGTTCTTGTAGGTTGAGCACCTTTTTCAAGGAAATAGAGAATAGCTGGAACATTTAAAGA
AGTTTGATTCTTTATCGGATCATAAAAACCTACTTTTTGAAGATCTCTTCCTTCTCTTCGAGATCGAACATCAATTGCAA
CGATTCGATAGACAGCTTATTGGGATAGATGTAGATAAACAATGCCCCCCCTAGAAACGTATAGGAGGTTTTCTCCTCAT
ACGGCTCGAGAAAATGATTCGAATTTCTATCTATAATACAAGTATATAAAAATTAGACTATGACTTGCATTAATTTCCTT
ATAGAAGAAAAAACAAATTTCATTTATACTCATGACTCAAGTTGGCTAATTTTGACTAACAGACTTCAAAAGAGAAATCC
TTCGAAATTTTTTGAGTCGTCTCTAAACTTTTTTCTTTATCTCATCTCGAACAAATTGACTTTTATTCCTTATTCTGATC
TAATTCTATTGTTGAGACGATTGAAAATCATGTTTACTTGTTCCGGAATCCTTTATCTTTGATTTGTGAAATCCTTGGGT
TTAGACATTACTTCGGGAATTCCTATTCTTTTTTCTTTCAAAAGAGTAGCAACATACCCTTTCTTTTTTTTTTCCTTCAA
TAAAGCATTTTCCTCTTCTATAGAAATCGAATATGAACGATGGATTCTCATAGACTTTTAATCAAAAAAGTTTTCCAATC
TTCCAAAATAAGACTTTTTTCTTATTTTAACCTTTCAATTTCTGTATTAAGGATAGACTGACAAAGTTGGCCTAATTTAT
TAGTTTTCACTAACCCTAGATTCTTTCCCTTGATAAAAAATCAATTCTGTCTTCTCGAGCTCCATCGTGTACTATTTACT
TACAAACAACCCAGCGCAAATTCGGTTCGGGACAAATAGAACAGACTATGTCGAGCCAAGAGCATTTTCATTACTATGGA
AAATGGTGGATAGCAAAATCCACAATCGATCATGTCCTTCAAGTCGCACGTTGCTTTCTACCACATCGTTTTAAACGAAG
TTTTACCATAACATCCCTCTAATTTCATTGCAAAGTGGTATCGAGAATTGATCCAATATTGATGGAATCATGAATAGTCA
TTGGTTTTGTATACTAATTCAAACTTGCTATCTATGGAGAAATATGGATAAATGAAATAAGTATCTATCGGGGAAGACTC
TGCAAAGATCCAATTTATTTAAACCCATATTCTATCATATGAATGAAACATAGTTTGAAAAAGAGGAATAAAATAATTTG
GTTAAGACTGATTTACTATTGAATTTCCATATTCAACAGAGAACCCGAGATGGTTAATCCTGAAATGAGAAGGATCAACT
CTTCTCCAACAAATAAACTATGCCAATGAAAAGATTGGTAGTTTTTTAGTAATTATAAACTTTTCATACTTCTTCGACTG
GAGTAACCAAAGAAAGAAAAAATGAAGTAAAAAAATTAGTGTAAAGTAAAATTAAGGTCTTTCCTTTTACTTATAGTATT
CTTTCTTTTAGCTAATAGAAAGAACTAAAAATCAAAAATAAGAAAAGTATGATTTTTTTTTGAATCCATTCTATTCTATT
CAACGAATAGTTCTTACCTTATCCTTATCGGAATGGATCATTCGGTATATTTAAAGAATCCCAAATCGAGATCGTTTTCG
CTTAACCAAAGAAGGACCACTCTTTTTTTTTTTTCACTTTAGGTATCAAATGTATCCTGTAAGAATTCCCACTCCATGGA
TATGGAGCATAAAGTTTATCTAAAAAATTCGAATTTCAAAACACATATTCAAAGCACATATTGAGTAATGAATAGTAGGA
GTATATCCTGAATGTGCCTGACAGATCAAAATTTTTAATGAAAATAAAAATATTCAATTTGACTGGACTTGACACTTGAT
TTTGTTTTCTGAGAAAGAAAAGGAATCCTTAAAAATGCATCTAATCTAAGAGTTCATAAGAACTAATTATTTTCTTTAAT
AAGCTTTTGTGTCGTGCAGGGCACAATACGATTCTATCTTTCGTTTCATCAAAAAAAATCTGGGACGGAAGGATTCGAAC
CTCCGAATAACGGGACCAAAACCCGCTGCCTTACCGCTTGGCCACGCCCCATTTCGTTTTATGTGACACTAATAAACAGT
ATTTATACTATATATTATCCGTCAACCCCACTTCAATTACCTAAAAAATGAGGGATATTTTCTTGCTAGGATTCTAAGCA
TGCGGATAATATAGAATCCAAAAAATGCATTGATCATTACATGGAATTCTATTAAGATATTATATGAAAGTCGAATTTCT
TCCATTCTCATTTGAGAATGAGAATACAAGGAGGTATTTTGTGTTTGGGAAAGTCCGAAGAAAAAAGGATTTTGAATCCA
CCTTTTCTTTTCCTTTTTCCCTTAGAAAAATAACTCAATCAAAATCCAATTATCTACTCTACAAGAACGAACGAAATGCT
TGTTATGCCTAATATACTTAGTTTAACCTGTATCTGTTTTAATTCTGTTCTTTATCCGACTAGTTTTTTCTTCGCCAAAT
TACCTGAAGCTTATGCCATTTTCAACCCAATCGTGGATATTATGCCTGTCATACCTGTACTCTTTTTTCTATTAGCGTTT
GTTTGGCAAGCTGCTGTAAGTTTTCGATGAAATCTTTACTATTCTGTTCTATCTGCCAAATTGAATGATGTATTCATTCC
AAAAAAATGAAAAAAATGAATAAGAGCCGAGAAGTCTTATATTATGAACTTTCGATTCTAAAATTCAAATTCTTCTACAT
TGAATGTATAGCTGCAGCAATAAATTTGGATCAGCCTTTCTACCCCCTGCACCTACGTTGAACAGGTACCTTTACTTTAG
GTACCCACACAATACCTAAACTTATTTTTGATATTGATAAGACTGCTTATTATAAATCAATTCTTGCAATTTTGTTTTAA
GAATTGATTTTTGCATTTTTAGGTGTCAAAATAAAAAAAACATCCTAGTGGATCTGTGCGGTAAGGAAAAACGGGTAATC
TATTCCTTAAAAAAAAAATCTTGGAGATTATGTAATGCTTACTCTCAAACTCTTTGTTTATACAGTAGTGATATTCTTTG
TTTCCCTCTTTATCTTTGGATTCTTATCGAATGACCCAGGACGTAATCCTGGGCGTGAGGAGTAAAAATCGAAAATTTTT
GGAAATTTTTTCTTACAAATTAGATTTATTTCGTAATTTATCTACGAGAAAATCCGGGGGTCAGAATTCCTTACAATTCG
AAAGTCCCAACTGATCCGAGGGGGCGGAAAGAGAGGGATTCGAACCCTCGGTACAAAAAAATTGTACAACGGATTAGCAA
TCCGCCGCTTTAGTCCACTCAGCCATCTCTCCCCGTTCCAAATCCAAAGGTTTTCCTGATATGATAGAGGCAAGAAATAA
CAATTACAAAAAATTATTCCTTTTTTCATTTCAAAAGTGCATAAAAATTATATTGCCAATTCCATTTTAGTTATATTCTT
TTTTCTTAATGTTAATAAAAAAAAGGAGAAAATTCTTGTTTTTTTTATTTATCAACAAAGGAAAAAATATTCTTATCAAA
TCCACCATAAAATTAAATTGGAAAGAAAAAAAAGTAAGTAGACCTGACCCCTTGAATGATGCCTCTATCCGCTATTCTGA
TATATAAAATCGATGTGGATGAAATTGTTGTATAAGCAGATTTTTTGTATTTCCTTAGACTTAGACCGCGCAAGAATTTT
TCGCTATTTATGATTTCATATTCTTGTTACTACACGTTCTATAGGAATAAGAAGAAATCGCAACTCTTTTCCGTTACACA
TAAAAATGGAATTTCGAAAGTCAACTTTTCTTTTCAATATCTTTCTTTTTTTTTTTCAGAATCCTATTTTTGTTCTTCCA
CCAATAGACTGCGAATGAGAAAAGAGGGGTTATTTTTCCCTTAAAAGATAGGCTTTGAAATAGGAATCATAGAATAATGC
TAAATTAAAATGTTTATTTCTTTATTTCTATAGTATAAGAGTATAAGAAAAGTATAAGAATAAGAAAAATGAATCCAATG
AAATTCATTGATTTACCACGACCTCGGTTGTGACCCCATAGATAAAAATGAAAAATTTCTATCTTCGAGACCATTGAAAA
AGGGCATTGAACGCGAAAGAAATCGTCCACTGATAATCAAACTATCATATGCCTTGGAAGTAATATGAGGTGCTCGGAAA
TGGTTGAAGTAATTGAATAGGAGGATCACTATGACTATAGCCCTTGGTAGAGTTACTAAAGAAGAAAATGATCTATTTGA
TATTATGGACGACTGGTTACGAAGGGACCGTTTCGTTTTTGTAGGATGGTCCGGCCTATTACTCTTTCCTTGTGCTTATT
TCGCTTTAGGGGGTTGGTTTACAGGGACTACTTTTGTAACTTCTTGGTATACCCATGGATTAGCTAGTTCCTATTTGGAA
GGTTGCAATTTCTTAACGGCAGCGGTTTCCACCCCTGCCAATAGTTTAGCACACTCTTTGTTGCTACTATGGGGACCGGA
AGCACAAGGGGATTTTACTCGTTGGTGTCAATTAGGTGGTCTGTGGACTTTTGTTGCTCTACATGGGGCTTTTGCACTAA
TAGGTTTCATGTTACGTCAATTTGAACTTGCTCGGTCTGTTCAATTGCGGCCTTACAATGCAATTTCATTCTCTGGTCCA
ATCGCTGTTTTTGTTTCCGTATTCCTTATTTATCCACTGGGACAATCGGGTTGGTTCTTTGCACCGAGTTTTGGCGTAGC
AGCTATATTTCGATTCATCCTTTTCTTCCAAGGATTTCATAATTGGACGTTGAATCCATTTCATATGATGGGAGTTGCCG
GAGTATTAGGCGCGGCTCTGCTATGCGCTATTCATGGGGCTACCGTAGAAAACACTCTATTTGAAGATGGTGATGGTGCA
AATACCTTCCGAGCTTTTAACCCAACTCAAGCGGAAGAAACTTATTCAATGGTTACTGCTAACCGCTTTTGGTCCCAAAT
CTTTGGTGTTGCTTTTTCCAATAAACGTTGGTTACATTTCTTTATGCTATTTGTACCCGTCACCGGTTTATGGATGAGTG
CTATTGGCGTAGTTGGCCTGGCTCTGAACCTACGTGCCTATGACTTCGTTTCCCAGGAAATCCGTGCAGCGGAAGATCCT
GAATTTGAGACTTTCTACACAAAAAATATTCTTTTAAACGAGGGTATTCGTGCGTGGATGGCAGCTCAGGATCAGCCTCA
TGAAAATCTTATATTCCCTGAGGAGGTTCTACCACGTGGAAACGCTCTTTAATGGAACTTTCGTTTTAGCTGGTCGTGAC
CAAGAAACCACCGGCTTTGCTTGGTGGGCTGGGAATGCCAGACTTATCAATTTGTCCGGTAAACTACTTGGAGCTCACGT
AGCCCATGCCGGATTAATCGTATTTTGGGCCGGAGCAATGAACCTATTTGAAGTGGCTCATTTCGTACCAGAAAAGCCCA
TGTATGAACAAGGATTGATTTTACTTCCGCACTTAGCTACTCTAGGTTGGGGAGTAGGGCCGGGGGGAGAAGTTCTAGAT
ACTTTTCCATACTTTGTATCTGGAGTACTTCACCTAATTTCCTCCGCAGTCTTAGGCTTCGGTGGTATTTATCACGCGCT
TCTGGGACCCGAGACTCTTGAAGAATCTTTTCCATTCTTTGGTTATGTATGGAAAGATAGAAATAAAATGACTACAATTT
TGGGTATTCACTTAATTTTGTTAGGTATAGGTGCTTTTCTTTTAGTACTCAAGGCTCTTTATTTTGGCGGTGTATATGAT
ACCTGGGCTCCTGGAGGGGGAGATGTAAGAAAAATTACCAATTTGACCCTTAGCCCCGGTGTTATATTTGGTTATTTACT
AAAATCCCCTTTTGGGGGAGAAGGGTGGATTGTTAGTGTGGATGATTTAGAAGATATAATTGGGGGACATGTATGGTTGG
GTTCCATTTGTGTACTTGGCGGAATTTGGCATATCTTAACCAAACCCTTTGCATGGGCTCGCCGTGCGTTTGTATGGTCT
GGAGAAGCTTACTTGTCTTATAGTTTAGCTGCTTTATCTGTCTTTGGTTTTATCGCTTGTTGTTTTGTTTGGTTCAATAA
TACGGCTTATCCAAGTGAGTTTTACGGACCCACAGGTCCAGAAGCTTCTCAAGCGCAAGCATTTACTTTTCTAGTTAGAG
ACCAGCGTCTTGGAGCTAATGTAGGATCCGCCCAAGGACCGACAGGTTTAGGTAAATATCTAATGCGTTCCCCAACGGGA
GAGGTTATTTTTGGAGGGGAAACTATGCGTTTTTGGGACCTTCGTGCTCCATGGTTAGAACCTCTAAGGGGCCCCAACGG
TTTGGACTTGAGTAGGTTGAAAAAAGACATCCAACCTTGGCAAGAACGACGTTCGGCAGAATATATGACCCATGCTCCTT
TAGGTTCTTTAAATTCTGTCGGTGGTGTAGCTACCGAGATCAATGCAGTTAATTATGTCTCTCCTAGAAGTTGGTTAGCG
ACTTCCCATTTTGTTCTAGGATTCTTCTTTTTTGTGGGCCATTTGTGGCATGCAGGAAGAGCCCGAGCTGCTGCAGCCGG
CTTTGAAAAGGGAATTGATCGTGATTTGGAACCTGTTCTTTACATGACCCCTCTTAACTAAGATTTTCTTATTTATACCT
GTTCTACTGTTTTTTTCTTTTCTGGCTCGGTTATTCTATCTAGCCGAGCCATTCATTTTTTTTTATAAAAGAATGATATA
AGGGGGCAGAACAAAGAAAAACATATAAAGAAACAAATGTATTCAATAAACAAAAGGAGAGAGAGGGATTCGAACCCTCG
ATAGTTCCTAGAACTATACCGGTTTTCAAGACCGGGGCTATCAACCACTCAGCCATCTCTCCACAGCCTAATCCCTATTT
TATTCCTACAAATCGAACATAGCCATATGAAATGATCTACTAACTTCTAGAAACATCTCAGATGCAAGTCCACTTTAGCT
ATATCTCTGTATACTCTATACACGGATACAGAATCCGCTATATCCGTTTGTGAAATAAAGGCTAAATCTCCTCATACCCC
ATAACCAAATAAAAGCGGTTAGGAAAAAGTTTTAAAGAGAAGAATCAATGGATTCATGATTAAACCCCTCCTAGTTCTTG
TATTTTAGTACAATTTTGATTAAGTGAGGGATCAAATATAAATATGTAGTCAACTTTATTTGATGGTAGTTTGGAGGATT
ATAAATATGACTATTGCTTTCCAGTTAGCTGTTTTTGCATTAATTGCGACTTCCTCAGTCTTAGTAATTAGTGTACCCCT
TGTATTTGCTTCTCCTGATGGTTGGTCAAATAATAAAAACGTTGTATTTTCGGGTACATCATTATGGATTGGATTAGTCT
TTTTGGTAGCTATTCTGAATTCTCTCATTTCTTGAATTTGTTTAGTATTTAGTAGCCCAATACAAAATAAATAAAAAGAA
AGTACCTTTTTCGAAAAAATTCAGATTGTGATACACATTAAAATGCTATTTGCGTTCCGAATTATTACCTCTTCTCTTTC
ATTATTATGAAATTCCATTGCCATTAGAATATTGATTGACAGACAATTAATAAAAAAAAAACTCTAATAGAAAATGAAAC
GGTCGACCCAGACATAGACGGTCGACCCAGGCGGATATATCCTATAAAATATAGGCCGTAGCGAGTATAGTTCAATGTAG
CGAGCGTAGTTCAATGGTAAAACATCTCCTTGCCAAGGAGAAGGCACGGGTTCGATTCCCGTCGCTCGCCAGCTTAATTT
AGTAAGGTACTATGATAAAAAATTCAGTCTAGTTGACTACTTATATTAAATTAAGTAGTTGTTGGTCTAGTACCGTATCC
CTTCCTATCTTATCCTTTGCACCCGACTCAAAAAAAAGAGTGCTTCGGGAGCGAAAATAGAACTTGCCAAGAGGGTGCCC
TAAACCCGGGATTCACCGAGACAAACAAGAGAAAATGGCTTTTAAAGGGGGACAGACTATGCCTTTCTTTTATTTCTTTT
TTCTTTTATTTCTTTTCTGTCTGCTGAATAAAAAAAGAGTAGGATATAGCCCTCTACCATATCTATACAAATAAATAGTC
CATTTATTTATCTGGACTGCTAAGTGCGGAGACGGGAATCGAACCCGTGACCTCAAGGTTATGAGCCTCGTGAGCTACCA
AACTGCTCTACTCCGCTCTGTAGGGCCAAAAACTGGTGGACGAAAAAGGTTGACTACAAGTCTCTACCATGTCTAGACAA
ATAGAATAGTCTTTTTATACAGAATGGAGCGGGTAGCGGGAATCGAACCCGCATCGTTAGCTTGGAAGGCTAGGGGTTAT
AGTCGACGTTGGTTGATTATTTTTAACGTCTCTAATTCAAAACCGAACATGAAATTTTGATTTCATTCGGCTCCTTTATG
GCTATTCTCACCACTTAACATCTATGTCAGCTTTTCTGTCTGAATGGAACCAAAGCTCTCCGCTTTCTAGATGATCCTTA
TAGAGTAGGAGATAGAAATTCTACTAAATATCTATCTAATCTACTTACTTCGTTCCCTAATTTCATTCAAGAGATCCTGA
GGAAAAGAGCTGGGTTTCCACCGAGCTGAAACAATATCCTGATGGTTCTAGTAAACCAAAACTATCGTTTTTTAGCTATT
GGGCTTCCATTTCTTTTTTAACTAAAAGAAGATTTAGTTACGATTGGAAATAAACTTTTTTGTATCTTCATCCATAGATC
CTTTACTCATATTTATTCAATTGGAATACTTAATCCAATGCAAAATTATGCTTCGCGACTCTGTACTTATAATCAAATTT
GTATTTTGCATGCAAATTTAATTAGTCTTTGGATACTAATTGCGAGAATGTATATTCTTCCTCAATATGCTATTGAGAGG
AAAAGGATTAAACCCTTTATAAGAACTAAAGTTTTCATCGGAATATGAATATAAAAAACTTAAGGATGTCTTAAGTATAT
CATTTCAAATTCAGTTATTAATAGAACGAATCACACTTTTACCACTAAACTATACCCGCTACATGTAGATTATGGGACCA
ACGCTACCCTTTGTCAAGGGTAGCCATTCGAGGAATTCCATCTAATCTACGGAGAAAAGTGAGCAGTTGGTACTTCAATC
GCGGGCCTTTACTTTAGGATTTAGAGGGCCTCCCTCTAGTCTGTAAAAGAAATCTCTTATTACCATCCCACTAGGGTATG
AACCAAATGTATGCATTTCGATTAGGATCGTATTCTTCGTATTCTATAGTTTGATTATTCCTACAATATACACTAAGAAA
TATAGGAGACAGTACAGTCCCCATCAATCCCTTTCTTTCTTTTCTTTTTTGGTAGAATAAATTTTATACTCTGCAGTATA
AACTCGACTGCCCACTTTTTAGAATAAAATTGTTGATAAAACTCCAATAACAGACAGATAAGAAGTATATCGCTGAAAAT
TAATACCCAGCCATATGGGTATATGCAGAGCGCGAATTCCTTTATACCCCCCATTAGAATTAGGAAAAATAAAAAATAAA
TGGAGAAATTTCTCATCATAAGATCAGCCAATAGAAAAAAAAAGTCCCTAATTCTGCAGAACATTCTGAGCACTGGTGCC
CCTTTGGCCTTTTTGAACCTCACCGCGAATAAACTTCTATATCTCAATATAGAAAAAAAAAAACTAGTAAAATCTCTAGA
TATATATCTATATATACATATATTATGTAAATTAATATATACATATATTATGTACATTATGCAGTAGACCTATAATGGGA
AATGAAAGTGGCGAATTTTTGAATAAAAAGCCCTTTTAACTCAGTGGTAGAGTAATGCCATGGTAAGGCATAAGTCATCG
GTTCAAATCCGATAAAGGGCTTTTCCACTAGTGGTAGAGTAATGCCACGGCAAGACAGAAGTCATTGGTTCAAATCCGGT
AGAGTACTTTTCTACTAAATGCATTCACTTTTTTCTTTTTTTTTTCTTGAATTTTATGATTTCATTTAGTGGTAGATGCC
CACATTTTTGGTCTGAATACTAAACGAAGCACAGAGTTTAAATTGCAAAAAAGAAATGAAATTGGACTCTTTTTCCTGTT
AGAGCAATCAAATCAATATCTGTACTGAACTAATCTAGAATCCTTTTTATTAATCTATTCTTATTCTATACCCTTTAAAA
TGAATTCCCCTAAAAAGCAGGGGATGATCCGTGAATTAACCTAACCATCAACTAAAAAAAAATCCTATGAAAGCATAACA
GAAAAGTAGGAAAGACTCTTTGCTTTGATCTATTTATACTCTTCGACTATATTGACAATTCCAAAAAACTGCTCATACTA
TCATTATAGTATAATGACGAGTGGTTCCATATAGCACTATCGTCTAGTGATGCCCCCATCGTCTAGTGGTTCAGGACATC
TCTCTTTCAAGGAGGCAGCGGGGATTCGACTTCCCCTGGGGGTAGGGAGTATTATAAAAAGAGGTTAATCTATAGATTAT
CAAAAACCCTAGAATAAATTCTTCCTGGGTCGATGCCCGAGCGGTTAATGGGGACGGACTGTAAATTCGTTGACGATATG
TCTACGCTGGTTCAAATCCAGCTCGGCCCAAGAATCTAGGGCTTAGTGAATATGAACTAAATCCATTTTTTTCTTCCATA
AAAAAAAAAATATCTGATCCATAGAAATAAAGGATAAAGAGAAAAGAAAGGGAAAATATATTTCTAAGCCATATCTCTCT
GATTCTTTTCTTAACAAAGACAAAGAAAAGAGTTTTTCTTATTGAAAGGTGGATTATCATTTATTTTTAGGGATAAAAAA
TCGCGGCATATTAGTTATGCCACTCTCACTATACCCACATAGGATATGTGGGTATGTAGTATATGATTCATCTATTTCTT
AGAGTACGACAGACGAATCTTCTTAATGGTTCTATTTAAGAATAGGTATGCCATACACCCCGCAGGGATTGTAGTTCAAT
TGGTTAGAGCACCGCCCTGTCAAGGCGGAAGCTGCGGGTTCGAGCCCCGTCAGTCCCGAACTAGGATTCAATGAATGGAA
AAATTCATCTTTCCCTTTTTCATTAAAAATTTCCCTGAATAAAAGGGGCAGAAGGCAAGATCAAATATCGATGGGGAACC
CCTTTTTGATAAGGAAAGACGTACATATCATACGTGGATTAGTATAATTTAGGATATTACTCTATTTTTATGGTATGATG
ATACCATCCTCATCTTAACTTCCTATTCCACTCTTATGGAATAGAGTTCCGGTAAAATATTGGAATCCATACACAAATTG
TATTCGTTTATTGTTAGAGAATGAATATAATTAGTTCCTTTTTGAGGGTTATTATAAACCACACCACTTCCATTTTGTAG
TTCCAACTTTCTTTGTGTATATTCAATGAATTCTTGGTCGGTCATATAATACATACATAATTGTATGTATAACTATAAGA
AAAAGAAAGGGAAATTGGATAAGAAAGATTCTTGGCTATACATATATATAGAAAAGCAAAAGTCGAAAAGGATGAAAAAT
AGAGGGGTTCAGAATCCAATTAAAAAATCTATTTTGGTCTTAGTATGGATAAGGGATCTTCCTATGTTCTATTATTCCAC
TATCAACCATGAATTGATTTGATAGATCCTATATTCATAATATTGAATTGATTTAGTATTATCAGAATGCAAGTCCTCCC
CTTGAATTTACAGGATACCCCCTTTTCCTCTCCATGGGATTACATCCCGAGTTATTGTGAAAAAAAGAAAATAAAGAGGT
TATGGAAGTAAATATTCTCGCATTTATTGCTACTGCATTGTTCATTCTAGTTCCTACTGCCTTTTTACTTATTATTTATG
TAAAAACTGCCAGCCAAAATGATTAATTGGAATTCCAATTAATCATTGAAGAAATGAAAAAGGGATTAAACAAAATAAAA
ATCCAAGTCTTAAATGAAAGGATCTGGTTGGAATCATAAAGTGTGGTAGAAAGAACTACATATAGTTTTTTCTACGACAC
TTTAGATTCTTTCTATTATATTATCTTGAATCTACATAGAATAGATTAGTAGATTGAAATAGTAATCTAATTCAACTTCT
TCTTTCACTGCATCCACTTAATTTCAAGCAAGTCAAAATAAAAAAAAAAATCGAAGACAATTCTTCATTGAAAGAATCCA
TGGAGAGGGAGAAAAATAATACGAGAATAGACTATAGTAAAAAAAAGTAAATAAAAGGAAAAAACCTGCGAATCTTTCAT
ACTTAAAAATGACGCGAGATGCTTCACGCGAGATCCTTCAAAAACAAAAAAATTTCTAAGAATAAGAAAAGAGTATAGTA
TAAATGGAAAATGTGCGATATGTTGTGAACAGCTTCGTGTAAGAAAGTCTAATTTTCTTATGTAAAGAGCTTTATTTTTA
CTCGTCACTTCTAGTAGAAATTCTTAATTACTATAATCGCTCTTTCTATTCTATTTCTTTCTATTATAGTAGAATGGAAC
ATAGTAGAATAGAACGACTGACTCTTTCTTATTCTTAAAAGAGTTTTTTACAAGAGTGAAACAAAACTAAAGAAAGAGAG
AAAAAATAAAGTTTGACAAAATGATTAATGCAAAACGATCAATTAAAGAAAAGAGTTGATACTACAATTGGACTACTCAA
TCAATTAGTAGTATCCCTAGAGTCCACTTCTCCCCCATACTACTAGCGAAAGAGAAAATGTAAAGACTACCATTAAAGCA
GCCCAAGCGAGACTTACTATATCCATGTAAATTATGTCTCCTATTTATATGAAGGAATTATTCTACTATTGATCAATAAT
CATAGTGGAATTAAGGGTACAGAGTCAAAATTCTGCCCTAAGACTATAGATGAATCAGTTAAAGGAATTTACTCCTAACA
AATTTTATATTATTTTTGGTAGAGTTGGAGAGTATTAAGTATAAATATAATACATATCCTTTTTAAAAAGGAGTGGGGGA
ATATCCTAAATAGAAGACGCGGGAATAGAGAGATTTTTTCTTCCTTTTGTTACCTTTTTTTTTTATAAGCAAAGGACGTC
AGAATATATCATAAAATTAGGATAGATAAATATTTATTGGATACCTACCTTACCCATGCCTTACCCCTGTTTATTTTTGA
GCTAAACCCTACTTCCCCACTTTCTATCTTTCTATGAAAGAGTGAGGAGACCTTATCCACAACGCTGAAATTGATTTTTG
ATCAGCCTATTTACTCTAATTCTCGACATAATCTGTAGCCTTTCTTTACTTTAGTGTATGTAGTAAGATGTACTAAAAAA
AAAATGTATGATAATTAGGAAGTCTTGAGATTTCTTCGCAAAGTCCCTTCTTCAATCTTAGATTTAAAAAAGAATGCCCT
TTAGGGCCCTTTGGTGGATATGAAGGTTTCAGAAACCTTAGCCTCATAGTTTTAAATTCCCGAATCGAATCAAATTAATA
AAAGAATAAGGAAAGGCTACCTCATCTCTGTTAGTAGCTAACGGGCCATTGCCCCCAAAACAAACCCTAGTTTGAGGATA
GAACTATGGTATGGATTCTCAAAATCCAGTATCGCCAGACCTAGTTACTCTCTTGCCCCAACTTATGAGGTAAGTATTTG
ATTGATCAGGCGGCACCCAGATTTGAACTGGGGATAAAGGATTTGCAGTCCCCTGCCTTACCACTTGGCCATGCCGCCAA
AAAATCCGATCTAAAATCGAGAAGTATTCATCCATATTTTCTTACTAAAACACCTTTGCTTTTATCTTGAATGTAATTCA
ACTTACTTTTTCCAATCGTTTTCAAAAAATCTATTTCTGCTTTTTTGCATCCTGTTTTGCTTATTTTCCTCGATGGATTC
TATGTTAAACATTGCTTAGAAAACTTACCTTTTCTTTCTATTCTATTGAGATGAGATGGCAAAGGAGCAAAAATGGATTT
CCATGCAAAATTCAGAACAAATTGGAACCATTAACTAGAACTAGAATTTTTTTTTTTGAATTGCAGCAGTAAACGACTCT
TAAATCGGTATTCTCTCCTCCCATTCCTTTTAATGGCATAATAAAATAGAATAAAAGTTTCCCGAATTGTATATAGGTAA
ACTCCTGGTCCGAACAGCATTATTATCTAGGGCTCCCCCTTATGTACATATCCCTATGGGGAATCATGCTTTAATTTTTC
ATTGCATTAAATATTAGCTGGATAACTAGATTAGCAAGTACTTAAAAAAAAGTAAGTACTTTTTTTTAGGATTCTACAAC
GAAATCCTTTCTTTTTCAGCAATTCTACTGCTACAAATACTAGAAAACAAAAAAGAACCTTCAAATTCTTTTTGAAAATA
AAACTAAGCGTACTATTCTAAATTCTAAATCGAACTAAAGTCAAACTTTCTAGTGCTTATAAATTTTATGGCTTTTTTTC
TTTCATAGAAAGGAGCTAAAACGAGAAATCTTTCCTATCCAATCTGATTAGAATATCATAAAGTTAAAGTTTAAGTGGCA
GAATTTTTTCTAGCAGTTTTTTATCAATTCATTTTAATTCCATTTCTACCCCTGCAAAATTGGAACTTTCGTAAAAATTA
TCTCTATTCATATGTATGAAATACATATATGAAATACGTATGTGGAGTTCCCTAGAATTTCATGTGATTCAGTAAACAGA
ATATAGATTCCATGATTGCTAGATTGATCCGTAGGGATTGATAAAGAGTGAGCTGATAATGGAATTTTTTTTCGATAAAT
AGGAAAAGGAAACTTTAAGATGCTCCGGAATGGGAATGAGGGAATGTCCACAATACCCGGATTTAGTCAGATCCAATTCG
AGGGATTTTGTAGGTTCATTAATCAAGGCTTGGCAGAAGAACTTGAGAAGTTTCCAACAATTAAAGATCCAGATCACGAA
ATTGCATTTCAATTATTTGCGAAAGGATATCAATTGCTACAACCCTCGATAAAAGAAAGGGATGCTGTGTATGAATCACT
CACTTATTCTTCTGAATTATATGTATCTGCGAGATTAATTTTTGGTTTCGATGTGCAAAAGCAAACCATTTCTATTGGAA
ACATTCCTATAATGAATTCCTTAGGAACCTTTATAATAAATGGAATATATCGAATTGTGATCAATCAAATATTGCTAAGT
CCTGGTATTTACTACCGCTCGGAATTAGACCATAAAGGAATTTCTATATACACCGGGACTATAATATCAGATTGGGGAGG
AAGATCGGAATTAGCAATTGATAAAAAAGAAAGGATATGGGCTCGCGTGAGTAGAAAACAAAAGATATCTATTTTAGTTC
TATCATCAGCTATGGGTTCGAATCTAAGAGAAATTTTAGATAATGTTTCCTACCCCGAAATTTTCTTGTCTTTCCCGAAT
GCTAAGGAGAAAAAGAGGATTGAGTCAAAAGAAAAAGCTATTTTGGAGTTTTATCAACAATTTGCTTGTGTAGGCGGGGA
CCTGGTATTTTCGGAGTCCTTATGTGAGGAATTACAAAAGAAATTTTTTCAACAAAAATGTGAATTAGGAAGAGTCGGTC
GACGAAATATGAATCGGAGACTCAATCTTGATATACCTCAGAACAATACATTCTTGTTACCACGAGATGTATTGGCCGCT
ACGGATCATTTAATTGGAATGAAATTTGGAACGGGTATACTTGACGATGACGATATGAATCACTTGAAAAATAAACGTAT
TCGTTCGGTTGCGGATTTGTTACAAGATCAATTCGGATTGGCTCTTGGCCGTTTACAACATGCAATTCAAAAAACTATCC
GTAGAGTATTCATACGTCAATCGAAACCGACTCCACAAACTTTAGTAACTCCAACTTCAACTTCGATTTTATTAATAACT
ACTTATGAGACCTTTTTTGGCACATACCCCTTATCTCAAGTTTTTGACCAAACCAATCCATTGACACAAACGGTTCATGG
GCGAAAAGTGAGTTGTTTGGGTCCTGGAGGATTGACGGGGAGAACTGCAAGTTTTCGGAGCCGAGATATTCATCCGAGTC
ACTATGGGCGTATTTGCCCAATTGACACGTCCGAAGGAATCAATGTTGGACTTACTGGATCTTTAGCTATTCATGCGAGA
ATTGATCACTGGTGGGGATCTATAGAGAGTCCGTTTTATGAAATATCTGAGAAAGCAAAAGAAAAAAAAGAGAGACAGGT
GGTTTATTTATCACCAAATAGAGATGAATATTATATGATAGCAGCAGGAAATTCTTTATCCTTGAATCAAGGTATTCAGG
AAGAACAGGTTGTTCCAGCTAGATACCGTCAAGAATTTCTTACTATTGCATGGGAACAGATTCATGTTAGAAGTATTTTT
CCTTTCCAATATTTTTCTATTGGAGGCTCTCTCATTCCTTTTATTGAGCATAATGATGCGAATCGGGCTTTAATGAGTTC
TAATATGCAGCGCCAAGCAGTTCCACTTTCTCGGTCTGAGAAGTGCATTGTTGGAACTGGATTGGAACGCCAAACAGCTC
TAGATTCGAGGGTTTCTATTATAGCCGAATGCGAGGGAAAGATCATTTCTAGTGATAGTCACAAGATTCTTTTATCAAGT
AGTGGAAAGACTATAAGTATTGCTTTAGTTGCTCATCAGCGCTCTAACAAAAATACTTGTATGCACCAAAAACCTCGGGT
TCCAGAGGGTAAATCCTTTAAAAAAGGGCAAATTTTAGCGGAGGGAGCAGCTACAGTTGGTGGAGAACTCGCTTTAGGAA
AAAACGTTTTAGTAGCTTATATGCCGTGGGAGGGCTACAATTTTGAAGACGCAGTACTAATTAGCGAACGTTTGGTATAT
GAGGATATTTATACTTCTTTTCACATCCGAAAATATGAAATTCAGACGGATACGACAACCCAAGGCTCCGCTGAAAAAAT
CACTAAAGAAATACCACATCTAGAAGAAAATTTACTCCGAAATTTGGACAGAAATGGAGTTGTGAGGTTGGGATCCTGGG
TAGAAACTGGCGATATTTTAGTAGGTAAATTAACGCCTCAGATAGCTAGCGAATCCTCGTATATCGCGGAAGCTGGATTA
TTACGGGCCATTTTTGGTCTTGAGGTATCCACTTCAAAAGAAACTTCTCTCAAACTACCTATAGGTGGAAGAGGGCGCGT
TATCGATGTGAAATGGATCCAGAGGGACCCCCTCGACATAATGGTTCGTGTATATATTTTACAGAAACGCGAAATCAAAG
TTGGGGATAAAGTAGCAGGAAGACACGGGAATAAGGGGATCATTTCCAAAATTTTGCCTAGGCAAGATATGCCCTATTTG
CAAGATGGAACACCCGTTGATATGGTCTTCAATCCCCTAGGAGTACCCTCACGAATGAATGTGGGACAAATATTTGAAAG
CTCACTTGGATTAGCGGGGGATCTGCTAAAGAAACATTATAGAATAGCACCCTTTGATGAGAGATATGAGCAAGAGGCTT
CAAGAAAACTTGTGTTTTCGGAACTATATGAAGCCAGTAAACAAACAAAAAATCCATGGGTATTTGAACCCGAGTACCCG
GGAAAAAGCAGAATATTTGATGGAAGAACAGGAGATCCCTTCGAACAACCTGTTCTAATAGGGAAGTCCTATATTTTAAA
ATTAATTCATCAAGTTGATGAGAAAATCCATGGACGTTCTACTGGGCCCTACTCACTTGTTACCCAACAACCTGTTAGAG
GAAGAGCCAAGCAAGGGGGACAACGAGTAGGAGAAATGGAAGTTTGGGCTTTAGAAGGATTTGGTGTTGCTCATATTTTA
CAAGAGATACTTACTTATAAATCTGATCATCTTATAGCTCGCCAAGAAATACTTAATGCTACGATCTGGGGAAAAAGAGT
GCCTAATCACGAGGATCCTCCAGAATCTTTTCGAGTGCTCGTTCGAGAACTACGATCTTTGGCTCTAGAACTGAACCATT
TCCTTGTATCTGAGAAGAACTTTCAGATTAATAGGGAGGATGTTTGATCGGAATAAATAAAAATTCTTTTCTTATTTCTA
TTTTATGATTGACCAATATAAACATAAACAACTTCAAATTGGACTCGTTTCCCCTCAACAAATAAAGGCTTGGGCTAACA
AAATCCTACCTAATGGGGAAGTCGTTGGCGAAGTCACAAGGCCCTCCACTTTTCATTATAAAACCGATAAACCAGAAAAA
GATGGATTGTTTTGCGAAAGAATCTTTGGGCCCATAAAAAGTGGAATTTGTGCTTGCGGAAATTCTCGAGCGAGCGTAGC
TGAAAACGAAGACGAAAAATTTTGTCAAAAATGCGGGGTAGAATTTGTTGATTCTCGGATACGAAGATATCAAATGGGAT
ACATCAAACTGGCATGTCCAGTGACTCATGTGTGGTATTTGAAAGGTCTTCCTAGTTATATCGCGAATCTTTTAGATAAA
CCCCTTAAGAAATTGGAGGGCCTAGTATACGGCGATTTCTCTTTTGCTAGGCCCAGCGCTAAAAAACCTACTTTCTTACG
ATTACGAGGTTTATTCGAAGATGAAATTTCATCCTGTAACCACAACATTTCTCCTTTTTTTTCTACTCCTGGCTTTGCAA
CATTTCGAAATCGGGAAATTGCGACAGGAGCAGGTGCTATTAGAGAACAATTAGCGGATTTGGATTTGCGAATTATTATA
GAGAATTCCTTGGTTGAATGGAAGGAATTAGAAGACGAGGGGTATAGTGGAGATGAATGGGAAGATAGAAAAAGACGAAT
AAGAAAAGTTTTTTTAATTAGACGAATGCAATTGGCGAAACATTTTATTCAAACAAATGTAGAACCAGAATGGATGGTTT
TGTGCTTATTACCGGTTCTTCCTCCCGAATTGAGACCCATTGTTTATAGGTCTGGGGATAAAGTAGTTACTTCGGATATT
AATGAACTTTATAAGAGAGTTATCCGTCGGAACAACAACCTTGCCTATCTATTAAAAAGAAGTGAATTAGCGCCAGCAGA
TTTAGTAATGTGCCAGGAAAAATTGGTACAAGAAGCCGTGGATACACTTCTTGATAGTGGGTCCCGCGGGCAACCGACGA
GGGATGGTCACAATAAAGTATACAAGTCCCTTTCAGATGTAATTGAGGGTAAAGAGGGGAGGTTTCGTGAGACTCTGCTT
GGGAAACGGGTCGATTACTCGGGGCGTTCTGTCATTGTTGTGGGTCCTTCACTTTCATTACATCAATGTGGATTACCTCT
AGAGATAGCAATAAAGCTTTTTCAACTATTTGTAATTCGAGATTTAATCACGAAACGTGCTACTTCTAATGTCAGGATTG
CTAAAAGAAAAATTTGGGAAAAGGAACCCATTGTATGGGAAATACTTCAAGAAGTTATGCGGGGGCATCCTGTACTGTTG
AACAGAGCACCTACTCTGCATAGATTAGGCATACAAGCCTTCCAACCCACTTTAGTAGAGGGGCGTACTATTTGTTTACA
TCCATTAGTGTGTAAGGGTTTCAATGCGGACTTTGACGGGGATCAAATGGCTGTTCATCTACCTTTATCCTTGGAAGCTC
AAGCGGAAGCCCGTTTACTTATGTTTTCTCATATGAATCTCCTGTCTCCCGCTATTGGAGATCCTATTTGCGTGCCAACC
CAAGACATGCTTATCGGACTTTATGTATTAACGATTGGAAACCGTCGAGGTATTTGTGCAAATAGATATAATAGTTGCGG
AAACTATCCAAATAAAAAAGTCAACTACAATAATAATTATAAGTATACGAAAGATAAAGAACCCCATTTTTCTAGTTCCT
ATGATGCACTGGGAGCTTATAGACAGAAACGAATCGGTTTAAACAGTCCATTGTGGCTCCGATGGAAACTAGATCAACGC
GTCATTGGGTCAAGAGAAGTTCCGATTGAAGTTCAATATGAATCTTTTGGGACTTATCATGAGATTTATGCCCACTATCT
AATAGTCGGAAATAGAAAAAAAGAAACCCGTTCTATATACATTCGAACCACTCTTGGTCATATTTCTTTTTATAGAGAAA
TAGAGGAAGCCATACAAGGATTTAGTCGGGCCTATTCATACACTATCTAAACAAGGAAGTTAGATTAGATTCGGCGATGC
CCCTTTCGGGGGGCATTCCGATTTCGCTAGTACCATCTTTTTTGCCGCGCAAATTAAGATTGAGGAAAGAGAGTAAATTA
AGTTTTCGAATCACTGACTCAGGCCTATTGTCGAATCCTACTCAGCAATTGTCGAATCCTACTCAGCCAAAAAAGGGGGT
ACTTATGTATGGCGGAACGGGCCAACCTGGTCTTTCATAATAAAGAGATAGACGGAACTGCTATGAAACGACTTATTAGC
AGATTAATAGATCATTTCGGAATGGGATATACATCCCATATACTGGATCAAATAAAGGCTCTGGGCTTCCATCAAGCCAC
TACTACATCAATTTCTTTAGGAATCGAGGATCTTTTAACAATACCCTCTAAAGGATGGTTAGTCCAAGACGCGGAACAAC
AGAGTTTTCTTTTGGAGAAACACTATTATTATGGGGCTGTACACGCAGTAGAAAAATTACGCCAATCCGTTGAAATATGG
TATGCTACAAGTGAATATTTGAAACAAGAAATGAATTCGAATTTTCGGATAACGGATCCGTCTAATCCAGTCTATCTAAT
GTCTTTTTCAGGAGCCAGAGGAAATGCATCTCAGGTACACCAATTAGTAGGGATGAGAGGGTTAATGGCGGATCCTCAAG
GACAAATGATTGATTTACCTATTCAAAGCAATTTACGCGAGGGACTTTCTTTGACAGAATATATAATTTCCTGCTACGGA
GCCCGCAAAGGGGTTGTAGATACTGCTGTACGAACAGCGGATGCTGGATATCTTACACGCAGACTTGTTGAAGTAGTTCA
ACATATTATTGTGCGTAGAAGAGATTGTGGTACTATTCGAGGTATTTCTGTGAGTCCTCAAAATGGGATGACAGAAAAAC
TTTTTGTCCAAACACTAATTGGTCGTGTATTAGCAGACGATATATATATTGGTTCACGATGCATTGCTGCTCGAAATCAA
GATATTGGAATTGGATTAGTCAATCGATTCATAACTGCCTTTCGAGCACAACCGTTTCGAGCACAACCAATATATATTAG
AACCCCTTTTACTTGCCGGAGCACATCTTGGATCTGTCAATTATGTTATGGGCGGAGTCCCACTCATGGCGATCTGGTCG
AATTGGGGGAAGCTGTAGGTATTATTGCGGGTCAATCAATCGGGGAGCCAGGGACTCAACTAACATTAAGAACTTTTCAT
ACCGGTGGAGTATTCACAGGGGGTACTGCGGACCTTGTACGATCCCCCTCGAATGGAAAAATCCAATTCAATGAGAATTT
GGTTCACCCCACACGTACCCGTCATGGGCAGCCTGCTTTTCTATGCTATATAGACTTGCGTGTAACTATTCAGAGTCAGG
ATATTCTACATAGTGTGAATATTCCGTTAAAAAGCTTGATTCTAGTACAAAATGACCAATATGTAGAATCCGAACAAGTA
ATTGCAGAGATTCGTGCCGGAACGTCCACTTTGCATTTTAAAGAAAAGGTACAAAAGCATATTTATTCCGAATCAGACGG
GGAAATGCACTGGAGTACTGATGTTTACCATGCGCCCGAATATCAATATGGTAATCTTCGTCGATTACCAAAAACAAGCC
ATTTATGGATATTGTCAGTAAGTATGTGCAGATCCAGTATAGCATCCTTTTCGCTGCACAAGGATCAAGATCAAATGAAT
ACGTATTCTTTTTCTCTTGACGGAAGATATATCTTTGACCTCTCAATGGCTAATGATCAAGTAAGCCATAGACTGTTGGA
TACTTTTGGTAAAAAAGATAAGGAAATTCTTGATTATTTAACGCCAGATCAAATCGTGTCCAACAATCATTGGAATTTTG
TCTATCCTTCTATTCTTCAAGATAATTCGGATTTGTTGGCAAAAAAACGAAGAAATAGGTTCGTCATTCCATTACAATAT
CATCAAGAACAAGAAAAAGAGCTAATATCCTGTTTGGGGATTTCGATTGAAATACCCTTTATGGGTGTTTTACGTAGAAA
TACTATTTTTGCTTATTTTGACGATCCACGATACAGAAAAGATAAAAGGGGTTCAGGAATTGTTAAATTTAGATATAGGA
CCCTAGAGGAAGAATATAAGACCCTAGAGGAAGGGTATAGGACTCTAGAGGAAGACTCAGAAGACGAATATGAGAGCCTA
GAGAATGAATATAGGACCCGAGAGGACGAATATGAAACCCTAGAAGACGAATATAGCACTCTAGAGGACGAATATGAAAT
CCTAGAAGATGAATATGGGATCCTAGAGGCCGAATATAGGACTCTAGAGAAAGATTCAGAAGAAGAATCTGGGAACCCAG
AGAACGAATATAAAAGTAGAGAGGGCGAATATGGAACTCTAGAGGAAGACTCAGAAGAAGAATATGGGAGCCGTGAAGAT
GGCTCAGAGAACGAATATGGGGCTTTAGAAGAAGACTCAGAGGAAGACTCAGAGGACGAATATGGGAGCCCAGAGGAAGA
TTCTATCTTAAAAAAAGAGGGTTTTATTGAGCATCGAGGAACAAAAGAATTTAGTCTAAAATACCAAAAAGAAGTAGATC
GGTTTTTTTTCATTCTTCAAGAACTGCATATCTTGCCAAGATCCTCATCGCTAAAAGTACTTGACAATAGTATTATTGGA
GTGGATACACAACTCACAAAAAATACAAGAAGTCGACTAGGTGGATTGGTCCGAGTGAAGAGAAAAAAAAGCCATACGGA
ACTCAAAATCTTTTCCGGAGATATTCATTTTCCTGAAGAGGCGGATAAGATATCCGGCGCCAGTTTGATACCACCAGAAA
GAGAAAAAAAAGATTATAAGGACTCAAAAAAAAGAAAAAATTGGGTTTATGTTCAACGGAAAAAAATTCTCAAAAACAAG
GAAAAGTATTTTGTTTCGGTTCGACCTGCAGTCGCATATGAAATGGACGAAGGGAGAAATTTAGCAAGACTTTTCCCGCA
AGATCTCCTGCAAGAAGAGGATAATCTCCAACTTCGACTTGTCAATTTTATTTCTCATGAAAATAGCAAGTTAACTCAAA
GAATTTATCACACGAATAGTCAATTCGTTCGAACTTGCTTGGTAGTGAATTGGGAACAAGAAGAAAAAGAGAGGGCTCGT
GCTTCCCTTGTTGAGTTAAGAACAAATGATCTGATTCGGGATTTCCTAAGAATTGAGTTAGTCAAGTCCACTATTTCATA
TACAAGAAGAAGGTATGATAGGACAAGTGCAGGACCGATTCCCAATAATAGGTTAGATCGCAACAATAGCAATTCCTTTT
ATTCCAAGGCGAAGATTAAATCACTTAGCCAACATCAAGAAGCTATTGGCACCTTGTTGAATCGAAATAAAGACTACCCA
TCTTTGATGATTTTGTCGGCATCCAACTGTTCTCGAATTGGTTTATTCAAGAATTCAAAATATCCCAATGCAGTAAAAGA
ATCGAATCCTAGAATTCCTATTCGAGATATTTTTGGGCTCTTAGGGGCTATTGTACCTAATATATCGAATTTTTTTTCAT
CTTACTATTTATTAACGCATAATCAGATCTTGTTAAAAAAATACTTGTTCCTTGACAATTTGAAACAAACCTTCCAAGTA
CTTCAAGAGCTTAAATACTCTTTAATAGATGAAAATAAAAGGATTTCGAATTTCGACAGTAACATCATGTTGAATGCACT
CCATTTGAATTGGCACTTTCTCAATCATGACTCATGGGAGGAGACATTGGCAATAATTCAGCTTGGACAATTTATTTGTG
AAAATGTATGTCTATTTAAATCACACATAAAAAAATCGGGTCAAATTTACATTGTTAATATGGACTCCTTTGTTATAAGA
GCAGCTAAGCCTTATTTGGCCACTAGAGGAGCAACTGTTCATGGTCATTATGGAAAAACCCTTTACAAAGGAGATAGGTT
AGTTACCTTTATATATGAAAAATCGAGATCTAGTGATATAACGCAAGGTCTTCCAAAAGTAGAACAAATATTCGAAGCAC
GTTCAATTGATTCACTATCGCCGAATCTCGAAAGGAGAATTGAGGATTGGAATGAGCGTATACCAAGAATTCTTGGGGTT
CCCTGGGGATTCTTGATTGGAGCTGAGCTAACCATCGCCCAAAGTCGTATCTCTTTGGTTAATAAGATCCAAAAGGTTTA
TCGATCCCAAGGGGTACAGATCCATAATAGACATATAGAGATTATTATACGCCAAGTAACATCAAAAGTACGGGTTTCCG
AAGATGGAATGTCTAATGTTTTTTTACCCGGGGAATTAATAGGACTATTGCGAGCGGAACGAGCAGGGCGTGCTTTGGAT
GAATCGATCTATTATCGGGCAATCTTATTGGGAATAACAAGGGCTTCCCTGAATACCCAAAGTTTCATATCTGAAGCAAG
TTTTCAAGAAACTGCTCGAGTTTTAGCAAAAGCTGCCCTACGAGGTCGTATTGATTGGTTGAAAGGCCTGAAAGAAAACG
TAGTTCTGGGGGGAATTATCCCTGTTGGTACCGGATTCCAAAAATTTGTGCATCGTTCCTCACAAGACAAGAACCTTTAT
TTCGAAATTCAAAAAAAAAATCTATTCACGTCGGAAATGAGAGATATGTTGTTTCTCCATACAGAATTAGTTTCTTCTGA
TTCTGACGTAACAAACAATTTCTATGAGACATCAGAACCCCCATTTACTCCCATTTATACGATTTAAGGATACATAAAGC
AGATTTTTTTTAGTTTAATTTAAACCAGATTTTTGACCTTAGAATGCTAACAGGTCTGATTTTAGATTTTTTATTTTCAT
ATTTTACTAAATAAAAGAAGTCAGTTAATTCATTAAGGCTATGTTTATATCATGTATCAATGGCCAATTCTGAGTAGAAG
GTTCCATCGGAACAATTATTATTTATTTCAAGATATTTCGGCTCTTTCTTAATCTTCAAAAAAAAATAAATTCCGTAATG
GTAAGACGAAAAAAAGAAAAAAAAAAGGAAGTGTGGAAAAAATGACAAGAAGATATTGGAACATCAATTTGAAAGAGATG
ATAGAAGCAGGAGTTCATTTTGGTCATGGTATTAAGAAATGGAATCCTAAAATGGCCCCTTACATCTCGGCAAAGCGTAA
AGGTACTCATATTACAAATCTCGCTAGAACGGCTCGTTTTTTATCAGAAGCTTGTGATTTAGTTTTTGATGCAGCAAGTC
AGGGAAAAAGCTTCTTAATTGTTGGTACCAAAAAAAGAACAGCGGATTTAGTAGCATCAGCTGCAATAAGGTCTCGTTGT
CATTATGTTAATAAAAAGTGGTTCAGTGGTATGTTAACGAATTGGTCGATTACCAAAACTAGACTTTCTCAATTTAGAGA
CTTAAGAGCGGAAGAAAAGATGGGAAAATTCCACCATCTTCCAAAACGAGATGTGGCAATCTTAAAGAGAAAATTATCCA
CCTTGCAAAGATATCTCGGCGGGATTAAATATATGACGAGGTTGCCTGACATTGTGATCGTCCTTGATCAGCAAAAAGAG
TATATAGCTCTTCGGGAATGTGCCATTTTGGGGATTCCTACTATTTCTTTAGTGGATACAAATTGTGACCCAGATCTCGC
GAATATATCGATTCCTGCCAACGATGACACTATGACTTCAATTCGATTGATTCTTAACAAATTAGTATTTGCAATTTGTG
AGGGCCGTTCTCTCTATATAAGAAATCGTTGATTAAGATTAAGAAGAATAGTTAATTCTTAAGCAACTACGTAGATTTAT
GGGATCAGTTACTATTCTTTTTTGTTTTGCATAGATAAAAGAAGGGGAATATTGATATATATTAGAGGGTATTGATATAT
ATTATCATTTGATGTGATTTCTTGGTATCCTAAATATAAAATTATAAGATTAATACTTCAGCTAAGTTGAGAAAGAGATG
GTTGAATCAAAAGAATTCCTTTTTTGAAGTTCAATTTTTATCAGAGGACAATATGAATATTACACCATGTTCCATTAAAA
CACTCAAGGGGTTGTATGATATATCAGGCGTAGAAGTAGGCCAACACTTCTATTGGCAAATAGGAGATTTCCAAATTCAT
GCCCAAGTACTCATCACTTCTTGGGTCGTAATTACTATCTTGCTAGGTTCAGTTATCATAGCTGTTCGGAATCCACAAAC
CATCCCAACCGACGGTCAGAATTTCTTCGAATATGTTCTTGAGTTTATTCGAGATTTAAGCAAAACTCAGATTGGAGAAG
AATATGGTCCCTGGGTTCCCTTTATTGGAACTATGTTCCTTTTTATTTTTGTTTCGAATTGGTCGGGTGCTCTTTTACCT
TGGAAAATTATAGAGTTACCCCACGGGGAATTAGCAGCGCCCACGAATGATATAAATACTACTGTTGCTTTAGCTTTACT
CACATCAGCGGCATATTTTTATGCGGGTCTTAGCAAAAAAGGATTGAGTTATTTCGAGAAATACATTAAACCAACCCCAA
TCCTTTTACCAATTAACATCCTAGAAGATTTCACAAAACCATTATCGCTTAGTTTTCGACTTTTCGGAAATATATTGGCG
GATGAATTAGTCGTTGTTGTTCTTGTTTCTTTAGTCCCCTTAGTAGTCCCTATACCGGTCATGTTTCTTGGATTATTTAC
AAGCGGTATTCAAGCTCTTATTTTTGCAACGTTAGCCGCAGCCTATATAGGTGAATCCATGGAAGGTCATCATTGAATTG
ACTAATTTTCGAAATAGTCTTTTTTTTTTTTAGCTTAGCCCAATTCATGCATGGTTCCAGATAATCCTCCTGGTTAGAAA
ACTAACTAGTTCGAAATGCGTATGAATATATAACCTAGAGTTGTAGGAGAGAGAATAGACTATACTACGGAATTGTTAAA
TTATATATGCATTCAGGGGGGGGGGACGGAATCCGGTTAGATCTATATCCTTAATGTCTATAAGACAGTCATCTTTTGTG
CGGAATGATTTTGGAATTGGATTCAATAGAAAATGAGAAAATACACAAACAAAATAGAGGAAACAAATGTATATAGGATT
TTTTTGATTTCTAAATTTCTAAGTTAGATTCATTATCTAATCCGATCTATAGAATTCCCCTCTATATGGAATTGGATTCC
ATATCCAGTTCTATGCAGCATAGTGTTATCAATTGTATACCTTAATTTGATTCCTATTGGATTTGGATTAGTTCGATTTC
AATAGGGGTTCTTCCTGTATTTTTTCTTTTATTATGGATTAGATGAAGGGGAAAAATGGGAACTCAAGGATATCGAAGAG
TAAAAAAAAAAAAAAAGGATGGAATGAAAGGTTGGTTGGTTGGAAAGAAAGAGAAATAGAATAATGAAAATCATATGGAT
TTACACAAACCTCTAATGATTAGAAACTAAAAACGAGATCTCGAAATAGTTCGGACGATTTAGATTATCATTTCAATAGA
ACTTAGAAGTGAAAAGTAATAATTTCTTGGTTGATTGTATCCTTAACCATTTCTTTTTTTTTTTTTTAGACACGAGGAAC
TCACCATGAATCCACTAATTGCTGCTGCTTCCGTTATTGCTGCTGGATTGGCCGTAGGGCTTGCTTCTATTGGGCCTGGA
GTTGGTCAAGGTACTGCTGCAGGACAAGCTGTAGAAGGTATTGCGAGACAGCCAGAAGCAGAAGGGAAAATACGAGGTAC
TTTATTGCTTAGTCTAGCTTTTATGGAAGCTTTAACAATTTATGGACTGGTTGTGGCACTAGCGCTCTTATTTGCGAACC
CTTTTGTTTAATCCTAAAAAAGAAAATGAGTCCTTTAGATTAGATACTTTTTTCTTTTTTTAGTAAATTGGTATTTGCTT
CTGTAATTCCAAGTATATCAATACTTTTATTTATTATATTATTCCAGGAATTTTTTATTTATCGGGACAGACAATACCTC
GGGAAGGGTTGATTTGAGCATGATCAATTTAGGTAGAAGATATGCTCGCCCTCTTCCTTCCCGTCCTTAGTTTAGGATAG
TGGAAAGTCTTTTTCCTTTTATTTTAGGAATTTTGGGAACATTTTAACAAAGGAGATCTTTCACAAGTCAAACGCAACCT
AAGACTTAATCTAAAAGAAATTATTAGATTGAATCTATTTGCATTAAAAAAATTACATTAAAAAAACCGATAAAAAAGGG
GCGAGCGAAGTAAGTGATCGAAAAACTTTCTTCTTTGTTCGTCCTATCTATAAGAGGAGAGCATATGAAAAATGTAACCC
ATTCTTTTGTTTTTTTAGCTCACTGGCCATTCGCTGGGAGTTTCGGGCTTAATACCGATATTTTAGCAACAAATCTAATA
AATCTAACTGTAGTGGTTGGCGTATTGATTTTTTTTGGAAAGGGAGTGTGTGCGAGTTGTCTATTTCAAGAATAGATTGG
ATCTATCCGGCTGCACTTTAGAATATTTTTTAGTATTTTGGGGATAAATAAAGGTGCACGATCTCGACGAATTACTTCTG
AATAACTTCAGAAATCATATGGAAGAACCATAGCATTTCGCGACTCATTGGTAAATTTACTTTGATTCTCTATAGACCAA
TAATGTGAGACCATTAACACGGTTAAAGCTAAACTGCTTGAAGTCCAGGCAAAAAGGGGTACTCTTTCTACAACTATATT
AGTATCGAAATGCTTTATTAGTATCCAAATGCTTTAAACGGGAAATAGCTAGTGTAGAATTTATCTGATATAGAACACTC
ATATCGATAAAATGGTTTGAACTATTTACTAGAAGGGCACCCTGCCCTTTTTCCAATGCCGAATCGACGACCTGTGTATA
AAAAAAAAGAGAATTTTTTTGGATTTAAGAAAAAAAAAAAGAATTCTAGCAATTTTCATTTTCCATTTATTTAGTTTGTT
TTTCTTAATGAAATTGAAATTGTTAACTAACAGAGCAAACACAAAGAAAGAAACAACTTTGCTGACCATGATAGATTTTT
ATCTAGTCGGAAGAGTCCTCTTAATATTTATCTAGTCTTATATAAGTTTCGGTATATTGAAATACAAAGAGAAAAGAGGA
TAGAGGATAGGCTCATTACATAAAAAAAAATATGGAAATAGCCATAATACATAGCAAAACAGAAAAAAAAAGGAGCGTGA
GAGCCAAATGAATCGAAAGATTCATGTTTGGTTCGGGAAGAGATCATAAAAGTTGTAAACTTAATAGCAAGATAATCTAC
TTTCATTAAAAGATTTATTAGATAATCGAAAACAGAGGATCTTAAGTACTATTCGAAATTCGGAAGAATTGCGTAGAGGC
ACCCTTGAACAACTCGAAAAAGCTCGGCTTCGATTACAGAAAGTCGAACTAGAAGCGGATGAGTATCGGATGAATGGATA
CTCTGAGATAGAGCGAGAAAAAGTAAATTTGATTAATGCTACTTCTATTAGTTTGGAACAATTAGAAAAGTCTAAAAATG
AAACCCTTTATTTTGAAAAACAAAGAGCGATGAATCAGGTCCGACAACGGGTTTTCCAACAAGCCGTACAAGGAGCTCTA
GGAACTCTGAATAGTTGTTTGAATACCGAGTTACATTTCCGTACGATTCGTGCTAATATTGGCATTCTCGGGGCCATAGA
ATGGAAAAGATAATAAAATTTATTAGGCCTTGAACTTCTACTTTCGTTTAGAATTTAGGCATTATTTTTCACCTTGCTTG
CGAAAAAAAAAAAAGATTCAAGAATGGCAACCCTTCGAGTCGACGAAATTCATAAAATTCTCCGCGAACGTATTGAACAA
TATAATAGGAAAGTAGGAATTGAGAATATCGGTCGCGTAGTTCAAGTGGGGGATGGGATTGCTCGTATTATAGGTCTTGG
TGAAATAATGTCAGGTGAATTAGTTGAATTTGCAGAAGGGACTAGAGGTATTGCTCTGAATTTGGAATCCAAAAATGTTG
GGATTGTATTAATGGGCGATGGGCTGATGATACAAGAAGGAAGTTTTGTAAAAGCAACAGGAAGAATTGCTCAGATACCC
GTGAGCGAGGCTTACTTGGGTCGTGTTATAAATGCTCTCGCTAAACCTATTGATGGGAGAGGCGAAATTGTCGCTTCGGA
ATCTCGCTTAATTGAATCTCCTGCTCCGGGTATAATTTCCAGGCGTTCCGTATATGAACCCCTTCAAACAGGGCTTATTG
CTATCGATTCGATGATCCCCATAGGGCGTGGTCAGCGAGAGTTAATTATTGGGGATAGACAGACTGGCAAAACAGCAGTA
GCCACAGATACAATTCTCAATCAAAAAGGGCAAGATGTAATATGTGTTTATGTAGCTATCGGGCAAAGAGCATCCTCCGT
GGCTCAAGTAGTAACTACTTTCCAAGAAGAGGGGGCCATGGAATACACTATTGTAGTAGCTGAAATGGCGGATTCACCCG
CTACTTTACAATACCTCGCTCCTTATACGGGAGCAGCCCTGGCTGAGTATTTTATGTACCGGGAACGCCATACTTTAATA
ATTTATGATGATCTTTCCAAACAGGCACAAGCTTATCGCCAAATGTCCCTTCTATTAAGAAGACCCCCCGGCCGTGAAGC
TTATCCAGGGGATGTTTTTTATTTGCATTCACGCCTTTTAGAAAGAGCCGCTAAATTAAACTCCCTTTTAGGCGAAGGGA
GTATGACCGCTTTACCAATAGTGGAGACTCAATCTGGAGACGTTTCTGCCTATATTCCTACTAATGTAATCTCCATTACA
GATGGACAAATATTCTTATCTGCGGATCTATTCAATGCCGGAATTCGACCTGCTATTAATGTGGGTATTTCTGTTTCCAG
AGTAGGATCCGCAGCTCAAATTAAAGCCATGAAACAAGTAGCTGGCAAATCAAAATTGGAACTAGCTCAATTCGCAGAGT
TACAAGCCTTTGCACAATTCGCCTCTGCTCTCGATAAAACAAGTCAGAATCAATTGGCAAGGGGTCGACGATTACGGGAA
TTGCTTAAACAATCCCAATCAAACCCTCTCCCAGTGGAAGAGCAGGTAGCTACTATTTATACCGGAACGAGAGGATATCT
TGATTCGTTAGAAATTGAACAGGTAAAGAATTTTCTGGATGAGTTACGTAAACACCTAAAAGATACTAAACCTCAATTCC
AAGAAATTATATCTTCTAGCAAGACATTCACCGAGCAAGCGGAAATCCTTTTGAAGGAAGCTATTCAGGAACAGCTTGAA
CGTTTTTCCCTTCAGGAACAAACATAAATATAGCATGTCTACTCTTATTAGTATAACTCATGTTAGTAGAAGAGGAATCA
TTGAGAATGATTTTTCATTTGATTCATGCACAAAAGTTTTCTTAGTTTTTAGTATAGTTATTTAAAGAATAGATAGAAAA
AAGATTGCGTCCAATAGGATTTGAACCTATACCAAAGGTTTAGAAGACCTCTGTCCTATCCATTAGACAATGGACGCTTT
TCATTTATATTTTACTATTTCTCTTTTTTTTTATATATGTTCAGAACAAGAGAAAAAACAAAAAACTGTTAGACCAAAAC
TCTTTTAGGTTTTAGGAAAGAAAAAAAATCCATATACAAATGGATGATACATATATCATAAAGAAATAATATGGAGTGGG
CAGTAAGTATTGAACCCATAACTCCAAGGTTATGAGCTTTGTGCGTTACCACGCAGCTCTACCTTCTTAAACTAAAGAGC
GGGGAACTAGTGGATAAAAGGGAGTTGGATACGCCCTCTACCATATCTATACAAATAGAATAGTCTATTTATACAGAATG
GTAAAGAGGGCTTTTCTACGATCATCAATTCCAGAAAACCATACAAATAGCAAAGGGTATTTTATCCTTACCAACTAGAT
CTTGTTGCACCCGGTAACAAACATGCATAAACCATTTCTCGAAGTATGTGTCCGGATAGCCCAAAGTCTCGATAGTTAGC
TCTAGGTCTTCCGGTTAAAAAACAACGTCGATGAAGGCGTGTAGGTGCACTATTGCGTGGTAGGGATTGCAATTTTTCTT
GCATTTTCGTTTTTTCGCTCAAAGGGGAAACTTTGCTTCTTATCTTTTTTTTTGAGGATCGACGAATCAAATGATATTTT
TGTTCTAATTTCTGCCGCTTCTTCTCCCTCTGAATCAAACTTTTTTTTGCCATAATGTGCCGTTCCTATTATTACCAAGT
ATATGGTTCTAATCCTAGATGGAAAAATAAATAGACAAAAATCTAAGAAGGCTGATCCTCCCTCTCCATCAAGAGTAATG
AACTAGGTTCTGATACAGTATAAAAAAACCTAACTAAATTAACCAAACTTGCCTGATGTTGAGGCAATCAAGAAAGCTGC
ATAAGTGAATATATAACCCACGGAAAAGTGGGCTAATCCAACTAATCTTGCTTGCACAATGGAAAGAGCCACGGGCTTAT
CTCTCCAGCGAATTAAATTAGCCAAAGGTGTACGTTCATGGGCCCATGCTAAAGTCTCAATTAATTCCTGCCAATATCCA
CGCCAGGAAATTAAGAACATAAATCCAGTAGCCCAAACAAGATGTCCAAATAAGAACATCCAGGCCCATACTGATAAACT
ATTCATCCCAAAAGGATTATATCCATTGATAAGTTGTGAAGAATTTAACCATAGGTAATCTCTTAACCATCCCATCAAAT
AAGTAGAAGATTCATTAAATTGTGAAACGTTGCCCTGCCATAATGTGATGTGTTTCCAATGCCAATAAAAAGTAACCCAT
CCAATGGTATTTAACATCCAGAAAACTGCCAAATAAAACGCGTCCCAAGCAGAAATATCACAAGTACCGCCGCGCCCTGG
GCCGTCACAAGGAAAACTATACCCGAAATCCTTTTTATCCGGCATTAATTTGGAACCGCGTGCATCTAAAGCACCCTTTA
CTAAAATCAATGTAGTTGTATGCAAACCTAGAGCAATAGCATGGTGAACCAAGAAATCTCCGGGTCCTATTGTTAGGAAA
AGCGAATTACTATTTTCATTAACAGCATTCAACCATCCGGGCAACCATATGCTTCGACCTGCATTGAAAGCGGGGCCATT
GGTTGAAGATAGGAGTATATCGAACCCATATGTCGTCTTACCATGAGCAGATTGTATCCATTGGGCAAATATGGGTTCGA
TCAAGATTTGCTTTTCTGGAGTACCAAAAGCAAGCATGACGTCGTTATGAACATAAAGGCCCAAGGTATGGAATCCTAGG
AATAGGCTAGCCCAACTTAAATGAGATATGATAGCTTCTTTATGGTCTAACATTCTTGCCAATACATTATCCTCATTCTG
TTCCGGATTGTAATCCCTAATGAAAAAAATAGCTCCATGAGCAAAAGCCCCTGTCATGATGAACCCTGCAATGTATTGGT
GATGAGTATATAAAGCAGCTTGAGTAGTAAAGTCTTGTGCTATGAATGCATAAGCAGGTAAAGAGTACATATGTTGAGCT
ACTAAGGAAGTAATAACCCCTAAGGAAGCTAGAGCAAGACCTAATTGAAAATGAATCGAATTATTGATTGTATCATAAAG
GCCTTTATGCCCACGTCCTAATCGACCCCCCGGAGGAGTATGTGCTTCTAAAAGATCTTTGATACTGTGCCCAATTCCGA
AGTTAGTTCGATACATATGACCAGCAATGAGAAAAATAAATGCAATAGCTAAATGATGATGAGCAATATCGGTCAGCCAC
AAACTTTGTGTTTGTGGATGGAATCCCCCAAGAAGGGTTAGAATGGCAGTTCCAGCTCCTTGAGTGGTACCAAATAAATG
ATTACTCGAATCAGGGTTTTGGGCATAAAGATTCCACTGACCCGTCAGAAGGGGACCCAACCCTTGAGGATAGGGTGATA
CATCTAAGAAATTATTCCATCGAACGTACTGCCCCCTGGATCCGGGAATAGCAACATGAACTAAATGTCCTGTCCAAGCC
AAAGAACTTACCCCGAAAAGTCCTGACAGATGATGATTGAGACGAGATTCCGCGTTTTTAAACCACGAAAGGCTTGGCTT
CCATTTGGGTTGTAGATGTAACCAACCCCCTATTAAGAATAGCGTAGAAAGAAATAATAGAAAAAGAGCTCCAGTATAAA
GATCTTCATTAGTGCGCAATCCAATTGTATACCACCACTGATAAACCCCAGAATAGGCGATATTCACTGGACCGGCAGCA
CCTCCTCGAGTAAAGGCTTCCACGGCGGGTTGACCAAAATGAGGATCCCAAATCGCATGAGCAATAGGTCTTACGTGTAA
AGGATCCTGTATCCATGATTCAAAATTTCCTTGCCAAGCTACATGAAACAGATTTCCGGACGTCCATAGAAAGATTATTG
CTAACTGCCCAAAGTGAGAAGCAAAAATGTTCTGATAAAGACGTTCCTCAGTAATATCATCATGACTTTCAAAATCATGT
GCGGTAGCAATACCAAACCAAATACGACGAGTAGTGGGGTCCTGAGCTAAGCCTTGGCTAAACCTGGGAAATCTTAATTC
CATAATGCCTTTCAAATCCTCCTAGCCACTATCCTACTGCAATAATTCTCGCTAAGAAGAATGCCCATGTTGTGGCAATT
CCACCCAGAAGGTAATGGGTTACTCCTACAGCACGGCCTTGTATAATGCTCAAGGCCCTAGGCTGAGTAGCAGGAGCAAC
TTTTAATTTGTTATGAGCCCAAACGATAGATTCAATGAGTTCTTGCCAATAACCACGGCCGCTAAATAAAAACATTAAAC
TGAAAGCCCAGACAAAATGCGCGCCTAAGAAAAAAAGACCATATGCAGATAATGAAGAACCATAAGACTGAATTACTTGG
GATGCCTGTGCCCACAAGAAATCTCGGAGCCAACCATTAATCGTAATGGAACTCTGTGCAAAGTTTCCCCCTGTGATATG
AGTTACTATCCCTTGATCACTTACAGTACCCCAAACATCCGACTGCATTTTCCAACTGAAATGGAAAATGACTACCGAAA
TTGCATTGTACATCCAGAATAGACCTAAGAAAACATGATCCCAGGCAGATACTTGACATGTTCCCCCTCGTCCAGGCCCG
TCGCAAGGGAATCGAAAACCAAGATTTGCTTTATCAGGTATCAAACGGGAACTGCGAGCAAATAAAACACCTTTCAAAAG
TATTAATACAGTCACATGGATGGTAAATGCGTGAATGTGATGGACTAAAAAATCTGCGGTTCCTAATGGAATAGGTAACA
AAGCAACTTTGCCGCCTACAGCTACTAACTCGCCACCTCCCCACGTTAAGCTGGTACTTGTTGTTGCACCAGGAGCTGTT
ACGCCAGGTGCATCAGCATGGATATTTTGTACCCATTGAGCAAAGATGGGTTGTAATTGTATGGCGGTATCCGAAAACAT
ATCTTGGGGACGGCCTAAAGCACTCATGGTATCATTATGAATGTACAAGCCAAAACTGTGAAAACCTAGAAATATACATA
CCCAGTTAAGGTGGGATATGATTGCATCGCGGTGTCTAAGGACGCGATCTAATAGATCGTTGTATCGAGTAGTTGGATCA
TAGTCTCTTACCATAAAAATGGCTGCATGTGCAGCAGCACCGACTATTAGAAATCCGCCAATCCACATGTGGTGTGTGAA
CAAGGAAAGTTGTGTACCATAGTCAGTAGCTAGGTATGGATAGGGGGGCATAGAGTACATATGATGAGCTACAACAATAG
TTGTAGAGCCTAGCATAGCTAGGTTAAGAGATAATTGAGCATGCCATGACGTTGTTAGGATTTCATAGAGACCCTTATGG
CCTTGTCCTGTAAATGGGCCCTTATGAGCCTCCAAAATATCTTTAAGCCCATGACCAATACCCCAGTTGGTCCTATACAT
ATGACCGGCGATCAGGAAAAGAATAGCAATAGCTAAATGATGGTGCGCAATATCGCTCAACCATAGGCCACCGGTTATTG
GATCTAGTCCTCCGCGAAAAGTAAGAAATTCTGCGTATTTGGACCAATTCAAGGTGAAAAAGGGGGTTGCTCCTTCGGCA
AAACTAGGATAAAGTTGAGCCAAAAGGTCACGATTCAAGATAAATTCATGAGGAAGTGGTATCTCTTTAGGATCAACTCC
AGCGTCAAGAAATTGATTAATTGGTAAAGATACATGGATTTGGTGTCCTGCCCAAGAAAGAGACCCAAGTCCTAATAACC
CCGCTAAGTGGTGATTCAACATGGATTCTACATCTTGGAACCAGGCCAATTTGGGAGCGGCTTTGTGATAATGGAACCAA
CCAGCAAAAAGCATTAACGATGCAAAAATCAATGCACCGATTGCCGTACAATAGAGTTGTAACTCACTAGTTATTCCAGA
TGCTCGCCAAATCTGAAAAAAACCGGAGGTTATTTGGATTCCTCGGAAACCCCCGCCTACATCACCATTCAAAATTTCTT
GCCCTACTATTGGCCAAACTACCTGAGCACTGGGTCCAATGTGAGTAGGATCGCTTAGCCACGCTTCATAATTGGAAAAA
CGGGCACCGTGGAAGTACATGCCACTCAACCAAAGAAAGATAATGGAGAGTTGACCGAAATGAGCACTAAAGATTTTTCG
AGAGATCTCCTCCAAATCACCGGTATGACTATCGAAATCGTGAGCATCAGCATGTAGGTTCCAGATCCAAGTGGTAGTAT
CAGGGCCCTTAGCTATTGTTCTTGAGAAATGCCCGGGTTTGGCCCATTCCTCAAAAGATGTTTTTACAGGATCCCTATCC
ACAACAATTTTAACTTCTGGTTCCGGCGAACGAATAATCATTAAGTCCTCCTCTTTCCGGACAAGACATACAAAGAGACC
CGCCAACTGTCTTTTTAGTGAATCTTTGAAGGATAGATATTATGATTAGTCCTTTTCTTTACTATCTACCGCCCTTCTAT
ATATATATATTTTTTTTTTAGTTATTCACTGGAGCAATTATATATTGAAGTCAATCCGAGGCAAGTGTTCGGATCTATTA
TGACATAAGGATTAGGTGCCTAACGGACATTGGTTATCCTGGATAATTATTTTCCGACGTAACAAAAAAAGATTTTTTTA
CGTTTTAATTTAAGAAGCTAGTGTATTTTTTTTTTAAGGTATAAGCCCCTATCTACATCTACTTTCCTTGAGTGAGCATA
ATAAATTTCCTTGAGTGAGCATAATAAAAATATTTTGATTCGATTCCAAATTCCAAGAAACTCATTAGAATTAAAAAAAA
AATAATCCTGATATATTAGGTAGGAATATTTATATTGCCCCTTTTTATTTGCTTTATTACTTCTGTTCGAGAGCCTATCC
CTATTATTTATCCTTATGAAATATGATATAAAATCGAAGGTAGAAGAAAGGGATATAATGAAATTCTTGATTTGATCTTC
CTACCAAAATTATTTGATTAATGGATCAACAACCAAATCACTCATTTTAGGAAAATGGGAGTGGTTTTATTCAAATTCAA
AGCGCTTCGTAATCTTCAACCAGTTTTGTGCTTCAATATAATTTCCCGGAGTAAGCGCTATAGCTTGTTTCCAATACTCA
GCAGCTTGATCAAACCAAGCTTCTGCAATTTCCGAATCACCCTGTAGAATGGCCTGCTCTCCTCGGTCGGAATAGGCAGT
TCCTTCCCCTAGAACCGTACTTGAGAGTTTCCTACCTCATACGGCTCTGAAATTGCTATCTTAATTTTCCCTATCTTAAC
TGAATTCGATTTCTCAAAAATCGATCCAATTTCTTCTTGGGTTAAGCAGAAGAAGTTATTACCTAAGTTTCAAACCCTAA
TTTTGATCAATAATCAGTCTGATCTTTTCTCCCACCTTCAGAAGAATGGAGCATAGATAGACCTATATCCTTCGTTCGAA
TTTTCTGAAAGGTAACTATCTCGGTTTCGTGTCTTTCATATATGAAATTTCTATAGAATCCTTGAAAAAGACTTTTTCCC
ATAAGAAAGAAAAAAGAACTTACTATCTTTGGGATCTGATACTACACCGCTGCTTAATCCTTTAGTGGATCGGCTCTATT
ACATAAGCAGATTCCTAAATTTTGCCACAGATCCTGGTATAATTAAGCAGTTTTTTTTTAGTTGTATCGACCCAGTCGCT
CACTAATTGATCTTTACGGTGCTTTCTTTATCAATTTGAGACTTTATCCATAGAGTAGTAGTATAGGCTCTATTTTCTTC
TTATTTTGATTCTCGTGAAGTGTTCTTCCTTCCTACAGCTGATAGGGCAAAATCATTGTTTTGACGATCCCTATGTAGAA
AGCCCTTTTTCTAGTATTTACTAGAAAATTTCATCTTTTTTTCTTCTTTCTATAGTGGAGATAGTCGCACGTAATGACAG
ATCACGGCCATATTATTAAAAGCTTGCGGTAAGAAGGGGTTTCGTTCTAGCGCCCGGAAATAATATTCCAAAGCCTTTGT
ATGCTCTCCATTACTTGTGTGTATAAGGCCGATGTTATATAGTATATAACTTCGATCATAGGGATCAATTTCTAGTCGCG
TAGCTTCATAATAATTCTGCAAAGCTTCCGCATAATTTCCTTCGGATTGAGCCAACATCCGTTACGGTCGTTCATTCTAT
TCAAAAAATCTCCGTTCCAAAACCGTACATGAGGTTTTCATCTCATACGGCTCCTCCCTTCTGTACATAGTACTAAGCAA
AAAATCTATAGAATGAAAATAGAATTAGTCCCACTCATTATGGACCGAAAGGGGCTGGTATTTTTCCAAGAAATCTCTAG
CCACCCTTTCCCCAAGAGATTTTTCTTAACACCAATGAATTCTATTAATGCTAGAGGAAAACGATAGCTCCGGGAATTTC
TTTGTTCTCAACGCCTCCTATTTAGAGGAATTAGCCACTTCAACGACCTTTGATGGTTATAAGGGTATCCAAAGTACAAA
CCTGATGGTTGTTTGCTATCCCAACCATTTTTCCCAACCCTGATACCGATCAGGAAAGGGTTAAGTTCTAACAAAGTTTT
TCTGTTGTTGATTCCTATTTGGAGGTGTAGTGCTTTTCTCCCCTATGCTGCCTATTGGTCCTAGTAGAGTAGGATTGGCC
TGTAATACAGAACCTATCCTGTAGGTGTAACCTTTCGCTCAATACTCAAATCTACAATTGAAGCATCTAAGGCCACATCA
ATCGAGGATACACGACAGAAGGAATTGTTAGTTCACCTCACCTTCCTCAAGCGCGGGTTTCCTTTACTAATTTTGTTCTC
TCTATGCGAACCCCCTTTCTTTCTCGTAAGACTGGAGATGCGGGTAGGGCTGAAAAAAAAAAAGAGTCAAATCGCACCAT
CTCTATAATAAGTAAATGCTTTTTTTTCCCCTGAGGTTGTCGGAATTATTTGCAATAAAATATTGGCTACAATCGAGGAG
GTCTTATCAATGAAATTTCCATTTATACGGGATCTAGGCATAATTCCCAATCCATTCTATATAGAATTCTTTTCATTCTA
TCACAAAATAACATAAAAACATTTGAATTGATCCATATGCTCTAAATGGATAAGAGAGGTATGGATTTTCCGCTCAGCTC
AAATTGTCTCCTTTTCCTTCTGTTTGGGCAAGAAGAGATATGAAATATTTGAGTAAGATTGGATTTCATTCCACTTTCCT
ATTTTTCAACAACAATTTCTCTCATCAGCTATTTCGCGTTTTAAAAATTATCCCGTACCTTTTTTTTGTTTAGATTGTAT
GGGGTAAAGTACCTTATGCAAATAGAATTCTAGGGTTCCTTTATTTTCTTATGGAATAATAAGAATTTTTCTATTCTCTT
TTTATTTTGGTTTTCCCCAAAGAAAAACTTTTGAGGGACTGAAATTCCTAGTAAAAAAAATAAATAAAGGACCTTTACAC
TTAGATAAAAAAAAGAATTTTTCCAATAGAGCCATGGAATCCCCGAGTGGTTGTGGCTGTACCTGTACAGCAGGAATACG
AAAACTCGCTATTCACTCAGTTTATTTTCCATAATAAGATTATGTAGGAGAGATGGCCGAGCGGTTCAAGGCGTAGCATT
GGAACTGCTATGTAGACTTTTGTTTACCGAGGGTTCGAATCCCTCTCTTTCCGTTTCTCTTAATTCATCAACGTTACCAA
TTACAATGTATCAAATCAAATAATAATTTATTTTAGTTCAGCAATAATACCTTTATTTAATAGAAATTCTCTAAAGCAAG
TTACTTTGGTATGTAAAATACACATAGAGGAAATAACAAAAAAGAAAAAAGATCCTAAGGTTACTCTATTTCTGCTAGGT
AAATGGGAAAATACGAATTAAGAGCCTTAGGTCGATTTAGTTCGGGGAAAGGGGAAGGGGAAAAAAATTCTATGAACCTT
TCCTTTTTCGTTAAGTTCAAGTCTGACGAGAGTAATATTCTACAACTAACAACTCATTTATTTTGAGACCGACCCACTTT
CTATCTAGGATTTTTTGTACTAGTCCTTTATATTGCAATGTATCAACCGTCAAATGCTTTGGCAATTTGCCCGGATCGGA
TGAAGCAATAGAATTTTGAATCAGACGTTTTGATCTTTGGTTATCCTTCGTACTAATAATATCTCGGGGTTTGCAACGAA
AACTTGGTATATCAACTATACGACCATTAACTAAAATATGTCTATGGTTAACTAATTGCCGGGCCCCAGGAATGGTTGAA
GCCATACCCAATCGAAAAACAATATTATCCAAACGCATTTCAAGTAATTGTAGTAAAACCTGACCTGTTGACTTTTTTGC
TTTTCCAGCGATATGTACATATCTAAGTAATTGTCGTTCTGTCAGACCATAATGAAAACGCAATTTCTGTTTTTCTTGAA
GACGAATACGATATTGCTCTTTTTTCCCAGAATGGAATTTTTTTTTCAGATTACTTCCGGATTTAGGCGTTTTTCTAGTG
AGTCCTGGTAAAGCTCCCAGACGGCGTATTTTTTTTAAACGAGGTCCTCGATAACGGGACATGAAGACTCCTTTTTTTTT
TATTGAAATTACATTTTACACAATAAATTTCATTGTATTTACATTACAGAATACATCGAAATTAAAACTGAATTAAACTA
AAGGATAAACAGAAGAAAATCTACTAAAGTACCACAAAAAATGGAATTTCATCAACATCTGGATTTTTTGTATATATATT
ATTTATTTTAATGTTTTGTATCTAGCAAAATTGTAAGGTAGAACGACACAATGGACCCTGGGATTTTCCATTTAATTCGG
AGAAAAAAAGAGATTCTTGTTCATGGAACATCGATAGAGAAAAAAGCCGACTATCGGATTTGAACCGATGACCCTCGCAT
TACAAATGCGATGCTCTAACCTCTGAGCTAAGTGGGCTTACATAACAGAAATAGTGTAACAAATAGAAATATATATAGGA
AATCCATAAAATGGCAGATCTTAATTATTAATCTTAGTTATTAACTAGTTCAAAATTTGAGATTCTACTTAGAATTAGAA
AAAAAAAAGAATGAATATCAAGCGTTATAGTATGATTTAGAATACTCTAAAAAAGGAGGGGGGGGATAGAGAGAAAAACT
TTTGGATATATTGATTCTGATTGAATTGCAAATATATCAACAGTAGAATCAATTCAATTCTGAATTGCAATAAGCAGGGT
CTCTCGAATAGAGACGAGCTGCTAGACTAGGTCGAATAATGAATTCAATGATTCAAAAACTAAGAGATGTAAGAAATTAC
ACAAGGAATCTGGGTTTCAAAGAAAAAAAAGGAAAATGGGGATATGGCGAAATCGGTAGACGCTACGGACTTGATTGTAT
TGAGCCTTGGTATGGAAACCTGCTAAGTGGTAACTTCCAAATTCAGAGAAACCCTGGAATGAAAAATGGGCAATCCTGAG
CCAAATCCCTTTTTTGAAAAAACAAGTGGTTCTCAAACTAGAACCCAAATGAAAAGGATAGGTGCAGAGACTCAATGGAA
GCTATTCTAACGAATCGAGGTGTAATTACGTTGTGTTGGTAATGAAACTCCCTCTAAATTTGAGAAAGAAGGGCTTTATA
CATCTAATACACACGTATAGATACTGACATAGCAAACGATTAATCACAGAACCCATATCATAATATAGGTTCTTTATTTA
TTTTTTAGAATGAAATTAGGAATGATTATGAAATAGAAAATTCTGAATTTTGATTAGAATTATTGTGAATCCATTCCACT
CGAATATTGAGTAATCAAATCCTTCAATTCATTGTTTTTGAGATCTTTTAAAAAGAGGATTAATCGGACGAGGATAAAGA
GAGAGTCCCATTCTACATGTCAATACTGACAACAATGAAATTTCTAGTAAAAGGAAAATCCGTCGACTTTATAAGTCGTG
AGGGTTCAAGTCCCTCTATCCCCAAACCCTCCTTTATTCCCTAACCATAGTATTTATCCTATTTTTTTCTTTTATCAATG
GGTTTCAAGATTCATTAGCTTTCTCATTCTACTCTTTCATAAAGGAGTGCGAAGAGAACTCAATAGATCTTATGCTATTC
ATTAAATAGATTTCTTTTTTATTAGAGTATCGGCAAGGAATCTCAATTATTAATTAAATTATTAATTATTATTAAGTAAG
CCATCCACAATGCATAGGACTATCCCCCATTTCCAAATTAGGAATGGAATACTTTATTAATTTTTTAGTCCCTTTAATTG
ACATAGATGCAAATACTCTACTAGGATGATGCACAAGAAAGGGTCAGGATAGCTCAGTTGGTAGAGCAGAGGACTGAAAA
TCCTCGTGTCACCAGTTCAAATCTGGTTCCTGGCACAGAAAAAAAGGATCTACCGAATAGGTAGTGATACAAATACTTTG
AGATGCATTGGGGTACATATTCATTAATAATCTAGATAGTATACACTAAGTAGATAAATCTCTAAACACTTCTTTTTAGA
AAAGGGTTAAAATCTCTGGTTCTTTTTTTTATGGTATAGAAGGAGGTGAGATTAGGTGCCCTTTTCTTCATTTTTGCATT
TCTGATTAATTTTGTATTCCGCTATTCCGAAGAATATTTTTTTTTCTTGATACTTACTTTTCTAATTGTTCTAAGTAATA
TGCGCGGTACAAAGTTCGTGGTAGGAACTTCTTTGAGTTATTGTATTTTTCTGTTCATACGAAGGAAATGAATATGTGAT
TTTCAAAATTGGAAAATCGAAATGAAGCCCTTTTTTGATCAGTCTATCTGGACCTTTTTGTATAATAGAATAGTCGTTTC
GTCTAGGAAAAGAATATCAAAATATTCTTTGACTTGAATAAAATCTGGAGTTGTATAAGTAAGCATGAATTTATTATCAT
TCAATGAGCATCTTGTATTTCATAAAAATTAGGGGTTATATAGTCCTTACGTAAGGGCCAACCTATCCAACTTTCCGGCA
TTAAGATACGTTTAAGGCGCGGATGATTATCATAAGAAATTCCCACCATATCATAAGATTCGCGTTCTTGAAAATCGGCA
CTTCTCCAAACCCAGAAGACAGACGGGATTCTAGGATTATCTTTTTGGGCAAAGACTTTTATGCATACTTCTTCTGGGTT
ATCTATACCATACTGTATTCTCGTAAGATGATACACGCTAGCTAAGGATCCCCCGGGTGCTACGTCATAAGCACATTGGG
AACGTAAATAATTGTAACCATATACATATAAAATGACAGCAATGGAATCCCAATCCCCTGCTTTTATTTGTAAAGTCTCT
ATTCCTCGGTGATCGAAGCCCAAAGATCTATGAATCACCTCATGTTTGACTAGCCAATTAGATAACCACCCCTGCTGCAT
TGTCTTGATCTCCCCCCCCCCTTTTTTTTTGTATAAATATTTCACATTTCAAATGTAAGTTTGAAAGATTGCACTGCTCT
TTCTTTTTATGCACAAAAGAACCCCTCTTAATTCACTAATTTGGAGGAAGATACTGGACTTTTTGATCTGAAAAAAGTTT
CAGAAGATATATCTAAAGTAGATGGTGATTGATAGAGCAATTCTTGCTCGTAAGTTCCGGTATGAGTACTGCGCCGAACA
TAAAGTTTGTGACTAGTAGTAAAACAGCGCTTTTTCTTTTGACTTTGACATAGAGTTCGATCCTCAACAATTTCTCGTGA
TATCTTCTTACGAAGTTTTGTTAGGGCATCTATAACAGCCTCGGGTTTAGGTGGGCAACCCGGCAAGTAGACATCCACAG
GAATTAACTTATCAACTCCCCGAACAGTACTATAGGAATCCGTACTGAACATTCCCCCTGTAATAGTACAGGCTCCCATA
GCAATGACGTATTTTGGTTCAGGCATTTGTTCATATAATCGCACTAAAGAGGGAGCCATTTTCATTGTTACCGTACCGGC
TGTTAAAATTAGGTCCGCTTGCCTAGGACTTGATCTTGGTACCAATCCATAACGATCAAAGTCGAATCGTGAGCCTATTA
ATGAAGCAAATTCAATGAAACAACAACTGGTACCGTATAGAAGGGGCCATAAACTGGAGAGTCTTGACCAATTCGAAAGA
TCATTTGGTGTAGTTGAAATAACGGAATTGGAACTTGTTTGGTCAAGTAACGGAAACTCAATCAAACTCATAACTGTCTC
AATGGAATCTTTTCCTTCTTTTTTTTTTTTGTCTGAATATTCAGTTAAGACCATTCCAAGGCTCCTTTTCGCCATGCATA
AACTAAACCAACAATTAGGATAAGCACGAAAATCAAAGCTTCGATAAAAACGGATACACCCAATACGTCAAAACTCATTG
CCCAAGGGTAGAGAAAGACCGTTTCCACATCAAAAACAACAAAAACTAGCGCAAACATGTAATAGCGTATTCGAAATTGT
AACCAAGCACCCCCCATGGGTTCTATACCCGATTCATAACTAGAAAGCTTCTCTGGTCCTTCACTAGCCGGGGCTAAAAG
TCCTGAAATCCAAAATACCAAAATAGGAATAAGGCTTGCTATTATTAGAAATGTCCAAAAAATATCATATTCGTGAAGCA
GGAACATAAATGTACTCCCATTAATGTGGAATAGGCGGAACTGAAATTAGTCAATTCAAGTTAGCATTGTCAATTTATCC
AGAATTTATCTCTTTTCCTCGGTGAAACAAGAATCTCTTTTGCTCAAACCAAAGAGCGCTTACTTTAGCTTTTGTTTCTT
TTGTGTCATGTCTTCTTTAAGGATTCATCCAATGGAATCCCCACTATCTTTCTTTTGGATTTCCATTCTATTTAGATATG
GTATAGACAGACCTAATTCTTATACAAAGAAAACTCTTTTGCTTCACTTTGTCTTGCTTTCTCTAGAATCTTCTAGAAAA
AAGAATAGCTCTATCCTTTATTTAAGCATAGTCAGAGACTATTAAATAAAAAAGAAAATACTTAACTACTAATTAGATTA
GAACCTAATTAAAATAGGATTACTAATGTATGCAGCCTAATGAGGAATAATACTAAATAAAAAGAACTCTATTTCATAAT
TATGAAACAGAATATCCTGTTTTATTATTTACTCTTTCTTTTTATTTTCTTTCGATTTTTTCAATTTAAAGTAGATCTAT
TTAGATAATCTATATTTTTACATAATGTATATTATAGTAATAAACTTCAAACAAAATAGGAATTCGCAAAATGGAGAAAA
TCGTTGCAGTCATTATAGGAAAGTCTAGGCACTTAGGGCATATCCTATTTGAAGGAGGATGGAATTCAAATCAGATAAGG
AATCTTTCCTTCTATTGATTTGATCGAATTTTTTTTTTTTCTTTTCCTGTCTCTATGATTTTCGATAAATGAGCCATGCT
AATGCTTTTATCTCTATTCTATGGCGCAAGCGACCCTCGAGTCTATAAACAAGTACTAATAAGGAAAAAAAAACTATACT
AAAGGAAACATAGGATATCCATCCTAAAATCTAAAAAAAAAAAAAGACATATATATTAGTAGGGCTATACGGATTCGAAC
CGTAGACCTTCTCGGTAAAACAGATCAAACGGATTATTATCGAAATGATTTGAACTGTTTCAAAGACCCAACATGCATTT
TTCTGCATTGGGCTCTTTCATCAACTGATGTAAAGATCAGTTAATCCGCCATAGTTTTTCTTTACGGAAAGATAATAAGA
TGGCTCCCTGTGCTCTGATTGATTATTTGTATTATGATCTATCTAGGAGCAATACCAAAGTGTTTCAAAGGAGGATTACT
TTGACTTAGGTCTGCCTCCGGCCTAAATTAAATCAAACTAAGTGAAATGGAGTCTCTATCGTTCCGCTCCAAGAGTTGAC
TATGAGACTTCATACACCTTAAAGTTCATAGAACGAAAAGAAGTTTTTTGGAGGCCCTTATCCTCTTATGCCTAGCATTG
AGTGGGCTGGATATTTACCTTATCAACTAGCAAATCAATAGGGGTTCTATTTGATTAGGCACCAGAATTGGCACCTGAAT
CGGACTGAACCGACTGTTTGTCAGGCTACTGTTCTCCTATTCTCTCGAATCCATGAAGTAAGACATTGATTTTGCAATAA
GGTCAATTATGTTCATTGCATAATAAGTTCCCTTGAAAAGCATTGGCGCACGTGTAAGCGAGTTGCTCTACCGAACTGAG
CTATAGCCCTTGTCAGAGATATCTTAACATATAGATAATTTCTTGTCAAGATGAATATTATCTAATGCCATAGGATATCC
CTTTTTTCTATTTACTATAATACCAATAACGGAATACCAATAATGGAGCGGTATTGCTTATAAAAAACATTCGATCTATA
ATCGATCGAAGTAATGTGACTTCTTTTGTGATGATAAATTGCCTACTTAACTCAGTGGTTAGAGTACTGCTTTCATACGG
CGGGAGTCATTGGTTCAAATCCAATAGTAGGTAGGTAGGTAGAAAAATTACTAGATAGCATTGGACTTACTTCGCTATCT
AATAACTTTTTCTACCCTTCTTTTCTTTTTCTTTGTATCAACGAAACCTTTGGATTGTCTTTAATTGGATGGGGGAATCC
AATTGATAGCTTCGACTCGTATCCTAGCCCGTTTGAGAGCTAGCTTTGCTTCAACCAATTCTTTCGTACCCTCAGCTTTA
GTCAAGTTAGCTTCGGCTATTTCAAGTGCCTGTTGAGCTTCTTCTGGATCAATGTCACTACCCAGTTCTGCATCATTTCC
TAAAATGATGATCTCATTATTAACTATTCTCGCAAAACCACTCCACAGAACCGCCGTTAACCATTGGTCGTTGAGGAGGC
GTATTCTCAAAGGACCCATATCTACAGCTGTGTTAATGGGGGCGTGGTTTGGTAATACACCAATTTGGCCACTATTAGTA
GATAAAATGATTTCTTTCACTTCACAATCCCAAATAATTCGTTTAGGAGTTAGTACATAAAGATTTAATTTCATTTCTTC
AATTTGTTCTCCTCTTCTAAGTTTATAGCTTTCGTGCTAGCTTCATCGATGTTCCCCACCAAATAAAAAGCCTGTTCGGG
TAGGCTATCTAATTCTCCGGAAAGAATTAGTTGAAACCCCCTAATTGTTTCTGCAAGACTAACATACTTTCCTGGAGAAC
CGGTAAAAACTTCTGCCACAAAGAACGGTTGTGATAAGAACCGCTCAATTTTTCGTGCTCTTGCTACAGTTAAACGATCC
TCCTCCGATAATTCATCCAACCCAAGAATTGCAATAATGTCCTGAAGTTCCTTGTAACGCTGTAAAGTTTCCTTAACTCT
TTGCGCAGTTTCATAATGGTCCTTGCCAACGATCCGAGGCTGTAACATAGTTGAGGTTGAATCTAAAGGATCGACTGCGG
GATAAATACCCTTGGAAGCTAATCCTCTGGAAAGTACGGTAGTAGCGTCCAAATGTGCAAATGTTGTGGCAGGAGCAGGG
TCGGTCAAATCGTCCGCAGGTACATAAACTGCTTGGATCGAAGTTATCGATCCCTTGTTGGTAGAAGTAATTCTTTCTTG
CAAAGAACCCATTTCTGTACTAAGGGTAGGTTGATAACCCACTGCGGAGGGCATTCTCCCTAATAAGGCGGATACCTCCG
ATCCTGCTTGAACAAAACGAAAGATATTATCGATGAATAAAAGCACGTCTTGCTTATTAACATCTCGGAAATATTCTGCC
ATAGTTAGGGCAGTTAAACCAACTCTCATACGAGCTCCCGGCGGTTCATTCATTTGGCCATAGACTAGAGCTACTTTTGA
TTCCTCAATATTTTTTTCATTAATTACTCCGGATTCCTTCATTTCCATATAAAGATCATTTCCTTCACGAGTCCGTTCCC
CTACTCCCCCAAATACGGATACGCCTCCATGAGCTTTAGCAATGTTATTGATTAATTCCATGATGAGTACTGTTTTACCT
ACTCCTGCCCCCCCAAATAGTCCGATTTTTCCTCCACGCCGATAAGGAGCTAAAAGATCAACCACCTTAATACCTGTTTC
AAAGATAGATAATTTCGTATCTAACTCAATAAAGGCAGGCGCGGATCTATGAATAGGGAATGTTGCACTAGTATCTACAG
GACCCAAATTGTCAATAGGTTCCCCAAGAACGTTAAAAATTCGTCCGAGAGTAGCTCCACCGACTGGAACACTAAGAGGA
GCTCCTGTGTCAATCACTTCCATTCCTCTCATCAACCCGTCTGTAGCACTCATAGCTACAGCTCTAACTCGATTATTTCC
TAATAATTGTTGTACCTCACAAGTCACATTAATTTGCTTATCGGCAGTGTCCCGGCTCTTAACTATCAAAGCGTTATAAA
TATAAGGCAACTTGCCTGGGGGAAAAGTGATATCCAGCACGGGTCCAATAATTTGATCAATACGCCCTGCACTTTTTTCT
TCAATTGTGGAAACCCCGGGACGCGAAGTAGTAGGATTGGTTCTCATAATTATCACATAATTATCAAAAAAAGGAATTTG
TCGAAATTTTTCGTTTTTTTCTTGTTGAATAATGCCAAATCAAAAAAATATCCCAAAATCCAAAAGTGAAAAGGAAATGA
ATTAGTTAATTCAATAAAAAAGAAAAGGGGGCTAGCACTTGATTTCGTTGCCTAAGCGAATCCCATTCACTCATTTACTC
ATGGAATGAGTCCGTTGGAAAGTTCAATCAATCTTTTTTTTTTTTCATAGACATTTTTCCTTTTGTCAAGGATCTTTGCC
TACTCTACTTTCCTGTCTAGGACTTCAATATACAAAATATATACTACTGTGAAGCATAGATTGCTGTCAACAGAGAATTT
TCTTAGTATTTAGGTATTTAGATTCAAAATAAGAAAGGGGCCTATTAAGATAAGAACTTATAAAATTGTAAAATAAGGAT
TAAGGGATTGGTTTGGGTTGCGCTATATCTATCAAAGAGTATACAATAATGATGGATTTGGTGAATCAAATCTATGGTTT
AATAATGAACCATGTTAACTTACCATAACAACTCAATTCCTATCGAATTCCTATAGGATAGAACGTACATAGGGTGTACC
CATTATATATGAATAAAACATATTCATTATGTTAAGCATACTCCCTTTTTTATTTAATGAGTTGATATTAATTGAATATA
TTTTTTTTTTAGATTTTTGCAAAGGTTTAATTTACGCTTAATCTATATCGAGTAGACCCTGTCGTTGTGAGAATTCTTAA
TTCATGAGTTGTAGGGAGGGACTTATGTCACCACAAACAGAAACTAAAGCAGGTGTTGGATTTCAAGCTGGTGTTAAAGA
TTATAAATTGACTTACTACACCCCGGAATACGAAACCAAGGATACTGATATCTTGGCAGCATTCCGAGTAACTCCTCAGC
CGGGGGTTCCGCCTGAAGAAGCAGGGGCTGCAGTGGCTGCGGAATCTTCTACTGGTACATGGACAACTGTTTGGACTGAT
GGACTTACCAGTCTTGATCGTTACAAAGGACGATGCTATCACATCGAACCCGTTCCTGGGGAAGAGGATCAATATATCTG
TTATATAGCTTATCCATTAGATCTATTTGAAGAGGGTTCTGTTACTAACATGTTTACTTCCATTGTGGGTAACGTATTTG
GTTTCAAAGCCCTACGTGCTCTACGTTTGGAGGATCTACGAATTCCTGCTGCTTATGCAAAAACTTTCAATGGTCCGCCT
CATGGTATCCAAGTTGAAAGGGATAAGTTGAACAAGTATGGTCGTCCTTTATTGGGATGTACTATTAAACCAAAATTGGG
ATTATCCGCAAAAAATTATGGTAGAGCATGTTATGAGTGTCTACGCGGTGGACTTGATTTTACCAAAGATGATGAAAACG
TAAACTCACAACCATTTATGCGCTGGAGAGACCGTTTTGTATTTGTTGCCGAAGCAATTTATAAAGCACAAGCAGAAACT
GGCGAAATCAAGGGGCATTACTTGAATGCGACTGCAGGTACATGCGAAGAAATGATTAAGAGAGCAGTATTTGCGAGGGA
ATTAGGGGTTCCGATTATAATGCATGACTACTTAACTGGAGGATTCACCGCAAATACTAGTTTGTCTAATTATTGCCGCG
ACAACGGCCTACTTCTTCACATTCACCGAGCAATGCATGCAGTTATTGATAGACAGAAAAATCATGGTATGCATTTCCGT
GTATTAGCTAAAGCATTGCGTATGTCTGGGGGAGATCATATCCACTCCGGTACAGTAGTAGGTAAGTTAGAAGGGGAACG
CGAAATGACTTTAGGTTTTGTTGATTTATTGCGCGATGATTATATTGAAAAAGATCGTTCTCGCGGTATCTTTTTCACCC
AGGACTGGGTATCCATGCCAGGTGTTATACCGGTGGCTTCAGGGGGTATTCATGTTTGGCATATGCCAGCTCTGACCGAA
ATCTTTGGAGACGATTCCGTATTACAATTTGGTGGAGGAACTTTAGGACATCCTTGGGGGAATGCACCAGGTGCAGCAGC
TAATCGAGTGGCTTTAGAAGCCTGTGTACAAGCTCGTAACGAAGGGCGCGATCTTGCTCGTGAAGGTAATGAAATTATCC
GAGCAGCTTGCAAATGGAGTCCTGAACTAGCTGCAGCTTGTGAAGTATGGAAAGCGATCAAATTCGACTTCAAGCCGGTA
GATACCATTGATGTAAGTAAATAAAACTAGATATAAAGATAAAGAAGGTCTAAAAAAAGCGAAATAGAAAGAGAAAAAAT
CAGTTACGAAATGCAGTAATTCTTCTTTAATCTTCTAATTGATTGCAATTAAATTCGGCTCGATCTTTTTTTTTGTAAAA
AAGATCGAGCCGAATTTCAATATATCTTGATACGATCATGAGACTTGACAAATCGAGATTCTTCTATTCTATATATCTAG
AATATATAAAGGTATAATACAATAAAGAAATAAAAATCAAAATAAATATAGTATTATCATACGATAATGGAATCAAATAC
GCAGTATTTACAGAAAAGAGTCTTCGTTTATTGGGAAAGAATCAATATATTTTTAATGTCGAATCGGGATTCACTAAGAC
AGAAATAAAGCATTGGGTCGAGCTCTTCTTTGGTGTTAAGGTAGTAGCTGTGAATAGCTATCGACTACCCGGAAAGGGTA
GAAGAATGGGACCTATTCTGGGACATACAATGCATTACAGACGTATGATCATTACCCTTCAACTGGATATTCTATTCCAC
TTCTACTTTTTAAATTCAAGGGTATTCTGAAAGAGGTATTTCTTTCATTTTATCGCTTTCTTTTGAATCCAATTTCAAGT
TGGATTAGAAAGATAGAAAGGCCATGAGAATGGAAAAAGAAAAATTTAATTATCCATTCCATTCATTTTTTTATAGATAT
AGAATACTAAAGAATACTAACTAAAGTATTCTATAAAAAATCTTTATTTTGTAAACTAAAAAATACAATAGTCAATATTC
CTTATAATAGATATACTTAATTATATCATAAGAATCTTAAGATATATTTGGAATAGATAGAAATAGTAAATTGGAATTGA
GACACCCATTCTATGACAGATTTAAACTTACCCTCTATTTTCGTGCCTTTAGTAGGCTTAGTATTTCCGGCAATTGCAAT
GGCTTCTTTATTTCTTTATGTGCAGAAAAATAAGATTGTCTAGAACCCACGGGGCCTAATTTGCTCAATGTATTTCCAGG
ATCATAATACAGATATTTTTTAGTGTAAGTAATATATTAATATGATAGGGTATGTAGCTCTTTCTACACACAAATGAAAA
ACGTCTATGGATGCAGATATAGGTTACGAGCATAAATGCATACATATGCGTAGCCGAGTATAGGGAGTTTTTTTTAAGCG
GATCCAGGAATTTTTTTTGAATAGAAAGTCAATGTATCTAACCAATTATTTCACAGGAGTCCTAGCTGCTGAAGGTGATT
TCAGAATCAAAACAAAAAAAGTAAAGTCAAAATCATTTAGCTTATTCTCTCAATTTCAATTAACCACTGCTGGATTTAGT
ATATCTAATATGAATTGGCGATCAGAACACATATGGATAGAACTTCTAAAGGGTTCTCGAAAAAGAGGTAATTTTTTCTG
GGCCTGTATTCTTTTTCTAGGTTCATTAGGATTCTTAGCGGTTGGGGCTTCCAGTTATCTTGGTAAGAATATGATATCCC
TACTTCCATCTCAACAAATTCTTTTTTTTCCACAGGGGGTCGTGATGTCTTTCTACGGAATCGCGGGCCTATTCATTAGC
TCCTATTTGTGGTGCACTATTTTGTGGAATGTAGGCAGTGGTTATGATCGATTTGATAGAAAAGAGGGAATAGTGTGCAT
TTTTCGTTGGGGATTCCCTGGAATAAAACGTCGCATCTTCCTTCGATTCCTTGTGCGGGATATCCAATCAATTAGAATTC
AGGTTAAAGAGGGTCTTTATCCTCGTCGTATCCTTTATATGGAAATACGTGGCCAGGGGGTCATTCCCTTGACTCGTACA
GATGAGAAGTTTTTTACTCCACGAGAAATTGAACAAAAAGCTGCCGAATTGGCCTATTTCTTGCGCGTACCAATTGAAGT
ATTTTGAGTACCAATTGCAATTTTTAAAAATTGTAAGGATATTTTCGAGTATTTATCTAAAGGAAGGAACAACCGAAGAT
AAGAGAAAATTGTTTCTAATTTATTTTGTCCATGAGATATATAGCATAATATTCTTCCCTTTTCATATGAAGGGAAGGGG
CTTTTTTTTTATTCTATTTCTCTATTCCACTTCATTTAGATCTAAAATAAGAAAGAACCCAATAGAATGAAATTCTACTA
GTATACAAAAAGAGAAATAGATACAAACACAAGGTCTCAAACCTTGTTATAGAATGCTTCAAAGATCAAAGAAAAGAAAT
ATCATATAGAGTCAGCGAATAAAGCGGATTCATTAACAACTCAATTTACAGATCAAAAATGAAAAAAAAGAAAGCATTGC
CTTCTTTCCTATATCTTGTATTTATCGTACTTTTGCCCTGGGGAGTCTCTTTCTCTTTTAACAAATGTCTGGAACTTGGG
ATTAAGAATTGGTGGAATACCAGGCAACCTGAAACTCTCTTAACGGATATTCAAGAGAAAAGGATTCTAGAAGGATTCAT
AGAATTAGAAGAGCTTTTTCTCTTGGACGAAATGATAAAAGAGAAACCGAAGACACATGTACAAAAACCTCCTATAGGAA
TACACAAGGAAATAATACAATTGGCCAAAATAGATAATGAGGACCATCTCCATATCATTTTGCATTTCTCAACAAATATA
ATCTGTTTGGCTATTCTAAGTGGTTCTTTTTTTCTGGGTAAAGAGGAACTTGTCATTTTGAATTCTTGGGCTCAGGAATT
CTTCTATAACTTAAATGACTCAATAAAAGCTTTTTTTATTCTTTTAGTTACGGATTTTTTTGTTGGATTTCACTCCACCC
GCGGTTGGGAACTACTAATTCGTTGGGTCTACAACGATCTTGGATGGGCTCCTAACGAGTTAATTTTCACTATTTTTGTT
TGTAGTTTTCCTGTGATTCTAGACACGTGTTTGAAATTTTGGGTCTTTTTTTGTTTAAACCGTCTATCTCCTTCGCTTGT
AGTTATTTATCATTCAATTAGTGAAGCATAATTGGATTTCTTAATATTAATCAAATTAGCATTTTTCTTCCTTTAGAAAG
AAAGCCCTTTTCCTTTTTAGCAAAATTCTTTCTATTTCTACCTGCTCAAGGTATTCATCATTCCAGTACAACTGTTGCAG
TAGAATGACAACAGACTCGTGTATAGGGAACTAGATTAACTTAGCTACCTATCTAATTTATTGTAGAAACTCCGGGATCC
GCGATTGGACATGGAAAATAGAAATACTTTTTCTTGGGTAAAGGAACAGATGATTCGATCGATTTCTGTATCGATCATGA
TATACGTAATAACTCGGACGTCTATTTCAAATGCATATCCCATTTTTGCGCAGCAGGGTTATGAAAACCCGCGGGAAGCA
ACTGGACGAATTGTATGTGCCAACTGCCATTTAGCTAATAAGCCCGTGGATATTGAAGTTCCCCAAGCTGTCCTTCCCGA
TACTGTATTTGAAGCAGTTCTTCGAATCCCTTATGATATGCAGCTGAAACAAGTTCTTGCTAATGGAAAAAAGGGAGGGT
TGAATGTGGGTGCTGTTCTTATTTTGCCTGAGGGATTCGAATTAGCGCCGCCCGACCGTATTTCTCCTGAGTTGAAAGAA
AAGATAGGAAATCTCTCTTTTCAGAGTTATCGTCCCAATAAAAAAAATATTCTTGTGATAGGCCCTGTTCCCGGTAAGAA
ATATAGTGAAATTGTCTTTCCCATTCTTTCCCCCGATCCCGCTACAAAAAAAGACGTTCATTTCTTAAAATATCCCATAT
ATGTAGGGGGAAACCGAGGAAGGGGACAGATTTATCCTGATGGTAGCAAGAGTAACAATACAGTTTATAATGCTACGTCA
TCGGGTATAGTCAAAAAAATACTACGTAAAGAAAAAGGGGGATATGAAATATCCATAGTTGATGCGTCGGATGGGCGCCA
AGTAATTGATATTATACCTCCCGGACCAGAACTTCTTGTTTCAGAGGGAGAATCAATCAAGCTTGATCAACCGTTAACAA
GCAATCCTAATGTGGGAGGCTTTGGGCAGGGGGATGCAGAAATAGTGCTTCAGGATCCATTGCGCGTCCAAGGCCTTTTG
TTCTTTTTCGCATCTGTTATTTTAGCACAAGTCTTTTTGGTTCTCAAAAAGAAACAGTTTGAAAAGGTTCAATTGTACGA
AATGAATTTTTAGATCCCGGGATTTCTTACCATTAAGTTAAGTTGGTAAAAAGTCTGGATTTCTGGAATTCCGTATTTCT
ATCTCATGCAAAAGAACAGAATCCAAGGCAGAGGCGAGAACAATAAAAGGAACAAGTCCTTTTAGGAGGAATTGCAGGTC
TTCGTAATCCTCTATTGGGCACAAGAAAAAGGCTTTTTTGCCTTTTTCTTGTGCCCATTTTTCTTGTATCGAAGTAAGAA
TCTTTTTTCTTCTTATTTGTTTTGTCAAAGATTACTATTTATTCTTGATTCGGGTCTGTCTCTTGGACTTCCTTTGCTTA
GGTTCGGCCGCGGTAGTGGACAAACAGAGGGAAAGAAAGTATCGCGGGGACAAATTTCTTGTGAGGAAATAGAATTGCTT
GACTTTTTCAATTAAGTTCAACTTCGAACTTACAGAAATTTTGTAAAAAAAAAAGTATACCCTTCCATTCCATTGAAGAG
TGGTTTTTTTTAGGCTAGTGGAGTAGTTTTTATTAAGGTTTTATTAGTTTATTACTCTAAACTAAATCAAAGATTTGCAG
GATACTTCCTCCGTGGAATAAAATATTGGATCCTCAATGGATCCCCTCTTTGTTGTTGCTTCATAAGAGTATTGTAGATT
ATGGAATAGATTAAAATCGCGTTATAGGAATTCCGCGGGTCCTTTCCGCTCTAATCAGATAAAGGGGGTAAGGACCCGCT
AAGCTCCTACTTTTTCATGTTTACAATCTGGCTCCTCCAATTACTATAGAGATGAACCCAATCCAGAATAAGAACCGTAA
AAGAAAACACCTATTAAACCAATCACAAGAATACCGGTTACAGTACCTATCAGCCAAAGAGGAATTCTTCCAGTAGTATC
GGCCATTTCCCCTACTTTCCTCCACATTTTCTCAATTGGTCATGCTAGAGACAAAAACAGTCATGGATAGTTATAAGGAT
GGTACCCTTCCAAATGGGATAAGAGAATTCTTACTACTCTCTTCTCTACCTTTCTCTCAATTGAAGAAGTAATTGGAAAA
TAAAACAGCAAGTACAAAAATGAGTAATAAACCCCAGTATAGACTGGTACGATTCAATTCAACATTTTGTTCATTCGGGT
TTGATTGTGTCATAGTTCTATAGTTGGAATTTGTTTATCGTTGGATGAACTGCATTGCTGATATTGATCCCAAGAAAAAA
ACCGTGGGTACAGCTAATCCGTGAACAGCCAGCCATCGCACTGTAAAAATAGGATAGGTTCGATCTATGGTCATTGGGGG
CCTCCTAAAAGGATCTACTAAATTCATCTAGTTGTTCTAAAGAATCAAAACGGTCGGTTATTAATGGAATTCCTTGTCGG
CTTTCCGTGAAATATTCGTTTGGCCGAGGACTTCCAAACACGTCATAAGCTAAACCCGTACTGACAAATAACCAACCCGC
AATGAATAGGGAAGGTATAGTAATGCTATGAATAACCCAGTATCGAATACTGGTAATAATATCAGCAAAAGAACGTTCTC
CCGTGCTTCCAGACATGCTGAGCTCCCAAAATTTTTGTACATTCAAAAAAGGAATTGATTCCGTAAAAGATGGGATCAAC
CAGTAAATAGAAAATTACTGATATTTCATCCTTGTGAGATTGTCAATTTTGTACCAAAGGTGTATTTTGAGTATACCAAA
TTAGTATAGCTATCCTTCCTATGGCACAGCAATCCAGTTTGGCTTGGTGCCGAAACAGAATTCCCTTTTTTTCTTCTTTG
TTCCTTGTCTCTAGAGAAACTACATGTTATTCAAGGAATCAGTAGAATAATTAAATTTTGAATAGCGACCAAGATCTTGG
GAAAACCTAAGTTAATGATCAATAGGTTTGGATAAAGAATTTAGGAAGGATATTCTCATATTGACGCAATAGAAGGATAA
GTGTATGCGAAATCTATCCCTTTTTAGTTAAAAGTTTTATTCGAATCCAACCTTTCCCTTTAAGGAATTAAATTGGTTAG
CATAAAATAATATCTAATAAATAAAATAAATAAAAAATCGAATAGTAGATAATCAGTTATGAAAGAAACGGAATACATTC
TTTGAATAATCAAGATTCGTAATCAATCCTTATCTTGTTTGTTGGATTAGGTCTAACTTTCTTAACCAACCTGCAAGCAT
GGAACTTTACGAGATGAAATAGGGAAAGACAGAAGATAGAACTTAAAAGAAAAAGATAATTGAGGTAACTCGTCTTCGAA
TCAACTTTGTTTGGGGTTCGAAAAATGAATAAATAAAAATAAAGTAAATTCAAGGAAGAGCTTTCCCTTTTTCAGGGGGC
CTTTGGGAGTCGTAGAATGGTTTTCTTCTCCTCTTATTCCATATGGAATACAATGAGTTAAAATAAGAAGGAATAGGGGA
CGACCATTTGCTCCAAAAAGAGGATTAAATCCTATTGAAAAAGAAATAATCTGAAATAGAAAGAACTTTTTTCAAATTCC
ATTTTCATTTTTCAATGGGTTTAGATGATCCAGTTCTTAATATTATTACTTTACTTAATTCACAGATTCCACAATAAATC
TCTTGATTCGGAATTAGGGACTTATGTCCCATCTGATGAATCGATTTTCTTTTACACTTCTGTATCTCGCTCTATCTTGT
TTTTTAGTATTATCTAAAATAACCGATGAATTATGAATTTTCCATAACTTAGGTAAGTGCTTTACCAACATATGTAGTGT
AGGAAAAAAAATGGAATTTAACCCCTTCATGCTTACTATAACTAGTTATTTCGGTTTTCTACTGGCTGCTTTAACTATAA
CCCCAGCTCTATTTATTGGCTTGAACAAGATACGTCTTATTTGAAATGATTTTTTGAATGAATAAGTCAGAAAATACGAA
TCTTTCCTTTAGGTTCCCGGTATTATAGGACTCTTTTCCACACTAATTACCAATTCTTTTCTTGGTCATTGAGATTCGTG
GATAATTTAGACTATTATTTAGAGATAGATCGTACCTCTTTTTTTATTCCCTCGAACAAATCGAAATGATTGAAGTTTTT
CTATTTGGAATCGTCTTAGGCCTAATTCCTATTACTTTAGCGGGATTATTCGTGACTGCGTATTTGCAATACAGGCGTGG
GGATCAGTTGGATCTTTGATTGAGTAATATTTATTTTTTGATTGACCTCCTCCAGAACAGAGAGGGGGTCAAATTGGGGT
TGTAATTCGACTTTGTTTTTTTAAGTTATTTTAATCTGTTTCGACATAAGATAGATGGAATCACGCTCTGTAGGATTTGA
ACCTACGACATCGGGTTTTGGAGACCCGCGTTCTACCAAACTGAACTAAGAGCGCTTTCAAAAAGAAAATACTTTTCTAC
TCCTAACGTGTCTCACGTACGTATAGTATCCACAAATTCAAGTTATATCCCGATCTCCCCGCTACTGCCCATAAAGAAGA
GAGAAGTAATAGGTAGGGATGACAGGATTTGAACCTGTGACATTTTGTACCCAAAACAAACGCGCTACCAAGCTGCGCTA
CATCCCTTTTCCAAATTGTTGTACAATGCCATTGTACACAATTCCTTTCTTGTTTTCCACATCGTAATTTTCTTCTATTT
CTCTATCTATATAGAACTTTCTTGTCATTTCTTGTTTTTGGTCTCATATAATCAAGGAAGGGTATATATCTAAAATCCAG
TTGAATTTCAACTATAAAAGAAAGATTACTATTCCTTAGTAATGTATAGGAAGAAGGGGTCATCTTTTTCTTTTTTAGGG
ATAGGCAAATCTCGTCTATATGGTTCATTCTACTATATGGTTCATTCTATATATACATAGAATATTTATTCTGTTTTTTA
GTTAGGAATCTCGCCTAAAGAAATACAAACGATCTTGGGCAAGAGTATCTGATCATATATGTATTCCAATAAGGAAGGAG
GATTTTCAATGCGGGATATAAAAACATACCTCTCTGTAGCACCCGTGCTAAGTACTCTATGGTTTGGGGCTTTAGCAGGT
TTATTGATAGAAATTAATCGTTTATTCCCAGATGCTTTGTCATTCCCTTTTTTTTAATTCTAGTTATTCCTGTGCGAGAT
ATAGAATTCTTCGTGACATGCCGAAAATTTTTCTTCAATCCTTTTTTAGTATACGAAGCAAAAAGAAAGAAAAGATGGAT
TGGGTTGAACCTAAGAGTCATGAATTTAGTATACGAAGCAAAAAGAAAGAAAAGATGGATTGGGTTGAACCTAAGAGTCA
TGAAAAATTTGGTAAATCTCATTTTGGAAGAAAACATAAATTTAATTAAAAGCCGTATCCAAGCTAAGTCAGGCCTCACA
AATCCGAGCATAGAAAGAGGCTAGAGCCAGGCTTGCTAAGGATTTCGAAGCAAAATCCTTGCTAATTCGACAAGGATTGT
ATTCTTTAATTATTTCTTCATTTTTTATTACTTAATTTACAAATTTCAAAAATTTTGTATTCTATTGGATTTTATTCTTC
TTTTTCGGATCCAATTCCAATATAGAAGAATAAAAGAACAGGTATAAGAATTAAGTTAAGTCGATCCAAAAAGGAGGTTC
ATGGGCAAGGGCAAAGATGTTAGAATCAGAGTGATTTTGGAATGTATCAGTTGTGTTCGAAAGGGTACCAATAAGGAATC
GACGGGGATTTCTAGATATAGTACTCAAAAGAATCGCCACAATACACCCGGACAATTAGAATTAAGAAAATTTTGTCGTT
ATTGCCGCAAGCATACGACTCATAATGAAATAAAGAAATAGGAGAATCGTATTTTTGATTTTTCTAAATCTAAAGAACAG
AAAGAGTAAGAACTTCTTATTTAATATTAAGAACATAGATAGAATACAAAATACAAATCATCTGATTTTAGGTAGATATT
ATTTCATATGTATAGAGGTTTTTTTATATATAGTATATGAATGAAATAATATATGGACCAAAGAAGGACTACTTCTTCTG
GATCCAAAATTAATAAAATAAAGAAATCCATTTTTTTTTTTCAAATTTTTAAATAAGGAATAAATCATGTATATATCTAA
ACAACCTTTTCGTAAATCTAAGCAACCTTTTCGTAAATCCAAACAAACTTTTCATAAATCCAAGCAACCTTTTCGTAAAT
TCAAACAACCTTTTCGTAAATCCAAACAAACTTTTCGTAGGCGTTCCCGAATTGGTCCGGGGGATCGAATTGATTATAGA
AACATGAGTTTAATTAATCGATTTATTAGTGAACAAGGAAAAATATTATCCAGACGAATAAATAGGTTAACCTTGAAACA
ACAAAGATTAATTACTCTTGCTATAAAACAGGCTCGTATTTTATCTTTCTTACCATTTCGTAACTATGAGAATGAGAAGC
AATTTCAAGCCCAGTCAATTTCAATAATTACTGGTCCTAGACACAGAAAAAATAGACATATTCCTCAATTAACACAAAAG
TTCAATTCCAATCGAAATTTAAGAAACTCCAACCAGAATTTAAGAAACAACAATCGGAGCTTAAGTTCCGATTGTTGATG
TTTTATTCAAAAGGGTCAGACTCATATATAAAGAAAGTAATCCAGTTTAGATTCTTGTGTTTGTTCTAAGAAAAGAAAGA
AAAATGGGAAAAAAGAAATAGTTTTTTTATTTATTGCAACATGCTTGTTGATTCCTACCACTTAATCTTAATTTATTGTA
TCTTCCCGGAGTTCCCTCTCCGGGAATTTGGTTTTAATTATTCCTGTATATTACTTTTTTATCCTTTTAATTGATGGTCT
TTATTTTATTGGAAATCGTGTAAAGATTATTTGGATTTAATACAGCTACTTGTGCAAGCATTTTACGATTAAGAATCAAT
TCCTTTTTGTACAGATTGTGTATTAATTTACTATAACTATCGAATACCTTATATATGCGTGTTGCTGCGTTTATCCGAGT
GATCCACAAACGACGAAAATCCCTCTTTTGCCTGCCTCTATCTCGATGAGAAGAAACAAAAGCTCTTCTTACTTGTTGAG
TAATCATTCGATTAAGTCTTAAATGAGCCCCTCTAAAGTTTGAGGCAAATGAACGCATTTTTGTTCGTCGTCTCCGAGCT
ATATATCCTCGCGGAACTCTGGTCATTGAATCAAATTAACCTTAATGAATAACTAATGATTTCTCTTCTTTTAACCGCTC
TTTTTCCCATTAATAACAAAACGGATTATTCCGATATATAAAATATTAATTCCAATGGCTTTTGCTACTATAACCTTCCC
AACCACGATTTTTTATTCTATCCCCTTCAGTTATTTCGTATAGAAATAACAAATTCTAACGATACTAAAAAAACAGTGGG
TTCCATCGTTTCTATGGTTTCCTTTTAAACGGTGAGGCCCTCTCTATACACCGGAGCCCTTTCTTTTATCAAAAGATATT
GTGAACTTGTATAATTCACATTCTTTGGCTCTACCTATCCATTATAGAGTAAATAGCTCTTTTCACAATAAATAAGAGTT
ATTCATACAGTGACGGTATTTAATTATGAAAGTTGGCTAAGTAGCTGACCCTTTAGTCCGTTCTTTTAAGATAAAGGAGC
ATAAGCCTTTTCTTTTTATTACTATTTCCTCCGCTTAATGGATAACCATTTGCTATCAATGGGGGGATTGCTTCTTCCAA
TGTAGATGATTGGATTTGCACCAAAGAAAACCATAAATTCCATATACCGTAAAAATCTAAGATAGAGCTTCTCTATCCTA
TTCATTGGTACCGATCATGGATACTTCCAAATTTGTCTTATTTGTTTGAACTCATGATCTGAACGAGTCGCACATACACC
CTAGCACATGTTCCTCGACGCTGAGGACATCCCTTAAGCGCGGGCGTTTTTCTAGCATTTCGTATTGGCTGTCTTGCATT
TCTAATAAGTTGTTTAACCGTTGGCATGTCGTATGTATATAGAAAAAAATGGATTGGTTTAGATCGATCTTAACCTGATG
ATTCATCATCATGAAGTATTTCTATTTTCTAAAAAATCGCATAAAACCCGAATTTAGGTTTGAAATAAATTTACAAGAAA
TTCAGCCACTACCAATCCTTAAACATTTCTGGAAACCATACTGGATCAGTATCGCAGTGCTCGTCAATCATTTCATCCCC
TACAATATCGACAAGTCCATAAGCTTTGGCTTCGTCTGCTGACATAAAAACATCCCTTTCCATGTCTTCGGATACAACCC
AAAAAGGCTTGCCTGTTCTTAGTGCATAAACCCTTGTGATCATTTCGCGAACTTTGTGTAACTCTTCCACTTCTAGTAAA
AATTCTGGTGTCCTTGCCCGATAATAAGCACTAGCAGGTTGGTGAAGCATAATTCTAGCGTGAGGGAATGCTATACGCTT
AGTAGGTTCTCCTCCAAGCAGAATGAAGGAGGCCATGGACGCGGCTATTCCGAGGCATATTGTATATATATCTGGTGTCA
CCGTTTGCATCGTATCAAAAATAGCCATTCCTGAGATTAGCCATCCCCCAGGGGAGTTTATAAACAAAAAAATATCGCTA
ATTCCATCTTCTATACTGAGATATACCATGAGACCTGTAATATGATTCGTGATCTCGCAACGAATCTCTTGACCTAAAAA
AAGTGTCCTTTCTCGATACATAACATTGTATAAGTCAACCCAAGTCGCTTCTTCATCTCCGGGAATCCGGTAAGGTACTT
TTGGAACACCAATGGGCATATTAGATTAATATTATTAAATTTAAGTAAGAAAACTACACTTTAATATGGAAACTTAAGAA
TGGAAGAGAAAGAAAGAATCTGCAGTTTATTATCTTCATTTTTTTTCTTATTCTATAAGAATACTATAGATTCTATTAAT
ACATAGATTGAAATGATACATAGATTGAAAAATTATACATATAAGGAAGGTAAGACAGATTGAATAAAGAAAAAGGAATC
TGTGATTCGAATGATAAACAAAGAGGGGTTAGGGATCTATTCTTCGTTTTTTGAAATAGCCCAAGTTACCCATTGCATAT
TGGCACTTATCGAGTATAGAATAGATCTGCTTCTCTTTCTTCTTACAAACAGAATTGGCTTCTTATTTTTAATGGAATGA
AATAAATATTCACGCTTTCTGATACAGAATCCCCTAAAAGGGTTAGGTACATAGGATATGGATAGTCTTTTCCAATGCGA
TAAAATAAAACGACATCGTGTCTATTTTTCTTTGCTAAAGGGGTATTTCCATGGGTTTGCCTTGGTATCGTGTTCATACT
GTCGTATTGAATGATCCGGGTCGATTGCTTTCGGTGCATATAATGCATACAGCTCTAGTTTCTGGTTGGGCTGGCTCGAT
GGCTTTATACGAATTAGCGGTTTTTGATCCCTCTGATCCTGTTCTGGATCCAATGTGGAGACAGGGTATGTTCGTCATCC
CCTTCATGACTCGTTTAGGAATAACCAATTCGTGGGGGGGTTGGAGTATTTCAGGAGGAACTATAACAAATCCGGGTATT
TGGAGTTATGAAGGTGTGGCAGGTGCACATATTGTGTTTTCTGGCTTGTGTTTCTTGGCAGCTATCTGGCATTGGGTATA
TTGGGACCTAGAAATATTCTGTGATGAGCGGACGGGAAAACCCTCTTTGGATTTGCCCAAGATCTTTGGAATTCATTTAT
TTCTTGCAGGGGTGGCTTGTTTTGGCTTTGGTGCATTTCATGTAACCGGTTTGTATGGTCCTGGGATATGGGTATCCGAT
CCTTATGGACTAACTGGAAAAGTACAAGCGGTAAATCCTGCGTGGGGTGCAGAAGGTTTTGATCCTTTCGTTCCGGGAGG
AATAGCTTCGCATCATATTGCTGCGGGTACATTGGGCATATTAGCGGGCCTATTCCATCTTAGTGTCCGCCCGCCTCAAC
GTCTATACAAAGGATTACGTATGGGCAATATTGAAACTGTACTTTCCAGTAGTATCGCTGCTGTTTTTTTTGCAGCTTTC
GTAGTTGCCGGAACTATGTGGTATGGATCGGCAACTACCCCAATCGAATTATTTGGGCCTACTCGTTATCAGTGGGATCA
GGGATACTTTCAGCAAGAAATATATCGAAGAGTTAGCGATGGGTTAGCCGAAAATCTTAGTTTATCAGAAGCTTGGTCTA
AGATTCCCGAAAAATTAGCTTTTTATGATTATATTGGTAATAATCCGGCAAAGGGAGGATTATTCAGAGCAGGCTCAATG
GACAATGGGGATGGAATAGCTGTTGGATGGTTAGGACATCCCGTCTTTAGAGATAAAGAAGGGCGCGAGCTTTTTGTACG
TCGTATGCCTACTTTTTTTGAAACATTTCCGGTAGTTTTGGTAGATGAAGAGGGAATTGTGAGAGCAGACGTTCCTTTTA
GAAGAGCAGAATCCAAATATAGCGTTGAACAAGTAGGCGTAACAGTGGAGTTCTATGGGGGCGAACTTAATGGAGTAAGT
TATTCTGATCCTGCTACTGTAAAAAAATATGCGAGGCGTGCCCAATTAGGAGAAATTTTTGAATTAGATCGAGCTACTTT
GAAATCAGATGGTGTTTTTCGGAGCAGTCCAAGGGGTTGGTTCACTTTTGGTCATGCTACTTTTGCTTTGCTCTTCTTTT
TCGGACACATTTGGCATGGCGCTCGAACCTTATTCCGAGATGTTTTTGCTGGTATTGATCCAGACTTGGATGCTCAAGTG
GAATTTGGAACATTCCAAAAAGTTGGGGATCCAACTACAAGGAGACAGACAGTCTGATACCGCATTGCTATGGTATTTTT
CACCTCTCTTTTTTGATTTGACATGGGAAACATCTCCTGTCCTTTCTTTGACTCTTTTTCTTTTTTATATGGGAAATGAT
CCCAAATGACAAGTGAATAGGTGTGGAAGTTATAATTGTAAATAAACCACGATCGAATCTATGGAAGCATTGGTTTATAC
GTTCCTTTTAGTTTCGACTTTAGGGATAATTTTTTTCGCTATCTTCTTCCGAGAACCGCCTAAGGTTCCGACTAAAAAAT
GAAATAATTTAATTGAAGTAAGAAGTCTCCCATCTGGGAGACTTCTTACTTCAATTAGTCCCCATGTTCTTCGAATGGAT
CTCTTAATTGTTGAGAGGGTTGCCCAAACGCGGTATATAAGGCATACCCAGTAAAGCTTACAAGTAAACCAGATATGAAG
ATGGCGACTAAAGTTGCTGTTTCCATTTTTCTAGAATTTCAAGATTACAATGGATCTATGAAAAGATCGTGTATTTACAA
CTACAACGGAATAGTATACAAAGTCAACACCAATGATTAAATAGAATTTATGGCTACACAAACCGTTGAAGATAGTTCTA
GACCTAGGCCAAAACGAACTGGCGCAGGTAGTTTATTGAAACCCTTGAATTCGGAATATGGGAAAGTAGCTCCGGGTTGG
GGGACTACTCCTTTTATGGGGGTTGCAATGGCTTTATTCGCGATATTCCTATCTATCATTTTAGAAATTTATAATTCTTC
TGTTTTACTGGACGGAATTTTAATGAATTAGGTTTCTACTAACTAAAACTATGAAGTCATAGTTTTTCCATCCAAAAAAG
GGCCTTTCTGCTTTAAGCTTCACATTTCTCTACATTCTGGTAGTTCGACCGTGGATTTTTTTGTTTTGGTATCTCTGGAA
TATGAGTGTGTGACTTGTTAGAATTGATCCTATTGATAATACATAGAAAAGGCCTGTTCTCTCTATCAAGATGATTCTTA
ATTCGTCGGATATTATATTATTTATTCTAGTATCTGGAACACGAAATACATAGAGTGGATCAAGAAAAAAAAAAATGGAA
CTATGATTCATACTCATTATTTAGACCTCGCAACCAGACTGAAAAAAAAAAAATTCAAGTAGTTCTTAATAAAAAAAAGA
ATTTTTCTTCCTTCCGATTTTGTTTGCCCAAAAGACAGCTTTTTTTTCTCTCGCTTTTGTCGAGTCATTACACCAATTCA
ATAAATGATCATCAAGCGGTTCTTATTCGAAGAACCCTTGCCTTTTGGTTAGCTTGAGACTCAATCATCGTGGCTCTAGT
ATGAATCTAAGGTTTTAATTGAACTAACTCATAGGATCACAACAAGATAATTTCTATTAGAAAACCACTATAAATAAAAA
AAAATAGGGAAGAGAAAAGTCAAGAGGCCCCTAATGATCAACATAAGGGAAAGACAGATGAGCCAACTTGAGATTTTTTG
GCATTATCATCACAAAGAAGAAATTCTGGATTTTTCTTATTTAATATCTTCAAGGCAAATTGATCCAATCCCGTGGCTCA
TGAAGTTTTGAACCTTTTTTTTTTCTAATATCCGTTGAAAATTTGTGTGTTTCTGCTTGAGCCGTACGAGATGAAATTTT
CATATACGGTTCTCGGAGGGGGAGTCGGGCTAGTTACCTATCTCAATAAAGTATATGATTGGTTTGAGGAACGTCTTGAG
ATTCAGGCAATTGCGGATGATATAACTAGTAAATATGTTCCTCCTCATGTCAACATATTTTATTGTTTAGGGGGAATTAC
ACTTACTTGTTTTTTAGTACAGGTTGCTACTGGTTTTGCTATGACTTTTTACTACCGACCAACTGTTACAGAAGCTTTTT
CCTCCGTTCAATATATAATGACGGAGGCCAACTTTGGTTGGTTAATTCGATCAGTTCATCGATGGTCAGCAAGTATGATG
GTTCTAATGATGATCCTGCACGTATTTCGCGTGTATCTCACAGGTGGATTTAAAAAACCCCGTGAATTAACTTGGGTCAC
AGGTGTGGTTTTGGCTGTATTGACTGCATCATTTGGTGTAACTGGCTATTCTTTACCTTGGGATCAAATCGGTTATTGGG
CAGTAAAAATTGTGACAGGTGTACCTGAAGCGATTCCGGTAATAGGATCCCCTTTAGTGGAGTTATTACGTGGAAGTGCT
AGTGTGGGGCAATCCACTTTGACTCGTTTTTATAGTTTACATACCTTTGTACTGCCTCTGCTTACTGCCGTATTTATGTT
AATGCACTTTCCAATGATACGTAAGCAAGGTATTTCTGGTCCTTTATAGGGAAGGCATATCATAGAAAATTCGAATTCTC
ATATATCATATCGGGTAGGTTGTGGTATTTCATTGCTACAAACATGGGTTATTGTAAAATAAGACATGTCATTTGGATAC
TTCTCTTCAACTCTGAAGTATTTTGTTGATACAAATAGTTGAAGTTAATTTTACGAAAGAAAATAAGGCGGATTATGGGA
GTGTGTGACTTGAATTATTGATTTGGCCATGCAGATAGAGAATTGGATCTGCCACATTAGAATTCACAACCAAAGGTGTC
TCCGCATCCAATCAACACGTAAGTCCCCTATCTAGCAAGGATAGGCTGGTTCACTCGAGGAGAATTTTTTCTATGATCAT
ACCCCAACCATGTCATCCATGAACAGGCTCCGTAAGATCCCGTAGAGTATAAATGGAATAAGTCATGTGATATGATCCAA
TTCTATATTTATTACACTTACTTTTTTTATAGTATGGAAATGCATTCATTTTCTTTGCATCGATTTCGATCCGCAATATT
ATCGGAGTAAAAGAAGGGATCTAAGGAAGAAAGTAGGCTAAACTTTTTAATTTTTTATTAGTAACAAGTAAATACTTTGT
TTGGGCGTAAGAAACTTGCGATATTGAGGGGATAAACACCAACTAATCAAGAGACAATCCACAAAGCAATTGATCATGAT
CAAATTTCTAAGCCCACTTGGATATTGAGCATTTACGCATAAGAATAGGATTCTTTTCAATGAGTAGTTATTGGCGAAAC
TTCGGAAAAGATAATCTGATAAAGCTTTTCTTATCTTGAGTCATTGAGTCATTATATAACCTATTCTATTGTGGATCCTC
CACGTTCTTATTTCTTTCATTCTTGCTCGAGCCGGATGATGAAAAATTCTCATGTCCGGTTCCTTTGGGGGATGGATCCT
AAAGAATTCACCTATCCCAATAACAAAGAAACCTGACTTAAATGATCCTGTATTAAGAGCAAAATTAGCTAAAGGGATGG
GACATAATTATTACGGGGAACCCGCATGGCCAAACGATCTTTTATACATTTTTCCAGTAGTAATTCTAGGTACTATTGCA
TGTAATGTAGGTTTAGCAGTTCTCGAGCCATCAATGATTGGTGAACCGGCGGATCCGTTTGCAACTCCTCTGGAAATATT
ACCCGAGTGGTACTTCTTTCCTGTATTTCAAATACTTCGTACAGTACCCAATAAGTTATTGGGCGTTCTCTTAATGGTTT
CTGTTCCAACAGGTTTATTAACAGTACCCTTTCTAGAGAATGTCAATAAATTCCAAAATCCATTTCGTCGCCCAGTAGCT
ACGACCGTTTTTTTAATCGGTACTGCAGTAGCTCTTTGGTTAGGTATTGGAGCAACATTACCCATTGATAAATCCTTAAC
TTTAGGCCTTTTTTAGGGATTTTTCAGGTTGATTCCTTCAACCGTGAAGTCCCCTGCATGGGTATCTAGGAAATAGTTAC
CTCCAAGTGAATCTTCCCTAGATACCTAAAATCTATTTTATTATGATCCATTTCGCGAAAATATAGATTGTGCCAAAAAT
ACAAAATTGTTTTTTTTTATTTTTTTATTCTAACTCGAAAAAGAAAAAGAGGAAAACAATTTTAATGGATTTAAAGTAAG
AACTTGTTCTTAGGTAAATCAATTGGGAGATGCTTCTCTAGAGTGGCCCATATAAGTTTTCTATCTTCCATATGAAAGCT
TTCAATTCTCATAAGATCTTCTTCAGTCTTACTCAAAAGGTCCAATAGTGTATGTATATTGGCCCTTTTGAGACAATTAT
ACGTTCTAGAAGGCAATTCTAATTGATCAATAAAAATACAATTCAATGGAATTCCTTTTTTGTTTTTCTTTAGATTAGTG
AATCTTTTTTGAAAGGTTAAAAGGGGTGGAGTAAACCTGGTTTTCTTTTCTTCGAAACTAGTGCCTTCTTCCTCTGCGTG
TAGAAAAGGAAGAAATAAATCAATCAAATTACGAGAAGCTTCATAAAGCGCTTCTTTAGGGGTTAAACTTCCATTCGTCC
ATATTTCGAGAAAAAGTATCTCGTGTTTTTCATTTCCATTTCCACAAGAAAAAATACTATAATTCACATTTCGAACAGGC
ATGGATACAGCATCTATAGGATAACTTCCATCTTGAGAGTTCTTTCTGAGTTCCGTATGATATCCGCGATCTCTCTTTAT
CTGTAACTCAATACAGAAATCAATAGGGTCTCTCAAGTTAGCTATAGGTTGTGTCGTATCAACGATTTCTACGGAAGGGG
GTAAGATTATATCTTGAGCGGTTATGTATCTAGGACCTTTGACGCAAATTGATGCGTCCCTAACTCCATAGAGATTACTT
CTCAATACAATTTCTTTCAAATTTAGTAAAATTTCTTGTATGGATTCTTCAATACCTACTATTGTAGAATATTCGTGTGG
CACGTTCCCAAATTTTGCGCGTGTGATACATGTTCCTTCGATTTCTCCAAGTAAAGCTCTTCGCAAGGCAATACCGACAG
TATCTGCTTGACCTTTTCTAAGTGGGGACAGAATGAAACGACCATAATAAAGACGTTTACTATCTACTCTTGATTCAACA
CACTTCCACTGTAGTGTTTGGGTGGATCCTGTTACCTCCTCTCGAACCATAATAGACTAGTATTTATTTGATTATTGACT
CATTTATTTCTCTTGAAATCAGTTTCATTCTTTTACAGACGTCTTTTTTTAGGAGGTCGACATCCATTATGCGGCATAGG
TGTTACATCGCGTATACAACTTAACCGTACACCACTTTTAGCAATGGCTCGTAATGCGGCATCTCTTCCGCTACCAGCCC
CTTTTACCATAACTTCTGCTCGTTGCAAACCCACTGTACGAATAGCATCTACTGCTGTTCTTTGACCGGCATAGGGTGAT
GCTTTTCTTGAGCTTTTGAATCCACAAGTACCTGCAGAGGACCAGAAAACCACCCGACCTTGGGGGTCTGTAACAGTTAT
AATGGTATTGTTGAAACTGGCTTGAACATGAATAACTCCTTTTGTTATTCTACGTGCACTCTTGCGTAAACTAAAACGGG
CATTCCTACGCAAACCAATACGCACTTTCTTACGTGAACCTATTTTTGGTATAGCTTTTGTCATATTTTATTATCTCATA
AATATGAGTTAGAAATAACAAAAAGAAAAAAAATACAAAGATATCCGTTTCAGGGTTAAATATATCCTTTACTTTAATTT
TTTTTGAATTTGGACATTTTTGTGGGTACTTTTTTTACTTTTTAGAAAGGAAAGCTCCTTTTTCGAAAGATTACCCCTGT
CTTTGTTTATGCTTCGGATTGGAACAAATGACTCTAATTCGCCCACGCCTACGAATTAGTCGACATTTTGTACAAATTTT
ACGAACGGAAGCTCTTATTTTCATATTTAGGTATTCCTTTCTTAAACTATGAATTTACTCTTTTGGAAAAAAAAATAAGC
AGCCTCTTCACTTAAATTTTGAAATTTGGAATTTATTATCCTAGAAAAACTTAATCCTTTGAATCTTTGGTATCCTTCAA
ATCTTCAGTATCCTTCGAGTCTTCAGTACGCTTCGAATCCTTATGGGGAAGTCTATAAATTATACGTCCCTTGCTTGAAT
CATAACGACTTACTTCAATTTTGACCCTATCCCCCATCAGTATTCGTATAGAACTGGACCGGATTTTTCCTGAAATATAG
CCCAGGATGATGGTGTCATTCTCTAAGCGAACTCGGAACATTCCGTTGGGTAGGGCTTCCGTAACTAAACCTTCGAAAGT
AACTTTTGCTTCTCTCAGGTTTTTTTTTTCTCTCCTATTTTTTTTTTCTGTCATATTTTTTCTCCTATTTTTCTATTTTT
ATTTTCAAAATAGGAAGTTCGAGATAGAATTCGGGTACTATAGGCGGGGCCATTACCATATATAACATAAGACTTCTCCC
CCAATTCTGTTTAGTCGAGCTTCTCGATCTGTCATTATACCTTGAGAAGTAGAAAGAATAGCAATTCCCATTCCGCCCAA
AACTTTAGGAATTCCTTGATAGTTAGCATAAATTCGTAAGCCAGGTCGGCTGATACGCTTTAAAAAGGTTCTAGTTCTAT
ATATTCCCTTTCTAGTTTTTTTCTTTTGATGTCGCAAAGTTGAAACCAAGAAATATCTGTTACTTTCTTGATGTTTCCGA
ACACTTTCAATAAAACCCTCTCGTAGAAGTATTTTAACAATGTTTTCGGTAATATTTGTAGATATTACTCGAACAGTTCC
TTTTTTACTCATGTCTGCGTTTCTTATAGAGGTTAGTAAATCAGCAATAGTGTCCTTGCCCATAAGACTCTAATTCTAGG
TTCCTCCTAATTTTTAGATAATCAACATGTTTTCCCTTTTCTTTTAATTTTGGATTTTAAAGCATATACGTAAAACACAA
TCTACTAATTTTTTCTTTGATCTATATCTCGTCTACTAGTATTTATAATACTTCAGGAGCTAATGAAACTATTTTAGTAA
AATTCAATTCTCTCAATTCCTCGGCAATCGCGCCAAAAACTCGAGTTCCTTTTGGATTTCCTTTTTGATCAATGATAACT
GCTGCATTGTCATCATAGCGTATTATTATACCGTCTTCACATTTGAATTCTTTACATGTACGTACAATTACAGCTCGAAT
TACTTCGGATCTTTCTAGAGGCATTTGGGGCACTGCGTCTTTGATTACAGCAACAATAACATCACCAATACGAGCATATC
GCTGATTACCAGCAGCGCCTATGACTCGAATACACATCAATTTTCGAGCTCCACTGTTATCCGCTACATTTAAAAGGGTC
TGGGGTTGAATCATATTATTTGGATTTCAATTTGTTATTTCATTCACTGCAAAGGGATGAAAGAAATATTGTCTTTCCAG
AAGGAAAAACCAGGGGTTTTTTATCTTCAATACTCCTTTTGAGGGTTCTATATCTCTAATTTAAGAAATTGACTTCGTAT
GGGCATTTTACTAGCAGCTATGGAGATAGCTGCTCTAGCTACAGTTTCAGATACTCCGCTCATTTCATAAAGTATTTGGC
CTGGTTTAACAACGGCTACCCAATATTCGGGGGATCCTTTTCCTGAGCCCATACGTGTTTCTGTGGGTCTTATTGTAACA
GGTTTGTCGGGAAATATACGTACCCATAGTTTTCCACCACGACGTGCATATCGTGTCATTGCTCTTCGTCCTGCTTCTAT
CTGTCTCGCTGTGATCCAAGCGGGTTCAAGTACTTGAAGAGCATATCTACCAAAACAAATACGATTGCCTCGGCAGGATT
TTCCCTTCATTCTTCCTCTATGTTGTTTACGAAATCTAGTTCTTTTGGGGTTATAGTCGATGGTTTTTTTTTAGTTCCAT
CTCTACTACAAAACTGGACATGAGAGTTTCTTCTCATCCAGCTCCTCGCGAATGAAATGAGAAAGCGTGCAAATTTCTCT
AATTCCATAATATTTAAAAATATTACGGATAGATCCACATCAATATATAATAGAATTGTGTTTTTTTTTTTATTTTGAAT
TTCTTAAATATATAGTCAAGAAAAAAGATCTAGAATATATCCAAATTCTATATTTGTAGATAATGTAATCTTTTTTTTTT
TTAGAATATCCTTATTTTTACCCTTATTGAATCATAGTAAAGTATTCGAATCCAATAAGGATTTCGCGGGCGAATATTTA
CTCTTTCTTGTCTTATTTGTTAATTTATAACCTTAACAAATAAAGCAATTTTTTTGGTTTGTTCCGCCATCCCACCCAAT
GAAGTATTAGGATTCTTTTCAATAAAATCAATCCTATGCAGTCATAGGTTTTGTCGTTCCCACAGCTTCTCCTTTAATGG
TTAGGTTTGAATCCTGCAATGGAGCTTCCAAACTTTCCGAGTTAATTCTCTCAGTTTTATTAACCCGGGCTGCTCTTTAT
TATTGCTTTAAATTTTTATTTATTGTTTCCAAATTATGATTTCAAAGGAAAGATAAAGTGAGTTGTTTTGGTGAACATTA
AACTTCTCTCTTTTTTTTTTATTATTTTATTATATTGATGCTTTATAACATTGCCTTTTATGATGTAATTCATAGACCAT
ACACATTGGAATCTTATATCTTTCTTATTCTTCTTCCTTCTATCTATCATCCCTCCTTTTATCCACATCCCTTTAGTTTT
GTTTTACAACCTAGAATCAGGTTTCTTTTTTAGAGAAAAAATGCAGTTGCTACAACTATATGATAGATCCATTCATTTAT
GATAGATGTATTTATTCACATAGTGACTGTTTCTTAGTTAGGATCTCGACAATACGAAGCAATAGGTTGGTTATTGGTTA
ATTTTCTATATTTAATTACTAAGTTTTTTCTATTTTTAGTAGGCTTCGGTCAATTTTTTTTTGAATTTCCATTTTTGCCC
CTAAAGAAAACCTAACGAGTCACACACTAAGCATAGCAATTATATTAAAAGATTTATCAATTTTCATTAAATCTTATAGA
AAGAGGTATAATTTCTTCTTTTTTCAGGAATTTTTGGAAAAATAAGGTTCTTAGCTTTTTTATTCTATCACTGGCCAGAA
TGAGAAGACAGGGTTAGTTATTCTTCTTCTATGAATATCCAAATTTTTACACCTAATACTCCATAGATAGTTCGAATTGG
ATAGCAGCAATAATCAATTTTAGCGCGAATTGTTTGGAGGGGAAGTCTACCCTTTTTGATGCATTCGGCACGTGCAATTT
CTTTCCCTCCTAGACGACCTGCAATTTTGATTTTTACTCCCTTTATATCCGCTTTTTTAGTTAATTCAATGGCTTTTTTC
ATTGCCTTTCGGAATGAAACTCTATTTTTTAATTGGAAAGCTATATATTCCGCAAGAATGTTAGGTTGTCTATAAGGTTC
TTTAACTTTTTCGATAGCAATATTAAGTCTCTGGTTTACAGAATTCACTTCCTTTTGGATATCTTTCTCTAATTCTTCGA
TTGCTCCTTTTTTCTTTAATAAATTTGGGAATCCAATATGGATTATAACGTGAATTGTATCGATTTCTTTTTGAATTTCT
ATATGTGTAATTACTTCGGAACTTGAGTCTGATTCTATTTTTCTATTCGAGCTTTTTTTCCTATTCTTTTGTATATAGTT
CTTGATACAATTCCGTATTTTTTTATCTTCTTGTAGACCTTCAGAATAATTTTTTGGTTGTGCGAACCAAAAAGAATGGT
GATTTTGGGTTGTACCAAGTCTGAAACCGAGTGGATTTATTTTTTGTCCCATATTTTTCTATTGTATTTTTTTTTACTGG
GAATCGAAATCTTAGGTTGATCTAAAGGTTATTTAGATTTCTTTACTATATTTAGTACAATTGTTATATGACACATGGTT
TTTTTTATAGGATAACCACGTCCTCGAGCCCGAGGTCTGAATTTTTTCATAATAGTACTCCTATTGACTTCGGCTTTTGT
TATGAATAAATTCGCTTTGTCGAAATCCCTATAATGAGTAGCATTTGCTGCTGCCGAATAAACCAACTTTAAGATGGGAT
AAGATGCTCGATAAGGCATGAGGTTCAGTATCATAACGGTTTCTTCATAGTAGCGCCATCGAATCTCATCAAGAACTCTT
TGTGCTTTGAAAACAGACATATGTATGCGTTTTTGTGCTTTGAAAACTCGTTCGAACTTAAGTAAACGATCAGTTGGAAC
TTTTCTTGCGAGTTTCCGTAGCCCATTCTTCTTCTTCTTTATCCTAGGGGTATACTTTACCAATTTGAAACTTGTCATAA
ATAAGGTTATTCCCCGCCTACCTTTACTTTATTTGAATCCTATAAATTTTGTTTATTCTGAATCTTTCTATTCTGAATTC
AGTTAACGACGAGATTTAGTATCCTTTCTTGCACTTTCATAACTCGTGAAATGCCGAGTAGGCACGAATTCCCCCAATTT
GCGACCTACCATAGGATTTGTTATGTAAATAGGTATATGTTCCTTTCCATTATGAATCGCGATTGTATGGCCAACCATTG
CGGGTAGAATGCTAGATGCCCGGGACCACGTTACTATTGTTTCTTTCTCCTCCTTCATATTGACCTTTTCGATTTTTGTC
AATAAATGACGAGCTACAAAAGGATTCGTTTTTTTTCGTGTCACAGCTGATTACTCCTTTTTTTTATTTTAAAGAGTGGC
ATCCTATGTCCACTATCTCGATCGAAGTATGGAGGTCAGAATAAATAGAATAATGATGAGTGGAAAAAATAGAAAATCCC
TTAGCTGGATAAGGGGCGGATGTAGCCAAGTGGATCAAGGCAGTGGATTGTGAATCCACCATGCGCGGGTTCAATTCCCG
TCGTTCGCCCATCGCATTATTGCAATGCAATTTTCCATATTCCTAGTTACGTATTTACTTACGACGACGAAGAATAAAAC
TATCACTATATTTTTTCCTTTTCCTAGTTCTTCTTCCAAGCGCTGGATAACCCCAAGGGGTTGTGGGTTTTTTTCTACCA
ATAGGGGCTTTCCCTTCACCGCCGCCATGGGGGTGGTCCACGGGGTTCATAACTACCCCTCTTACTACGGGGCGTTTACC
TAGCCAACACTTAGATCCGGCTCTACCCAAACTTTTTTGGTTCACCCCAACATTACCCACTTGTCCGACTGTTGCTAAGC
AGTTTTGGGATACCAAACGGACCTCCCCAGATGGTAATCTTAAAGTGGCCAATTTACCCTCTTTTGCAATCAGTTTCGCT
ACAGCACCCGCCGCTCTAGCTAATTGCCCACCCCTTCCACGTGTGATTTCTATGTTATGTATGGCCGTGCCTAAGGGCAT
ATCGGTTGAAGTAGATTCTTCTTTTTTCTCAAAAAACCCCTTCCCAAACTGTACAAGCTTCTTCCAAAGCATACGGCTTT
CTAGATGTATATGACGATCTCTAGACAGATGGATCTTATATGAATCGTATGATGAAGTACCACATGAGTGGATATATGGA
AAAGGAATCCAAATCTGCCGAATCGCTCATGTTATGATCTTCTACATCCTAGGTCTCCGCGTTCCGTCATCTGGCTTATG
TTCTTCATGTAGCATTCAGATCGAATGACTCTATGAAATTACGTCGATACTTCCACATATTATGGGTAACGTAGGAGACA
TCCCTATTTTCACCCGGGGGTCTTAATTACCACTGCTTAGCTTTCAATTCGCCTCTGACCATCAAATTAAATGTGAATAA
CCCGTCCTCCTCTCTTTGAAACAAGGGGCGCTTCCGGTTCTGTGCGTGCTTCAAACAATTTTGTCTTCTCCATATTACCA
TATCTCTAGAGTCAATAATTTTCTATGAGGAACTACTGAACTCAATCACTTGCTGCCGTTACTCAACAGTTTTCTGTTGA
GGTCTATCCCGTAGAGGTAGTCAAATTGGATCAGTGATCGATTTCTAGGTTTCATCGTAAACCTAATTGGTTACTTCCAA
TTACGTAAATCAATAGTTCAAACCGCACTCAAAGGTAGGGCATTTCCCATTGATATAGGAACTTTTGTACCAGAAACAAT
AGTATCTCCAATTATAGCCCCTCTGGGATGTAAAATATATCTCTTCTCACCATCCCCATAGTGTATGAGACAAATGTATG
CATTTCGATTAGGATCGTATTCTATGGTTACGATTCTACCAGATATGTCTTTTTGATTCCGTCGAAAATCGATTTTACGG
TATAGGCGCTTATGACCTCCCCCTCTATGCCTTGCGGTAATGATTCCTCTGGCATTACGACCTTTACCACACCGGTGCCG
TCCATGGATCAATTTATTTCGTGGATTGGATTTCACTTGCCTGTCTACGGTTCCCTTGCGTGTGCTCAGGATAGGTGTTT
TGTATAAATGTTTCGCCGTATTATTAAGTATTCTCCTTTAGTTCTTTTCTCTATCTAGAAGTGGAATAGAATAACCCGGT
TGAAGGGTAATGATCATACGTCTGTAATGCATTGTATGTCCCAGAATAGGTCCCATTCTTCTACCCTTTCCGGGTAGTCG
ATGGCTATTCACAGCTACTACCTTAACACCAAAGAAGAGCTCGACCCAATGCTTTATTTCTGTCTTAGTGAATCCCGATT
CGACATTAAAAGTATATTGATTCTTTCCCAATAAACGAAGACTCTTTTCTGTAAATACTGCGTATTTGATTCCATCCATA
AATCGACTTTCCCTCCTATCCTCTGAGTTCCAGTATCGATAAGAATTCGAGTTCTTATTGTTCTTATGTTATGGTATGAA
TATACCATACCAATTCGTTATGTATGGATGATGGATGAGATTCCATGGATAGAGAGCCAGTTCCAATAGACTTATGGAAC
GTTCCCGTTCGCGTGCATCCAGCAGGAATTGAACCCGCAAATTTACCAATTATGAGTTGGGCGCTTTAACCATTCAGCCA
TGGATGCTTAACAGGGATCATCGTACATCGTAAATAACCAATTTTCATATAGAAAGACATATCATAGAAAAATGATATCA
AAATATTCGGAGATGGCAAATATTCGGAGATGACTATGAAAACACCTCTCTGGATCCTCGAATTGAAAGAGAGATTGAGA
GGGATCAAGAATCCTAATTCTCGCTATTTGGAATGGATCCAATTCTATTGAGTCTGACTCATAGTGATCATTTCTCTTTA
GCAAAGAAGGACCTTGGTTATCAAAGGATTGAACAACCGGGATCCATTTACTTATGATACCTACTTGACATTGCTAACAA
GGATCTAATGAATTATGAGTTTAATAGATCCTCTTTAGCAGAAAGACGTATATTCCTTGCTCATTATCAGACAATCACTT
ATTCGCAAACCTCGTGTGGGGCTAATCGTTTTCATTTCCCATCTCATGGAAAACCCTTTTCGTTCCGCTTAGCCCTATCG
GGTATTTTAGTGATAGGTTCTATAGGAACTGGACGATCCTATTTGGTCAAATACCTAACGAAAAATTCCTATTTTCCTTT
CATTAAGGTACGAGGGCTTCTTATTCCACAAGAACGAAAGCACCTTTTCATTCTTTCATATACTAGGGGTTTTTACTTGG
AAAAGACAATGTTCCATACTAAAGGATTCGGGTCCATAACCACGAGTTCCAGTGCATTAGATCTTGTAGCACTTAGCAAC
GAGGCCCTATCCATTAGTATTCCACATAAGAAATCCATTATAGAAACTAATACAATTAGATTAGCTCTTCATAGACAAAC
TTAGGGTTTGTGAGCCAAGATAAGACCGGCTCGGGATCATGGGATCCTTTTCTATCAGATAGGAGGGGATCTTGTACAAA
ATAGACTTCTAAGTAATAACCCCATAGATCCTATATCTATCTATATAAAATAAAGAGGCAATCGTGTCAGGAAGCGGGTT
TTTCTTTGGCCAAACGGTACTTCGAACTTGGAACGAGCATGAGGAGATTAACGAGACTTCTTTCTCTTTTGAGTTTTTCT
GGCGGACCGGTCGCGCAAGATCTTTGGTCTTCCCCAGGAACCGATGAAAAAGTGGGTCGCTTCTTATGGACTCGCTCAGA
ATGATTCTTCTCTATCTATAGTTCATGGCCTATTAGAAGTAGAAGGTGCTCTGGTGCAATCCTTACCGACAGAAAAAGAT
TGCAGTCGGGTTGATAATAATCGAGTGCCATTACTTCGTCGGTCCGAACCAAGGAATCCGTTAGAAATGTTTTGAAATGG
ATATTGTTCTCTCTTTGATCAGGGATTGCTATATGAAATGGGTAAGTCACCAATCCAATCCCTTTGACAAATCGGGTGTC
ATATTAGATATCATATTCTATATATATAGAAATATCATAGAATAGACATATAGAATTTTTGGTTGGGAAATTCGAATGAA
TCATTGAGTGAAAAAGGAGCAAAGAATGACAAAAGACGAGACTCTACTAGTCTTCACTCTTGTGGTTTCCTCGGTTTCTG
TTTTCTTATTCGGGATCTTGCTTTTCATGGTTCTCATCTCTGCAACTCGCGATTTTCGCGAGAGAACCAAATCCAAGTTG
GTGAAGATCATGATTTGGGCTAGCATAGTAGTTATTACCTTTGCAATTGCGGTTCGAATCTATCCGATCTTTATCTTTTT
GCTCAAAGAACGAATAAAACCCCTTGTCGAAGCCCTTTATGATAAGCTTCCCTGGATCTGGGAAGTTTCTCTTTCACGGT
ATTGGGATCGTTTGATCGATTTCCTTGATCGCTACTTATGGGCGTGCGCTCAAAGGATACAAACAGGGATTCGCAAACAA
AAAGGGGAATTCGTAGTCACTTTTTCCTGTCGCGTAAAAAAAAAAGGCTTTACGCGAGAGCAATAGAGGTTGGGATACAT
CTATCTCTTCTGAGCAACCTCTTTCTTTTGGATTCTTAAGACCACCCTTGCAGTAGGATACCGTCTGATTTAGGTTCTTT
ATTATCCCCTTCGAGGGGTTTTTAGGATCGTTCAGGCTATATTTAGTCTATTTTGGCTTTTACTGTCTACTTTTCTCAGG
GAGATGGTTAAGGACCTCAGAAGATAGAGGAGGGCGCCAGGCGCAGATTTCCGGAATACTTCTACGGGGAATGCTCATTC
AATGAGCATTCTCCATATTATGCCTTGAAGAGGACTCGAACCTCCACGCTCTTTAGCACGAGATTTTGAGTCTCGCGTGT
CTACCATTTCACCATCAAGGCATCTTGAAAGTGAATCATATTCCATGAATATGATATCTATCGAATGTGATATATGGAAT
ATATGACAAAGGTGGAGTCTTGGAGTATTTCGATCGATCGGTCATATAGGCCTGAGTCAGACATCAAATAGCTTCGATTT
GCATTATCCGTAGGACACCTTATATGTATCAAAATCGATATCAAAATCAAAAAGATGTACAATCCAATTTCTCGATTCAA
TAGAAGCCCAAAGAGGCACATATGGTACCCAAATAAGGATAGGATAGATATGTCAAAAGCAGGTCTGATTACACCTATTC
CTAATTCTAAATAGAATGTAAGGACGTAGGGATTTCTATGTAAACAGAGTATCCTATTTCCATAGGCTCGAATGACCCCT
TCTCATAATAAGAATGTGCACGGTCTGGTCCGGTATGGAATGAACTTATAATCTGATGATCGAGTCGATTCCATGATTAT
AAGTTCATAACCCTAGCAACCATTCCCATTTTGGGCGGAACAGATCTACTAATTCTTTTATTCCAGTTAGTAAGAGGGAT
CTTGAACTAAGAAATAGACCTAGCAGCTAAAAGAGGGTATCCTGAGCAATTGCAAGAATGGGGTTCATTGATATTCCTGG
TATAGTAGATGCTATCACACATACAGTCATACTCAATTCGATGGAATTGTTTGATCTTAAAGGGGATCTTCTATAATTTC
GCACATAAGGGGTTATTTCTTGGTTTCGTCCAGTCATTAATAACTTGATTATTTTTAGATAATAGTAGATAGAAAGAACG
CTCGTAAGGAGTCCTATTGAAACCAAGAAATATAGGCCTGCTTGCCATCCACACCAGAATAGATAGAGTTTTCCGAAGAA
ACCTGCTAGTGGAGGAAGGCCTCCTAAGGATAAGAGACATAAGGCTAAAGAGAGAGCCAAAAAAGGATCTTTCGTGTATA
ATCCTGCATAATCTCGAATATTATCAGTTCCGGTACGTAGACCAAATAATACAATGCAAGCAAAAGTTCCTAGATTCATG
GAGATATAGAACAGCATATAAGTTATCATGCTTGCATATCCATCATTTGAGTCTCCAACAATTATTCCAATAATTACATA
TCCGATTTGCCCTATGGACGAATATGCAAGCATACGTTTCATGCTTGTTTGAGTAATAGCAAGGAGATTCCCCACTATCA
TGCTAAGAATAGCTAGGATTTCCAGAAGAAGATGCCATTCGTTTGATGAGAAATAAAAAGGAATATCGAGAATTCGCGTG
GCTGAAGCTGAAGCAGCTACTTTCGAAGTAACAGAAAGAAAAGCAACGACTGGAGTGGGGGAGTCAGAGTCGAAAAGAGG
ATTCCTCGCTTCTTTCTCTCATGCAAAACCGTGCATGAGACTTTCATCTCGCACGGCTCCTAAGTGATAAAAGAAAGAAG
AACTCGCCTTCTTTCTTTTTTGATTACCTTCCTCGCGTATGTATAAGACCGAATCCATTCTTTTTCGAAATGGATTTCGA
AAAAGAACTACTAATCCTTAACTTTTCGAGGAATCCTTCATCAGTGGTTGTGAATGACTGACTTTTTCAATCCTTTCGAC
CTTGGTTCCGTAGGAGCAAGTCAGAAAGGTTGAGAAATAGAACCATCTGATTTGATTCGTTCCCAATAGCCATGAGATGA
TCATCTTAGGGTGATCCTTTTGTCAACGGATGCTCCTATTACACTCGTAGTCTCTGAAGGATGAGAACCCACTATGTAGC
ATCTACATCGATAATTCAAGCATTGTATACGTCATTAGTCCGATTCTTTGTAGGAACTACCCGTAATAACGAGCTTGCAA
AATGGATCTGTTTATCATAAAGAGATTCGTTGTTCCTGACCCTGCTTCACCTTAATTGTTATTTGAACAAAAAGATCACA
ATAAACTTTTGGTAAAAGTTCTGTCTTGGTCGGAGTGGGGATAGCATTTCTCTTCTGCATGTCTATGGAGTTTTGCAAAA
CCCAAACACCTCAGAGATAGATATAGAGGTAGGAATTTGTCGAACGAACCACACTCCTTCGTAGACGTCAGGAGTCCATT
GATGAAAAGGGGCTGGGGAAAGCTTGAACCCAAGTCCTACAGTGATGAATATAAGCGCAATTGAAATTCCTGGGGAGTTA
TACATTTGTGTATTGATAAGACCATTCACAATTTCTTGAAGCTCGATCTCCCCCCCAGATGAACCATATAGCCAAGAGAA
ACCATGAACCAGAATAGAAGAGCTTGCCCCACCCATGAGTAAATATTTCATAGTAGCCTCATTAGACCGTAGATCTCTCT
TGGTATATCCAGACAATAGGTAGGAACATAAACTGAAACATTCTGGAGCTACAAAGATAGTTATTAAATCGTTAGCACCA
CATAAAAACATTCCCCCTAGAGTAGCTGTTAATACGAATAACAGAAACTCTGTTATAGCCATTTCTGTACATTCAATGTA
CTCTACGGATAGAGGAATACATAAAGTTGAACATAATAAAATAAGAAATTGAAAGATTTCGTTGAAATTGTTCGTTTGGA
AATTTCCCGAAAAGCTAATTATAGGTTCTTCTCTCCATCGGAACAATAGGGCCGTTATGCTTATTACTAAACTTGTTGAA
GAGATGAAATAGAACCAAGGTCTATCTTTTTGATCAGAGGTTAAATCGATCATCAGAAGAAGAATTAGGCCAAAAATTAG
GATACATTCTGGGAAAATGAAACTTCCATTGAAGAGAAGCAAATGAAACGCTTTCATAAAAATTCTCGTAGAATCGAGAA
TGAAGTTTTCATTCTGTACATGCCAGATCATGAATTAGTAACTGCATCCAATCTCCGAAAAGTCCCGATTGTTTCGATGG
GATATTTACGGAATCACCATGAATAGGATCAAACCTTATTCCATGCTATTTCCATAAGATTCCTCTTTCTTATTCTTAAG
CAAGCCCCCGAGAGGGCTTAGTTGATCATAATTTCTGTTTTCTCTTTCTTTTCCTTTTTGTTTGTTTCGAAAAAGATATC
GTCCGATTCTCCTTCTATTGACTCTTTTCCGATCGAGATGTATGGATCCATGTGTCTACATACCTAGATTCTGTTCATGG
ATTAACGAAAATGTGCAAGAGCTCTATTTGCCTCTGCCATTCTATGAGTCGCTTCCTTTTTGCGTATGGCACCCCCACTC
CCTTTGGCAGCATCTACTAATTCGGAACTTAATTTGAAAGCCATATTTCGACCCGGACGCTTTTGGGATGCTTCTAATAA
CCAACGAATGGCAAGTGCTCTTCCTTGTTTAGATCCTATTTCAATTGGAACTTTCCGCGTCGATCCTTTTTTATTACGTC
TTGTTTTTACTCCTATATTGGGAGTTACTCTACGTATTGCTTGACGTAAAACCAATAGTGGATTTGTTTCTGTCTTTTGT
TGAATCTTTTTCACGGCTCGATAGAGAATTTGATAAGCCAATGATTTTTTTCCGTCTTTCATAATATGGTTAACCACCAT
GTTAACTAATCGATTACGAAAAATTGGATCGGATTTTGCAGTTCTTTTTTCTGCAGTACCTCGACGTGACATGAGCGTGA
AAGAGGTTCAAGAATCCGTTTTCTTTTTATAAGGGCTAAAAACGAATCACTTATTTTTTTGGCTTTTTGACCCCATATTG
TAGGGTGGATCTCGAAAGATAGGAAAGATCTCCCTCCAAGCCGTACATACGACTTTCATCGAATACGGCTTTCCACAGAA
TTCTATAGGGATCTATGAGATCGAGTATGGAATTCTGTTTACTCACTTTAAATTGAGTATCCGTTTCCCTCCTTTTCCCG
CTAGGATCGGAAATCCTGTATTTTCCATATCCATACGATCGAGTCCTTAGGTTTCCGAAATAGTGTAATGGAAAAAGAAG
TGCTTCGAATCATTGCTATTTGACTCGGACCTGTTCTGAAAAAGTCGAGGTATTTCGAATTGTTTGTTGACACGGACAAA
GTAAGGGAAAACCTCTGAAAGAATTTCCATATTGACCTTGGACATATAAGAGTTCCGAATCGAATCTCTTTAGAAAGAAG
ATCTTTTGTCTCATGGTAGCCTGCTCCAGTCCCCTTACGAAACTTTCGTTATTGGGTTAGCCATACACTTCACATGTTTC
TAGCGATTCACATGGCATCATCAAATGATACAAGTCTTGGATAAGAATCTACAACGCACTAGAACGCCCTTGTTGACGAT
TCTTTACTGCGACAGCATCTAGGGTTCCTCGAATAATGCGATATCTCACACCGGGTAAATCCTTAACCCTTCCTCCTCTT
ACTAATACTACAGAATGTTCTTGTAAATTATGGCCAATACCAGGTATATAAGCAGTGATTTCAAATCCAGAGGTTAATCG
TACTCTGGCAACTTTACGTAAGGCAGAGTTGGGTTTTTTGGGGTTGATAGTGGAAAAGTCGACAGATAAGTCACCCTTAC
CGTCCCTCTACAGAACCGTACATGAGATTTTCACCTCATACGGCTCCTCGTTCAATTCTTTCGAAGGGATCCTTTTCCTC
GTTCGAGAGTCTCCGCCCTTCTTCCACTCCGTCCCGAAGACTAACTAAGACCAATTGAGTCACGTTTTCATGTTCTAATT
GAACACTTTCCATTTATGATTAAAGGAGAAGATTGTTCTTTTACCAAACATATGCGGATCAAATCACGTCTTATAATAAG
AAGAAATCTTTCTCGGTATCAATCCCCTTGCCCCTCATTCTTTGAGAATCAGAAGGATCCTTTTCGAGTTTACATTTCTT
CATTTGGAATCTGGGCTCTTCTATCTTCGACTTATTTTTTTGGCTTTATTCTTTATTTATTTCATTTTGATTTTTCCCTC
TTCCTCTATCCCTATCCTCTAGGTACAGCGTTTGCATCAATAGAGAACTTTTTCCTCTGTATGAATCGATATTATTCCAT
TCCAATTTCTTCCCGAAACTTCCCAAGAGAAAAATCCCGAATTGGATCCAAAATTGACGGGTTAATGTGAGCTTATCCAT
GCGGTTAGGCACTCTTCAAATAGGAATCCATTTTCTAACTGGCTTTCGTGCTTTGGTGAGTCGTCCGAGATCCTTTCGAT
GACCTATGTTGTGTTGAAGGAATATCTATATGATCCGATCGATTGCATAAGACCCGCGGTAGCAATAGAACGGGGAAAGT
ATACAGAAAAGACAGTTCTTTTCAATTTCGATTATCTATATATTAGTTCGTTTCTATTTCTAGATATCTATTTCTATATA
TTAGTATTAGTTAGTAGTACTATTAGTTAGCGATCCCGGCTCTGTGAGTTCTTTCTTCCGTGATGAACTGTTGGCACCAG
TCCTACATTTTTTCTCTGTGGACCAAGGAGAAAGGGGGCTCAGCAGGAAGAGGATTGTACCATGAGAGAAGCACAGAGGT
CAACCCGCTTCAAATATGGAACATGGATTCTGGCAATGCAACGGAGTTGGGTCCTCATATCGATCCGAATGAATCAGTCT
TTCTACAGAGGTCAATCTTTGCCTATTAGGCAAGAGGATAGTAAGTTCGAAATTCTGTCTCGGTAGGACATGGATTTCTA
TTACTATGAAATTCATAAATGAAAATGAAGTAGTTAATGGGAGGGCTACCATTATCCTTTTTCTTGTATGTGTTCCTAAG
AGAAGGAATTTGTCCATTTCATGTTTTGAGGTCTCAAAAAAAAAGGGCGTGGAAACAGATAGAAACTCTTGAATGGAAAT
TGAAAAGAAATGTAGCCCCAGTTCCTTCGGAAATGGTAAGATCTTTGGCGCAAGAAGAAGGGGCGACCCATATCATCTTG
ACTTGGTTCTGCTTCCCCTGTTTTTTTAAGAATACCGAGTCGGGTTCTTCTCTTACCAGTATCGAATAGAACATGCTGAA
CAAGATCTTCTTCATGGAAACCTGCTCGATTTAGATCGGGAAAATCGTAGAGATTTTATGAAACCATGTGCTATGGCTCG
AATCCATAGTCAATCCTATTTTTGATAGGACCGGTTGACAATTGAATCTAATTTTTCCCATTATTTTATTTGACTATCCA
TAATAGTGCGGAAAGAAAGCCCGGAGGAAGAGTGGCCTGGCCTTGAGTTTCTCGCCCCTTTGCCTTAGGATTCGTTAATT
CTCTTTCTCGATGGGATGGGGAAGGGATATAACTCAGCGGTAGAGTGTCACCTTGACGTGGTGGAAGTCATCAGTTCGAG
CCTGATTATCCCTAAACCCAATGTGAGTTTTTTCTATTTTGACTTACTCCCCCACCACGATCGAACGGAAATAGATAAGA
GGCTTGTGGGATTGACGTGATAGGGTAGGGTTGGCTATACTGCTGGTGGCGAACTCCAGGCTAATAATCTGAAGCGCATG
GATACAAGTTATCCTTGGAAGGAAAGACAATTCCGAATCCGCTTTGTCTACGAATAAGGAAGCTATAAGTAATGCAACTA
TGAATCTCATGGAGAGTTCGATCCTGGCTCAGGATGAACGCTGGCGGCATGCTTAACACATGCAAGTCGAACGGGAAGTG
GTGTTTCCAGTGGCGAACGGGTGAGTAACGCGTAAGAACCTGCCCTTGGGAGGGGAACAACAACTGGAAACGGTTGCTAA
TACCCCGTAGGCTGAGGAGCAAAAGGAGAAATCCGCCCAAGGAGGGGCTCGCGTCTGATTAGCTAGTTGGTGAGGCAATA
GCTTACCAAGGCGATGATCAGTAGCTGGTCCGAGAGGATGATCAGCCACACTGGGACTGAGACACGGCCCAGACTCCTAC
GGGAGGCAGCAGTGGGGAATTTTCCGCAATGGGCGAAAGCCTGACGGAGCAATGCCGCGTGGAGGTGGAAGGCCTACGGG
TCGTCAACTTCTTTTCTCGGAGAAGAAACAATGACGGTATCTGAGGAATAAGCATCGGCTAACTCTGTGCCAGCAGCCGC
GGTAAGACAGAGGATGCAAGCGTTATCCGGAATGATTGGGCGTAAAGCGTCTGTAGGTGGCTTTTCAAGTCCGCCGTCAA
ATCCCAGGGCTCAACCCTGGACAGGCGGTGGAAACTACCAAGCTGGAGTACGGTAGGGGCAGAGGGAATTTCCGGTGGAG
CGGTGAAATGCATTGAGATCGGAAAGAACACCAACGGCGAAAGCACTCTGCTGGGCCGACACTGACACTGAGAGACGAAA
GCTAGGGGAGCAAATGGGATTAGAGACCCCAGTAGTCCTAGCCGTAAACGATGGATACTAGGTGCTGTGCGACTCGACCC
GTGCAGTGCTGTAGCTAACGCGTTAAGTATCCCGCCTGGGGAGTACGTTCGCAAGAATGAAACTCAAAGGAATTGACGGG
GGCCCGCACAAGCGGTGGAGCATGTGGTTTAATTCGATGCAAAGCGAAGAACCTTACCAGGGCTTGACATGCCGCGAATC
CTCTTGAAAGAGAGGGGTGCCCTCGGGAACGCGGACACAGGTGGTGCATGGCTGTCGTCAGCTCGTGCCGTAAGGTGTTG
GGTTAAGTCTCGCAACGAGCGCAACCCTCGTGTTTAGTTGCCACTATGAGTTTGGAACCCTGAACAGACCGCCGGTGTTA
AGCCGGAGGAAGGAGAGGATGAGGCCAAGTCATCATGCCCCTTATGCCCTGGGCGACACACGTGCTACAATGGGCGGGAC
AAAGGGTCGCGATCTCGCGAGGGTGAGCTAACTCCAAAAACCCGTCCTCAGTTCGGATTGCAGGCTGCAACTCGCCTGCA
TGAAGCAGGAATCGCTAGTAATCGCCGGTCAGCCATACGGCGGTGAATCCGTTCCCGGGCCTTGTACACACCGCCCGTCA
CACTATAGGAGCTGGCCAGGTTTGAAGTCATTACCCTTAACCGTAAGGAGGGGGATGCCTAAGGCTAGGCTTGCGACTGG
AGTGAAGTCGTAACAAGGTAGCCGTACTGGAAGGTGCGGCTGGATCACCTCCTTTTCAGGGAGAGCTAATGCTTATGCTT
ATTGGGTATTTTGGTTTGACACTGCTTCACGCCCAAAAAGAAGGCAGCTACGTCTGAGCTAAACTTGGATATGGAAGTCT
TCTTTCGTTTAGGGTGAAGTAAGACCAAGCTCATGAGCTTATTATCCTAGGTCGGAACAAATTAGTTGATAGCGATAGGA
TCCCCTTTTTGACGTCCCCATGTCCCCCCGTGTGGTGTGGCGGCATGGGGATGTCAAAAGGAAAGGGATGGAGTTTTTCT
CGCTTTTGGCGTAGCAGGCCTCCCTTTGGGAGGCCCGCGCGACGGGCTATTAGCTCAGTGGTAGAGCGCGCCCCTGATAA
TTGCGTCGTTGTGCCTGGGCTGTGAGGGCTCTCAGCCACATGGATAGTTCAATGTGCTCATCAGCGCCTGACCCGAAGAT
GTGGATCATCCAAGGCACATTAGCATGGCGTACTCCTCCTGTTTGAATCGGAGTTTGAAACCAAACAAACTTCTCCTCAG
GAGGATAGATGGGGCGATTCAGGTGAGATCCCATGTAGATCTAACTTTCTATTCACTCGTGGGATCCGGGCGGTCCGGGG
GGGGGGCCACCGCGGCTCCTCTCTTCTCGAGAATCCATACATCCCTTATCAGTGTATGGAGAGCTATCTCTCGAGCACAG
GTTGAGGTTCGTCCTCAATGGGAAAATGGAGCACCTAACAACGCATCTTCACAGACCAAGAACTACGAGATCACCCCTTT
CATTCTGGGGTGACGGAGGGATCGTACCATTTGAGCCTTTTGACTCGAAATGGGAGCAGGTTTGAAAAAGGATCTTAGAG
TGTCTAGGGTTGGGCCAGGAGGGTCTCTTAACCCCTTCCTTTTTCTGCCCATCGGAGTTATTTCCCAAGGACTTGCCATG
GTAAGGGGGAGAAGGGGGAAGAAGCACACTTGAAGAGCGCAGTACAACGGGGAGTTGTATGCTGCGTTCGGGAAGGATGA
ATCGCTCCCGAAAAGGAATCTATTGATTCTCTCCCAATTGGTTGGATCGTAGGGGCGATGATTTACTTCACGGGCGAGGT
CTCTGGTTCAAGTCCAGGATGGCCCAGCTGCGCCAGGGAAAAGAATAGAAGAAGCATCTGACTCTTTCATGCATACTCCA
CTTGGCTCGGGGGGGATATAGCTCAGTTGGTAGAGCTCCGCTCTTGCAATTGGGTCGTTGCGATTACGGGTTGGCTGTCT
AATTGTCCAGGCGGTAATGATAGTATCTTGTACCTGAACCGGTGGCTCACTTTTTCTAAGTAATGGGGAAGAGGACTGAA
ACATGCCACTGAAAGACTCTACTGAGACAAAAAGATGGGCTGTCAAAAAGGTAGAGGAGGTAGGATGGGCAGTTGGTCAG
ATCTAGTATGGATCATACATGGACGATAGTTGGAGTCGGCGGCTCTCCTAGGCTTCCCTCATCTGGGATCCCTGGGGAAG
AGGATCAAGTTGGCCCTTGCGAATAGCTTGATGCACTATCTCCCTTCAACCCTTTGAGCGAAATGTGGCAAAAGGAAGGA
AAATCCATGGACCGACCCCATTGTCTCCACCCCGTAGGAACTACGAGATCACCCCAAGGACGCCTTCGGCGTCCAGGGGT
CACGGACCGACCATAGACCCTGTTCAATAAGTGGAACACATTAGCCGTCCGCTCTCCGGTTGGGCAGTAAGGGTCGGAGA
AGGGCAATCACTCGTTCTTAAAACCAGCATTCTTAAGTTAAGATCAAAGAGTCGGGCGGAAAAAGGGGAGAGCTCCCCGT
TCCAGGTTCTCCTGTAGCTGGATTCCCCGGAACCACAAGAATCCTTATAATGCGATTCCAACTCAGCACCTTTTGTTTTG
AGATTTTGAGAAGAGTTGCTCTTTGGAGAGCACAGTACGATGAAAGTTGTAAGCTGTGTTCGGGGGGGAGTTATTGCCTA
TCGTTGGCCTCTATGGTAGAACCCGTCGGGGAGGCCTGAGAGGCGGTGGTTTACCCTGTGGCGGATGTCAGCGGTTCGAG
TCCGCTTATCTCCAGCCCGTGAACTTAGCGGATACTATGATAGCACCAAATTTTGCCAATTCGGCAGTTCGATCTATGAT
TTTGCATTCATGGACGTTGATAAGATCCTTCCATTTAGTAGCACCTTAGGATGGCATAGCCTTAACGTTAATGGCGAGGT
TCAAAAGAGGAAAGGCTTGCGGTGGATACCTAGGCACCCAGAGACGAGGAAGGGCGTAGCAAGCGACGAAATGCTTCGGG
GAGTTGAAAATAAGCATAGATCCGGAGATTCCCAAATAGGTCAACCTTTTGAACTGCCTGCTGAATCCATGAGCAGGCAA
GAGACAACCTGGCGAACTGAAACATCTTAGTAGCCAGAGGAAAAGAAAGCAAAAGCGATTCCCGTAGTAGCGGCGAGCGA
AATGGGAGCAGCCTAAACCGTGAAAACGGGGTTGTGGGAGAGCAACACAAGCGTTGTGCTGCTAGGCGAAGCGGTTGAGT
GCCGCACCCTAGATGGCTAAAGTCCAGTAGCCGAAAGCATCACTAGCTTACGCTCTGACCCGAGTAGCATGGGGCACGTG
GAATCCCGTGTGAATCAGCAAGGACCACCTTGCAAGGCTAAATACTCCTGGGTGACCGATAGCGAAGTAGTACCGTGAGG
GAAAGGTGAAAAGAACCCCCAGTGGGTAGTGAAATAGAACGTGAAACCGTGCTGAGCTCCCAAGCAGTGGGAGGAGAAAG
TGATCTCTGACCGCGTGCCTGTTGAAGAATGAGCCGGCGACTCATAGGCAGTGGCTTGGTTAAGGGAATGGAACCCACCG
GAGCCGTAGCGAAAGCGAGTCTTCATAGGGCGATTGTCACTGCTTATGGACCCGAACCTGGGTGATCTATCCATGACCAG
GATGAAGCTTGGATGAAACTAAGCAGAGGTCCGAACCGACTGATGTTGAAGAATCAGCGGATGAGTTGTGGTTAGGGGTG
AAATGCCACTCGAACCCAGAGCTAGCTGGTTCTCCCCGAAATGCGTTGAGGCGCAGCAGTTGACTGGACATCTAGGGGTA
AAGCACTGTTTCGGTGCGGGCTGCGCGAGCGGTACCAAATCGAGGCAAACTCTGAATACTAGATATGACCCAAAAATAAC
AGGGGTCAAGGTCGGCCAGTGAGACGATGGGGGATAAGCTTCATCGTCGAGAGGGAAACAGCCCGGATCACCAGCTAAGG
CCCCTAAATGACCGCTCAGTGATAAAGGAGGTGGGGGTGCAAAGACAGCCAGGAGGTTTGCCTAGAAGCAGCCACCCTTT
AAAGAGTGCGTAATAGCTCACTGATCGAGCGCCCTTGCGCTGAAGATGAACGGGGCTAAGCGATCTGCCGAAGCTGTGGG
ATGTTAAAATGCATCGGTAGGGGAGCGTTCCGCCTTAGAGGGAAGCAACCGCGAAAGCGGGGGTCGACGAAGCGGAAGCG
AGAATGTCGGCTTGAGTAACGAAAACATTGGTGAGAATCCAATGCCCCGAAAACCCAAGGTTTCCTCCGCAAGGTTCGTC
CACGGAGGGTGAGTCAGGGCCTAAGATCAGGCCGAAAGGCGTAGTCGATGGACAACAGGTTAATATTCCTGTACTACCCC
TTGTTGGTACGGAGGGACGGAGGAGGCTAGGTTAGCCGAAAGATGGTTATAGGTTTAAGGACACAAGGTGACCCTGCTTT
TTCAGGGTAAGAAGGGGTAGAGAAAATGCCTCGAGCCGAGATCCGAGTACCAAGCGCTGCAGCGCTGAAGTACGAGCTCC
GTGGACTAGCTATTGCTTCTCCACGAGGCTCATACCAGGCGCTACGGCGCTGAAGTATGTAACCCATGCCATACTCCCAG
GAAAAGCTCGAACGACCTTCAACAAAGGGGTACCTGTACCCGAAACCGACACAGGTGGGTAGGTAGAGAATACCTAGGGG
CGCGAGACAACTCTCTCTAAGGAACTCGGCAAAATAGCCCCGTAACTTCGGGAGAAGGGGTGCCCCCTCACAAAAGGGGG
TCGCAGTGACCAGGCCCGGGCGACTGTTTACCAAAAACACAGGTCTCCGCAAAGTCGTAAGACCATGTATGGGGGCTGAC
GCCTGCCCAGTGCCGGAAGGTCAAGGAAGTTGGTGAACTGATGACAGGGAAGCCGGCGACCGAAGCCCCGGTGAACGGCG
GCCGTAACTATAACGGTCCTAAGGTAGCGAAATTCCTTGTCGGGTAAGTTCCGACCCGCACGAAAGGCGTAACGATCTGG
GCACTGTCTCGGAGAGAGGCTCGGTGAAATAGACATGTCTGTGAAGATGCGGACTACCTGCACCTGGACAGAAAGACCCT
ATGAAGCTTTACTGTTCCCTGGGATTGGCTTTGGGCCTTTCCTGCGCAGCTTAGGTGGAAGGCGAAGAAGGCCCCCTTCC
GGGGGGGCCCGAGCCATCAGTGAGATACCACTCTGGAAGAGCTCGGATTCTAACCTTGTGTCAGACCCGCGGGCCAAGGG
ACAGTCTCAGGTAGACAGTTTCTATGGGGCGTAGGCCTCCCAAAAGGTAACGGAGGCGTGCAAAGGTTTCCTCGGGCCAG
ACGGACATTGGTCCTCGAGTGCAAAGGCAGAAGGGAGCTTGACTGCAAGACTCACCCGTCGAGCAGAGACGAAAGTCGGC
CTTAGTGATCCGACGGTGCCGAGTGGAAGGGCCGTCGCTCAACGGATAAAAGTTACTCTAGGGATAACAGGCTGATCTTC
CCCAAGAGTCCACATCGACGGGAAGGTTTGGCACCTCGATGTCGGCTCTTCGCCACCTGGAGCTGTAGGTGGTTCCAAGG
GTTGGGCTGTTCGCCCATTAATGCGGTACGTGAGCTGGGTTCAGAACGTCGTGAGACAGTTCGGTCCATATCCGGTGTGG
GCGTTAGAGCATTGAGAGGACCTTTCCCTAGTACGAGAGGACCGGGAAGGACGCACCTCTGGTGTACCAGTTATCGTGCC
TACGGTAAACGCTGGGTAGCCAAGTGCGGAGAGGATAACTGCTGAAAGCATATAAGTAGTAAGCCCACCCCAAGATGAGT
GCTCTCTCCTCCGACTTCCCTAGAGCCTCCGGTGTCACAGCCGAGACAGCGACGGGTTCTCCACCCATACGGGGATGGAG
CGACAGAAGTATGGAAATAGGATAAGGTAGCGGCGAGACGAGCCGTTTAAATAGGTGTCAAGTGGAAGTGCAGTGATGTA
TGCAGCTGAGGCATCCTAACGAACGAACGATTTGAACCTTGTTCCTACACGACCTGATCAAATTGATCAGGCACTTGCCA
TCTATCTTCATTGTTCAACTCTTTGATGAAAAGATGAAAAAACCAAAAAAAAGCTCTGCCCTTCCATCTCTTGGATAAAT
AGAGAGGGAGGGCAGAGTCCTTTGGTGTCCCTTCCAGTTAAGAATTGGGGCTTCACAATTACTAGCCAATATTTCTCTCA
TGCCTTTTCTCGTTCATGGTTCGATATTCTGGTGTCCTAGGCGTAGAGGAACCACACCAATCCATCCCGAATTTGGTGGT
TAAACTCTACTGCGGTGACGATACTGTAGGGGAGGTCCTGCGGCAAAATAGCTCGATGCCAGAATGATAAAAAGCTTAAC
ACCTCTTATTTGACTTTTTCACTATTTTGAAATACGAAAAAGATCCAAATCCAAAACGCAAAGGTCGTCTTATTCAAAAC
CTCAATCATCACATCCCCTCTCTCCCACTTCACACCTCAGAACACACTGTTCTTATAGAGAGAAAGGCGCTTTCCCATCT
TCTTAGCCCGAAATGAAATGGCTGAGGAGAAGAAGGTTCCTTTTGGGGGGTACCCCCGGGAAGAGATCCAGTGGAGACGG
GGTGGGCCTGTAGCTCAGAGGATTAGAGCACGTGGCTACGAACCACGGTGTCGGGGGTTCGAATCCCTCCTCGCCCACAG
CCTTCCAAAGGGGGAAGGGCCTTTACTTTCTCCCTGAGGGTAGGAAAATCATGATCGGAATAGCAGACGTAAAGCTATTG
AACTTGGGTATGCTCTTTCCTTTTGTCGAAGTGGAATCGTAGAACAGAATGTGATACGATGAGATAGAATGCAATAGAAA
CAAGGATAGCGAACGGGTTACCTACTCCTAAGGGTCAAAGCAAGCCTTTTAATTCTATTCTTTATTCTTACATTAAAGAA
TGAATCAAATCTCCCCAAGTAGGATTCGAACCTACGACCAGTCAGTTAACAGCCGACCGCTCTACCACTGAGCTACTGAG
GAACAAGGGGAGATTCGACCTCCTAGAGTTCAACTCCCGCTCTCAACCCATGAACAATATGAGTCCGAAGCTTCTTTCGT
AACTCCCGGAATTTCTTCGTAGTGGCTCCGTTCCATGCCTCATTTCATAGGGAAGTCAAAAGTGGCTCTATTTCATTCTA
TTTCACTTCCTAGCACTTCCTATCATTTAATATCCATCCCTTTGGTCTTATTGACATAAGAGATGCCATTTATAGTCTAT
CTCTTTCTATATATGGAAAGTCAAGAAATTCTCATCGAAACATCGAGAAATTGTGCATATAGAAAACTCTAAAGAAAAAA
AAAGGAGACCCATGCCATGATTTGAAAATCTTTTCTACTTAGTAGTCTAAGTTTCTCGATGAGGATAATTAATTCGGTCG
TTGTGGTCGGACTCTATTATGGATTTCTGACCACATTCTCCATAGATCCCTCTTAGATCTTCTTTCTCCAATCTTGGGTT
AGGGAAGAAGGACATATTCGCGAATACTCGTGGTTTCATTATGGGGCAGCTCATGATCTTCATATCGATCTATTATCCAC
CTCCGCATCTATTCTTTCTTAGCTAAACGGGTGGAAGATCCATCCAATTTGGTTATATCATGAACTCGAAAAACAGATCT
GAATGTGACTGAAATGCACGATCTTCACAGGTATCACTTTTCACGATACCTAAACTAAACCTAAAAGGTGGAATAGCGAT
TTTCGAACCATTTCCTATAAGAGAATGGTTTCCATTACTTTGAGAAATGGATTCTATATCAAACTATAGCTATTGCATTA
AAGAAGAAAAGAAACTAATAGAAGTCGAAGACGCGGAATGATAGTGAATAGAGAAAAAGATTCTTCTGATTTTCTTGTTC
CTGAAAATATTCTATCTATCTCCTAGACGCCGTAGAGAATTGAGAATTTTCATGTCTTTCAATTCTCGTACTCGTAATTG
GAAAGTTACGGAAGGAGATCCATCATTTTGCAATGAAAACAACATAAAAAACTCTGGACAATTTCGAAATCAGACCAAGC
GTCTTAATACATATGCAAAAAAATTCATTATTGGCCCACCATTGATTCCAAGATTTAGCTTTTATGAATCGCTATTGGTT
TGATACGAATAATGGCAGTCGTTTCAGTATGTTAAGGATACAGATGTATCCACAATTCATTTAGAGTTACTTAATAGCCT
ATTTCTTATACTATATCTCTATCCCGTGAAATTCGCGAGCCGAAAGATGGATGCATATGCTGTGTTTCATTTTGCTAAAT
GATATCAATTAAATGGTGTATCAATTCTATAAATTGGATATAGCAATAAATAAATCAGAAAAATTCTTTTATTTTAGATA
GAAGAAATGTTTCTTCTATCTAAAATAAAAGAATGTACCCTTCTATCCAAATCCAATTTGCATCGATAAAATAAATCCAA
ATTATAGATTCCAGCAGTAGATGAATAATTGCAAATTTTTGTGTGTACGAGATTCGAATAACTTCAAAATAACTGACATT
ATTTTTTATTTTTCCTGATCAGAAAAATACATGAAAAAGAAAGGAGGTAGAAAAATTTTTTGATTTATGGTTAAAGAAGA
AAAACAAGAAAACAGGGGTTCTGTTGAATTTCAAGTATTCAGTTTCACCAATAAGATACGGAGACTTGCTTCCCATTTGG
AATTACACAAAAAAGATTTTTCATCGGAAAGAGGTCTACGAAGACTTTTGGGAAAACGTCAACGTTTGCTGGCTTATTTG
GCAAAGAAAAATAGAGTACGTTATAAGAAATTAATAAGTCAGTTGGATATTCGGGAGAAGTAATTTAATCGTTCGAATTT
TTTTCTTATTTTATTAGTAGTCTTATAGTAGTCTTAGATTTTGCATTTTGATGAGCCTCGTTTTGAGGAATTCATGGAAT
AATGAATTAAGGAAGAAAAAAGAATATGAACAAGGATACATAACATAAAAAAAAGAATAGATAAGACGATATTCGACCTC
CCCCCACATATTTAATTTCTTCTCCTATACAAAAACCAGCAAGACCTACTCCATTGATAATTCCATCAATGACACTTTTA
TCAAAAAAATGCGTTAGTTCGGCTAATCTTCTTATACCCAAGATAAAGACCCTAGTATAGAAAACATCTATATAACCGCG
ATTATATGACCAGCTGTATATCTTTTTTTTTACTTGATCCAAAAAGAACTTTTTGGGATTCCCTTTTACTTTTACAAGGG
AATTTTTAAAATTCAAATTCTGAAAAAAAGAATACGAGGATCCATAGCATATATATGCTATGAATAGACCAAAAATAGCT
AAACTTACAGAAGAAATTGCATTAGTGAAAAACTCATATGAATTTATGGAATTTTCTTCGAAAAAGCTTATTGAAGGGGT
TAGCCACTTTGATAATATGCTTAACTCCGATATTCCATTATCCCTTACTCCATTATCAAAATGGATTCCTATGGATCCAA
TGAACAAAGTAAAAAACAGTAATATAAGAAGAGGAAATAGCATAGTATTTCCAGTTTCGCGAGGATAGACAAAAGTGTTT
TTAGCCCCAAAGGGAGTACTAAAGAATCCTATCCTATTTCTTATATTACTAGGAATTTTGGGTATATTTTGTGAAAAAAA
AGAAACTCCACTCTTCATTGTTGATAAAACAAAATCCCTATTGACTCCTTTGGGTATACTTTTTCCCCATAAGGATATTG
AATACAAAGAACATTCTTTAGTACTACTGTAATTTTGAAAATGAACACGCAAATACCCATCAAAAGTAAGTAAATATATC
CGAAACATATAAAATGCAGTTAATCCTGCAGTAAAAGAGGCTATTATTCCAAAAAAAGGTGAATACAACCAACTATTACT
AAGGATTTCATCTTTGGACCAGAAGCAAGCAAGAGGTGGAATACCACAAAGAGAAAGTGTACCACATAAAAAAGTAGTTC
TTGTAATAGGAACATATTTTTTTAAACCACCCATAAGAACCATATTCTGACTTTTATCTGGTGAATATCCAACAAGAGGT
TCCATTGAATGAATAACGGATCCAGATCCCAAGAACAATAAAGCTTTCGAATAAGCATGAGTGATCAAATGGAATAAAGC
AGCTTGATAAGAACCTATACCTAGAGCTAACATCATATAACCCAATTGAGACATTGTAGAATAGGCTAAGCTTCTTTTAA
TATCTCTCTGAGCAAGAGCTAAAGTCGCTCCTAAGAAAAGCGTTATTGTACCTATTAAAGAAATGAAACTCATTATCAAA
GGTAATGATATGAAAAGAGGAAGAAGTCGAGCTAAAAGAAAAATACCCGCAGCAACCATAGTTGCCGCGTGTATAAGAGC
CGAAATGGGAGTGGGTCCTTCCATAGCATCGGGTAACCATACGTGAAGAGGGAATTGTGCAGATTTTGCAACTGCACCAA
GAAATAATAAAAAAGCACATAAAGTAGTAAGTAATGAATTAATCCCATTATTAGGAATCCAGTTATTAGCTATTTTGAAC
AAATCCCGAAACTCTAAACTACCTGTTATCCAAAAAAAACCTAAAATTCCTAATAACAGCCCAAAATCCCCTACACGATT
AGTTACAAAAGCTTTTTGACAAGCACTTGCTGCAATTGGTCGTGTAAACCAAAAGCCTATCAATAAATAGGAACACATTC
CCACAAGTTCCCAAAAAAAATAAATTTGTATCAAATTGGAACTAGTAACCAATCCCAACATGGAAGTATTAAAAAAACTT
ATATAAACAAAAAATCTCAAATATCCCTCATCGTGAGACATATAATCGTCACTATAAATAAGAACCAAGATTCCTACAGT
AGTAATTAGTATTAACATAATAGAAGTAAGGGGATCAATCAAGTATCCAAATTCTAAGGAAAAATCATTATTGATGGTCC
AAGACCATAGATATTGATAGATAGAACTCCCTTTTATTTGTTGAATAGACAGGTGAACTGAGAATACCAGAGCTATACTT
AAGAGTAAAATACTAGGAAAAGCCCATATGCGACGAAGATTTTTTGTTGCTGTCGGAATAAGAAAAAGACCAAGCCCCAT
TGACATAATAACTGGAAGTGGGAGAAGAGGGATTACCCAGGCATATTGATATGTATGTTCCATAAGAAAAGAAATAGCAA
TTTTTAATTGAAATTTATAGTTCTTTTTTCTATAAAATAAAATTGTTTCCGATTCACCAAACCTATTCTTATCTCTTTCT
CAAGGAATTAAAAAACAAAAAATAAGAATAAGATAAAAACTGGAATTCTGAATTTTTCAAAATTTGTCTCATTGAAATAT
TCAAAAATTCAGAATGGGTTTAGTTGCTTAAATTTCAAAATTTAATCAAAGAATTTCGTTATTTAGTTATTAGATAAAAA
AAGATATTTATTAAAATACAAAAAAAGATTGAATCATTTTACTTTCTATTCCTATTCTTTTTATTTTCTTTCTATTAAAA
TGAAATAGCACTCTATTCTTTCGTAACTGATTAATTGAATTTCAACTATATTTGAATTATATATTTATAGGAAATTATTG
AATATTGCTTACTTCATATAAAATGGAAATCCTAATGACTAGAATTATCTAAGTTTTAGAATGTCTTGTTTAAGAGATTA
ATTTTTTTTATTTTGACTGGAATTCAATTCTTGAATACCTTCTCAACTTAATTAACTATTTGAATTTTACCTTCTTTTTA
TCCTCCCATATGATATGAGGGCTTATCCCCCATACCTTATATTTATATATAGAATATATTTGATATATAAATTTTGATAT
ATAAATTGATTTAAATAGAAAACCTTTGTATATAATATATCTTTGTATATATTGTATATTATTAAAACAAAGTCTAAAAT
ATATATGAAAAATACGCTAAAAAACTCTTGTCTTATCCACGTTAGACAAAATGAAGTAAAAAATAATTTAAAATTTCGCT
ATCTTTCAGTATCTAAGTATAAATACTAAGAAAAAACAGAAAGAAGGATTGATTTGCGACAATAGATGTCTTTCACATAC
AACTAGAAAAAACTAATTCCCTTTTTCAATGGCAGTTCCAAAAAAACGTACTTCGATGTCAAAAAAGCGTATTCGTAAAA
ATATTTGGAAGAAAAAGACTTATTTTTCCATAGTACAATCTTATTCCTTAGCAAAATCAAGATCATTTTCTAGTGGTAAC
GAGCATCCAAAACCAAAGGGTTTTTCTGGGCAACAAACAAATAAGCAGGTTTTGGAATAATCTGACTATCCCAAAGAAAT
TTCAATTATATATATTTAATATGAATAATTTGGATTAATTAATGAATCTAGTTTTATATGTCGAATTCCTGGGTAGAATA
TTCTTAGAACTAATCCCTCTGTTATTTTGTTATATAGAACAAAAATTTTTGGTATATTGTGTCCTCAGTATTCTTTTCCT
ATAAAAGAACTTTTTATAATAGAATCCTCCTATCTATTTTTTAGGAGGATTCTATTATAAAAAGTAGAGTATTTTTGCAA
ATGGACTCCCCCAATCTCGACGATTTGCCAGAAAATAACTATTATTCTTTTAAGTTAACTATTATTTCAAGTTAGCCGCT
ATGGTGAAATTGGTAGACACGCTGCTCTTAGGAAGCAGTGCTCAAGCATCTCGGTTCGAGTCCGAGTGGCGGCATTCTCG
AAAAAGAATACAATAGATTAGAAAATGGATTCAATTCGAAATTTCAAATTTTGTAATGGGACCTTCTCCTTATGCTATTT
GTAACTTTAGAACATATACTAACTCATATCTCTTTCTCAACCATTTCAATTGTAATTACGATTCATTTGATAACCTTATT
AGTTCGTGAACTTAGGGGATTACGTGATTCGTCAGAAAAAGGAATGATAGCTACTTTTTTCTCTATAACAGGATTCTTAA
TTTCTCGTTGGATTTCTTCGGGACATTTTCCATTAAGTAATTTATATGAGTCATTGATCTTCCTTTCATGGGCTCTGTAT
ATTCTTCATACTATTCCTAAGATACAGAACTCGAAAAATGATTTAAGCACAATAACTACGCCAAGTACTATTTTAACGCA
AGGTTTTGCCACGTCGGGTCTTTTAACTGAAATGCATCAATCTACAATACTAGTACCTGCTCTCCAATCTCAGTGGTTAA
TGATGCATGTCAGTATGATGTTACTAAGCTATGCAACTCTTTTGTGCGGATCCTTATTATCCACCGCTTTTCTAATCATT
AGATTTCGAAAGAATTTAGATTTTTTTCCTAAAAAGAAAAATGAAAATGTTTTAAATAAATTTGTATTTAGTGAGATTGA
ATATTTCTATGCAAAAAGAAGTGCTTTAAAAAACACTTCATTTCCAAATTATTACAAATATCAATTAACTGCGCGTTTGG
ATTCTTGGAGTTATCGTGTCATTAGTCTCGGGTTTACTCTTTTAACCATAGGTATTCTTTGTGGAGCAGTATGGGCTAAT
GAGGCGTGGGGATCCTATTGGAATTGGGATCCTAAGGAAACTTGGGCATTTATTACCTGGACCATATTTGCAATTTATTT
ACATAGTAGAACAAATCCAAATTGGAAGGGTACGAATTCTGCATTTGTAGCTTCGATAGGATTTCTTATAATTTGGATCT
GCTATTTTGGTATCAATCTTTTAGGAATAGGTTTACATAGTTATGGTTCATTTACATTACCATCTAAATGATTACATAAC
ATAAAACCTTCATTTTATGAAGGTTTTTTTATATTTTTGTTTGATTTGTGAACCCCTTTGAACGTCTTTTCAAAGGGGTT
CACAAAAATTGGAAATAGATCTAATTAGACTTTTTTACTTTTTTCGGAATTTTTTTGTTTTTCCACTATGGAATATAGAG
CGAACTAGTTAAAAAAAGAAAATTCTATTTAGGATAATAATTGGATAAAAGGGCCTCTACCCTGTCAACGGATAGCGAGA
GAACAAAATCTGGATAGATACCAATTCCTATTACTGGTAAAAAGATACAGATTAAAAGAAAGAGTTCTCGTGGTCCAGAA
TCCACAAAATTTGCGTTTGGAACATGAAATAACTTATATCCATAGAACATCTGGCGTAACATAGATAATAAATAAATAGG
AGTTAATACCATTCCAATTGCCATTAAAAAAGTAATTAGCATTTTTGGCATTAACATAAATTTGGGACTAGTAATTAGTC
CAAAAAATACTACTAATTCTGCAACAAAACCGCTCATTCCCGGTAAGGCAAGAGAAGCCATTGAAAAGCTACTAAACATA
GTAAAAATTTTGGGCATTGGTATAGATATCCCCCCCAATTCTTCGAGATAAACAAGACGCATTCTATCACAAGCCGTTCC
CGCCAAGAAAAAAAGTGTAGCACCAATAAATCCATGGGATAATATTTGTAAAATAGCTCCATTTAGTCCAATGTTGGTTA
TGGAACCAATTCCTATAATTATGAAACCCATGTGAGATACAGAGGAGTAGGCTATTCTTTTTTTGAAATTTCGTTGACCA
AGAGAAGTTGAAGCTGCATAGATTATTTGCACCGCTCCTATTATTACTAACCAAGGAGAAAATAGATAATGAGCATGAGG
TAACAATTCCATATTGATACGAATCAATCCGTATGCTCCCATCTTTAATAGTATTCCCGCTAAAAGCATACATGTACTGT
AATGTGCTTCCCCATGGGTATCTGGTAACCACGTATGTAGAGGTATAATCGGCAATTTGACAGCATAAGCAATAAGGAAG
CCAAAATAAAGTAGTATTTCAAATGTTGCAGGGTATGATTGATTAATCAATCTTTCCATATCTAATCTTGGTTCGTTGGA
ACCATATAAGCCCATACCCAGAACTCCGATTAAGAAAAAAATGGAACCGCCTGCAGTATACAAAATAAACTTGGTAGCTG
AATATAGACGCCTCTTTCCCCCCCACATGGATAAAAGTAAGTAAACAGGAATTAATTCTAACTCCCACATGATAAAAAAA
AGTAAAAGGTCTCGTGAAGAAAATAATCCTATTTGACCGCTATACATTGCTAGCATAAGGAAATAGAATAATCGCGAATT
CCGGGTAACTGGCCAAGCCGCTAAAGTAGCTAAAGTAGTAATAAATCCTGTCAATAAAATAGATCCTAATGAAAGTCCAT
CGATTCCCAATCTCCAGTGGAAATCAAAAACATCTATCCATTTAGAATCCTCCCTTAATTGCATTAAGGGATCCTCTAAT
TGGAAATGATAACAGAATGCATAAGTCATTAGAAGGAATTCTAATAAACAAATAGAAATAGTATACCACCTAATGGTTTT
GTTTCCTTTATGAGGTAAAAAGAAAATTAATGAACCTGCAAATATCGGCAAAACAACAAGTATTGTTAACCAAGGAAAAT
AACTCATGATAAAGTAATAAAGACAAGATACGTTTTGACCAGAAAAGCCCATGCTCGATTATTTTGAGCACAGGCTTCTT
CGGTAAAGAGGAATCAGACGATTCAAGTGGAGTTTTTTGTAACGTATCAATAAGATAGCGCCATGCTGCGGGTTGTTTCA
GGCCCTAAATAAACGCGAACACTTAAAAAATCTGTTGGGCAGGCGGATTCGCATCTCTTACAACCCACACAATCTTCGGT
TCTCGGCGCAGAAGCTATTTGCTTGGCTTTACATCCATCCCAAGGTATCATTTCTAATACATCTGTTGGACAAGCCCGTA
CACATTGAGTGCATCCTATACATGTATCATAAATTTTTACAGAATGTGACATTGGATCTATAAATTTTCCTTTTCAACAT
AAAAATTTTCGATCTGGTAAAAATAAAATTAGTACTCTATAAGTTAGATGTATTGTAGACACCAGACGAAGCAATGGTTT
ATCCAAACTTTAACAAATAATGTAATATATTTCTTAATCTGTTTGTGAGAAAGCGTGAAAAGAGCCAAGAGACTTGAATT
TAAGACTTCAACATTCATAATTATACGAATTCTACATACTAATTCGAATTAGCCAATAAATTAGCTATCATCTTTTCAAT
AGAAATTATTGCAATTTGAATATTGCAATATCAATGAATTGCAAAAATGCAAAATTCAAGCAAAATGAAATAAGTAAAAA
AGAATAATAAGTAAAAAAGAATAATCTGAAATAACCTACTTCAAAAATGCGTATTCTCAAATAAAAATAAGAAAAAAAAC
TCAAATTTTATTATTATGAATCTTAATGTTCCATATTATTATATTATTATATATGCGTCTTTGTTTATTTGTTTAGAGGA
TTCTATGTCTAATTATTCAAAAAATTCGATTGATTGATACGAGTGGATTTTCTGTTACGATGGATGGAAGAAAGAATGGA
TAGTCCAATAGCTGCTTCAGCAGCCGCAAGGGCTATAACAAAAATTGCGAAAATGTCTCCTTTTAATTGGCGACTATCAA
ATAGATCAGAAAATGTTACGAGATTTAGATTAATTGAATTCAGTATAAGTTCAAGACATATTAGAGCTCTAACCATGTTT
CGGCTTGTGATCAATCCATAGAGACCAATCGAAAATAAATAGACACTCAAAAAAAGTACATGCTCAAACATCATTAACTA
ACTCCTTATCAATCTCGATTCATTTCAATATGAGAGAATTGAACCGATTCAATTAATTAGAATAGAACAATTACGCAACA
AAAAAGAAAAGAAAGTATTTGTTGTGTTAACAGTAGATGTTTTTTACTAAATCAAAATTGTTATTCTTTAGTTATTTTTT
TTTTAGATTTGAAATTCTAAGAATTTTGATTCATTCCAAGTTCTAGGTATTTCTTATTGTCGAGCCATAGTAATTGCACC
TATTAAAGAAACTAGAAGAATTAGGGAAATGAGTTCAAAGGGAAGATAAAAATCGGTTGCTAAATGAATCCCAATTTGTT
GAACGTTATTTATGAGACCCTGTTCTACTATTTGGTTTGATCTTGTAGTCCAAAGAATTCCATACCATGACGTATCTGGG
ATAGTAGTCATTAGTGAAAAAGGAATAGTTATACAAAGGAGTGAAGTAAACCCATCTCCAATAGTCCAATAATTCTTATC
TTTAGACCAATCGGAGCTATTTACAAACATTACAGCAAATATGATCAAGACATTTATGGCTCCCACATAAATAAGAAGTT
GTGCGACAGCTACAAAGTAGGAATTTAATAAAAAATAGAATAAGGATATACAAACAAGAACTAATCCCAGCGAAAATGCA
GAATAAATTGGGTTGGTAAGTAATACTACTCCTAGACCCCCTAGTAGAAGAACAAATCCCCCAAATAGCACAAGAATCTC
ATGTATTGGTCCAGGTAAATCCATTATGGATAAAAAGAAATTAATAGTATAAAATTTTTCATGAACTGAATAAAACTAAA
AGATTCAAGGAAACAAAAAGTGATTAGGATATTTATATATATAAATTGTATAGTTAGAAATCACATCACGAAAATCTACT
CTCATTTTAAATCATGAATAATTTGTAATAAGCAGTAGTTATTCTTTTTTCTTTATAGCTTTATAGTTAGTAAAAAACTA
TTAAAAAACTATTGGATTCTTCTAACAAAAAAATCCTAGTACCTAGTAATCAGTAATTGTTCTTGAATTCCAAGATTTTT
CTTCGTCTATTTTACTTTGAGGCGAATTCCTAATTGTTTGAATTGTGTAATCTCCCATTATGGAGACTGGTAACCGACCC
AAAGCAATTTGATTGTAATTCAATTCATGACGATCATAAGTAGAAAGTTCATATTCTTCCGTCATGGATAAACAGTTTGT
CGGACAATATTCAACACAGTTACCACAAAATATACAAACTCCGAAATCAATACTATAATTAAGCAATTGTTTCTTTTTAA
TCTCCTTTTCAAATCTCCAATCCACAAGGGGTAGATCTATCGGGCATACACGAACACATACTTCACAAGCAATACATTTA
TCAAATTCAAAGTGTATTCGCCCCCGGAAACGCTCTGATGTAATTGATTTTTCATAAGGGTAGTGAATCGTTACAGGTAA
ACGATTTGTGTGGGATAAGGTAATTATGAAACCTTGACCAATGTATCTTGCGGCGCGTATTGTTTGTTGACCATAACTAA
TGAACCCAGTTATCATAGGGAACATATTCTAAATATCTATGAAAAAGGTATGTTTCTTTCTCTTGTTTGTGAGAACTTTT
GTGTTGAAGATATTCTTACTATTATTGTATTATCTTATTTATAGTGAAACTAGTTGAGAAGAAGTTGTTAATAAGAGATT
GCCGAGAGAAATAGGTAAAAGAAATTTCCATCCAAGATTTAATAACTGATCCATTCTCATCCGGGGTAAAGTCCATCTTA
TTGTGATAGAAATGAAGAGAAATAAAAAAGCTTTAGTTAATGTAATAAGGATACCTATTATCATTTCCAAAATTCCAACC
ATTTTATTCATTTGGAAAAATCCAAAAAAAGATATATAGGAAATAGAAAAATTCCACCCGCCTAAGTAAAGAACAGTTAC
AAATAAGGAGGAAACTAATAAATTTAGGTAAGCAGCAAGATAAAATAAACCATATTTAATACCGGAATATTCGGTTTGAT
AACCCGCTACTAATTCTTCCTCCGCTTCTGGTAAATCAAAGGGTAATCTTTCACATTCTGCCAACGAAGAAATTAGAAAA
ACTAGAAAACCTATAGGCTGACGCCAAAGATTCCATCCAAAAAAACCATATTTTGACTGTGCTTCAACTATATCAACCGT
ACTTGAACTGTTAGATAATCATAGTCGATGATAACATGACAGTTCTCACCGCTATTCCAAAACCGTACATGAAACCTTAG
TTTCATACGGCTCCTCTATGATCAGAAAAAAGGATTATTTCGTTTCGGTCTTATCCCCTGGGCGTAGATAGAATTAGGTA
AGATAAAATGGATTGGAAAGTCCTAAATTAGACCAAAGCAATTCCGTCTGCTAAAATAATAAAAAACGCTTCTGAATTGA
TCTCATCCTTTATTTATATAATAAAATGACTGTTTTTCCTTGTTCAGTAATATCGGTAATAACTTAATATTGGAATAAAA
TACTCGTTATAGCAATTAATAAATGGAAAGAATTGGGTATTAGTTCATGAGGAATTCTGTATGAATCTCGATAAAAGAAA
GAATAAATAAAGATCCTTTTTTGTATTGCATTACATATCTTTTGTCCTATTCTTCTTTTCCGGGGAAGGGGATACTTAAA
AAGAAAAAAGGAATAAAGGGTTAATTCGTTCTTGATAGCCATTTCCTTAACAAGTGAATGGGAATATACTCTGGATCGGA
ATCCGAAGAAAGTACTACTTGATCATTTCTACCAATTTCAAGTTCTTATTATGATTCCTTTTATGAGGAAAAATTTCTAA
TGATTTAGATTCTCTCATTACTAATCCTTTATGTACTTTAGTGTTCCTAATCCCTCACTAACTTTTTATGGATTCTTTTA
TATCCTTATAAGTTCTAGTAATAACTAAAAATATTTTAGTAATGGAATTATATATCGTGAATCCTTTATTCTTGCCCGCT
TCAAAATATGATGACTAATCAAACAATCTCAATTTTGGGGTAAAGAGTTTACTAAGTTTACTTCAACTTTTTTCTTGTAC
GTAGGAAATGAGATTTTATTTTTACTACAAATTAATAAGCTGTTTTGTTTCACTCATATAGCTATCTAGTTTAACTTACC
AACGTGAATACAGAATAAGAAAAGGAAGATAAGTATTCAATGGATTTTATAGGAAAAGTTCCTTTTTTAACGAATCACAC
GTAGAGATATTGCTAGCACACAAAAAGTTAATGGTATTTCATAACTAATAGATTGAGCAGCTGCTCGTAGACCGCCTGAA
AAAGAATATTTATTATTTGAGCTATATCCTGCCATAAGAAGACCAATAGGAGCAATACTTGAAATGGCAATCCATAAAAA
AACACCAATACTAAGATCAGCTAAAACAAAATGATATCCAAAGGGGATAACTAAAAAACTTAATAAAACAGATATGACTG
CTATAGAGGGTCCAATGCTAAATAAAGGAATTTCTCCTCGGGATGGGAGGATATCCTCTTTAAAAATTAGTTTAGTTCCA
TCTGCTATAGCTTGAAGCAGTCCCAGGGGACCGGCATATTCAGGACCAATACGTTGTTGTATCGATGCGGATATTTCTCT
TTCTAACCACACAATTACTAGTACTTCTATTGTGATTCCCAGTAGGAGGGTCAAAATAGGTAGAATCCATATCAGTCCAT
AAACTTCTTTTAATAATTCCGATTTCGAAAAAGAATTGATAGTTTCTACTTGTACCCTCTCTATTATCATTTCAACGATC
AACTTCCCCCATAATGATATCTATACTACCTAATATCGTCATGATATCAGCCAATTTCATTCTTTTAACTAGCTGAGGAA
GAATTTGCAAATTAATAAAACCGGGTGGACGAATTTTCCATCTCCAAGGGAAAAGACTGTCATCTCCTACCAGATAAATT
CCTAATTCACCTTTTGGAGCTTCTACTCTTACATAAAGCTCTTGCTTTGATAATTCAAAATTTGGGGAAGGTTTTTTACC
AAGAAATCTATATTCAAAATCATTCCATTCCGAATTCTTTGCTTTCTTAAAGCGTCGGGCTTCTAAATTCTCATAAGGTC
CCCCAGGAATTTTCTCTATAGCCTGTTGAATAATTTTTATAGATTCCTTCATTTCACCAATTCGTACTAAATAGCGAGCT
AACGAATCTCCTTCTTTTTGCCATTGGACTTTCCAATCGAATTGATTGTAAGACTCATAAGGATCAATTTTACGAAGATC
CCATTGTATTCCAGAAGCTCGTAACATTGGTCCCGATAAACCCCAATTTACAGCTTCTTCTCCGCTAATAAAACCGACTC
CTTCAACCCGTTCTAAAAAAATGGGATTCTGTGTAATAAGTTGTTGATATTCAACAACTCCTCGTAAAAAATAATCACAG
AAATCTAAACATTTATCCATCCATCCATAAGGTAGATCCGCAGCTACTCCTCCGATGCGAAAGTAATTATGCATCATTCG
CATACCTGTAGCAGCTTCAAATAGATCATATATCAATTCTCTCTCTCTAAAAATGTAGAAAAAGGGAGTCTGTGCACCGA
GATCCGCCATAAAAGGTCCAAGCCATAACAAGTGAGAAGCTATACGGCTCAATTCTAACATAATTACTCGAATATAGCTG
GCTCTTTGAGGTATTTGAATATTCTCCAAGAATTCTGGTGCATTTACCGTTATTGCTTCTGTAAACATAGTAGCTAAATA
ATCCCACCGTGTTACATAAGGCAAGTATTGTATAATAGTTCTGTTTTCTGCGATTTTTTCCATTCCTCTGTGTAAATAGC
CTAATATGGGTTCACAATCAACAACATCTTCCCCATCGAGAGTAACGATCAGTCGAAGAACACCATGCATTGATGGGTGG
TGAGGTCCCATATTGACTATCATTAGATCTTTTCTTGTAAGCGGTAGACTCATATTCTTTTTTCTTCCTTAATTCATTAT
TCCATGAATTCCTCAAAACGAGGCTCATCAAAATGCAAAATCTAAGACTACTATAAGACTACTAATAAAATAAGAAAAAA
ATTCGAACGATTAAATTACTTCTCCCGAATATCCAACTGACTTATTAATTTCTTATAACGTACTCTATTTTTCTTTGCCA
AATAAGCCAGCAAACGTTGACGTTTTCCCAAAAGTCTTCGTAGACCTCTTTCCGATGAAAAATCTTTTTTGTGTAATTCC
AAATGGGAAGCAAGTCTCCGTATCTTATTGGTGAAACTGAATACTTGAAATTCAACAGAACCCCTGTTTTCTTGTTTTTC
TTCTTTAACCATAAATCAAAAAATTTTTCTACCTCCTTTCTTTTTCATGTATTTTTCTGATCAGGAAAAATAAAAAATAA
TGTCAGTTATTTTGAAGTTATTCGAATCTCGTACACACAAAAATTTGCAATTATTCATCTACTGCTGGAATCTATAATTT
GGATTTATTTTATCGATGCAAATTGGATTTGGATAGAAGGGTACATTCTTTTATTTTAGATAGAAGAAACATTTCTTCTA
TCTAAAATAAAAGAATTTTTCTGATTTATTTATTGCTATATCCAATTTATAGAATTGATACACCATTTAATTGATATCAT
TTAGCAAAATGAAACACAGCATATGCATCCATCTTTCGGCTCGCGAATTTCACGGGATAGAGATATAGTATAAGAAATAG
GCTATTAAGTAACTCTAAATGAATTGTGGATACATCTGTATCCTTAACATACTGAAACGACTGCCATTATTCGTATCAAA
CCAATAGCGATTCATAAAAGCTAAATCTTGGAATCAATGGTGGGCCAATAATGAATTTTTTTGCATATGTATTAAGACGC
TTGGTCTGATTTCGAAATTGTCCAGAGTTTTTTATGTTGTTTTCATTGCAAAATGATGGATCTCCTTCCGTAACTTTCCA
ATTACGAGTACGAGAATTGAAAGACATGAAAATTCTCAATTCTCTACGGCGTCTAGGAGATAGATAGAATATTTTCAGGA
ACAAGAAAATCAGAAGAATCTTTTTCTCTATTCACTATCATTCCGCGTCTTCGACTTCTATTAGTTTCTTTTCTTCTTTA
ATGCAATAGCTATAGTTTGATATAGAATCCATTTCTCAAAGTAATGGAAACCATTCTCTTATAGGAAATGGTTCGAAAAT
CGCTATTCCACCTTTTAGGTTTAGTTTAGGTATCGTGAAAAGTGATACCTGTGAAGATCGTGCATTTCAGTCACATTCAG
ATCTGTTTTTCGAGTTCATGATATAACCAAATTGGATGGATCTTCCACCCGTTTAGCTAAGAAAGAATAGATGCGGAGGT
GGATAATAGATCGATATGAAGATCATGAGCTGCCCCATAATGAAACCACGAGTATTCGCGAATATGTCCTTCTTCCCTAA
CCCAAGATTGGAGAAAGAAGATCTAAGAGGGATCTATGGAGAATGTGGTCAGAAATCCATAATAGAGTCCGACCACAACG
ACCGAATTAATTATCCTCATCGAGAAACTTAGACTACTAAGTAGAAAAGATTTTCAAATCATGGCATGGGTCTCCTTTTT
TTTTCTTTAGAGTTTTCTATATGCACAATTTCTCGATGTTTCGATGAGAATTTCTTGACTTTCCATATATAGAAAGAGAT
AGACTATAAATGGCATCTCTTATGTCAATAAGACCAAAGGGATGGATATTAAATGATAGGAAGTGCTAGGAAGTGAAATA
GAATGAAATAGAGCCACTTTTGACTTCCCTATGAAATGAGGCATGGAACGGAGCCACTACGAAGAAATTCCGGGAGTTAC
GAAAGAAGCTTCGGACTCATATTGTTCATGGGTTGAGAGCGGGAGTTGAACTCTAGGAGGTCGAATCTCCCCTTGTTCCT
CAGTAGCTCAGTGGTAGAGCGGTCGGCTGTTAACTGACTGGTCGTAGGTTCGAATCCTACTTGGGGAGATTTGATTCATT
CTTTAATGTAAGAATAAAGAATAGAATTAAAAGGCTTGCTTTGACCCTTAGGAGTAGGTAACCCGTTCGCTATCCTTGTT
TCTATTGCATTCTATCTCATCGTATCACATTCTGTTCTACGATTCCACTTCGACAAAAGGAAAGAGCATACCCAAGTTCA
ATAGCTTTACGTCTGCTATTCCGATCATGATTTTCCTACCCTCAGGGAGAAAGTAAAGGCCCTTCCCCCTTTGGAAGGCT
GTGGGCGAGGAGGGATTCGAACCCCCGACACCGTGGTTCGTAGCCACGTGCTCTAATCCTCTGAGCTACAGGCCCACCCC
GTCTCCACTGGATCTCTTCCCGGGGGTACCCCCCAAAAGGAACCTTCTTCTCCTCAGCCATTTCATTTCGGGCTAAGAAG
ATGGGAAAGCGCCTTTCTCTCTATAAGAACAGTGTGTTCTGAGGTGTGAAGTGGGAGAGAGGGGATGTGATGATTGAGGT
TTTGAATAAGACGACCTTTGCGTTTTGGATTTGGATCTTTTTCGTATTTCAAAATAGTGAAAAAGTCAAATAAGAGGTGT
TAAGCTTTTTATCATTCTGGCATCGAGCTATTTTGCCGCAGGACCTCCCCTACAGTATCGTCACCGCAGTAGAGTTTAAC
CACCAAATTCGGGATGGATTGGTGTGGTTCCTCTACGCCTAGGACACCAGAATATCGAACCATGAACGAGAAAAGGCATG
AGAGAAATATTGGCTAGTAATTGTGAAGCCCCAATTCTTAACTGGAAGGGACACCAAAGGACTCTGCCCTCCCTCTCTAT
TTATCCAAGAGATGGAAGGGCAGAGCTTTTTTTTGGTTTTTTCATCTTTTCATCAAAGAGTTGAACAATGAAGATAGATG
GCAAGTGCCTGATCAATTTGATCAGGTCGTGTAGGAACAAGGTTCAAATCGTTCGTTCGTTAGGATGCCTCAGCTGCATA
CATCACTGCACTTCCACTTGACACCTATTTAAACGGCTCGTCTCGCCGCTACCTTATCCTATTTCCATACTTCTGTCGCT
CCATCCCCGTATGGGTGGAGAACCCGTCGCTGTCTCGGCTGTGACACCGGAGGCTCTAGGGAAGTCGGAGGAGAGAGCAC
TCATCTTGGGGTGGGCTTACTACTTATATGCTTTCAGCAGTTATCCTCTCCGCACTTGGCTACCCAGCGTTTACCGTAGG
CACGATAACTGGTACACCAGAGGTGCGTCCTTCCCGGTCCTCTCGTACTAGGGAAAGGTCCTCTCAATGCTCTAACGCCC
ACACCGGATATGGACCGAACTGTCTCACGACGTTCTGAACCCAGCTCACGTACCGCATTAATGGGCGAACAGCCCAACCC
TTGGAACCACCTACAGCTCCAGGTGGCGAAGAGCCGACATCGAGGTGCCAAACCTTCCCGTCGATGTGGACTCTTGGGGA
AGATCAGCCTGTTATCCCTAGAGTAACTTTTATCCGTTGAGCGACGGCCCTTCCACTCGGCACCGTCGGATCACTAAGGC
CGACTTTCGTCTCTGCTCGACGGGTGAGTCTTGCAGTCAAGCTCCCTTCTGCCTTTGCACTCGAGGACCAATGTCCGTCT
GGCCCGAGGAAACCTTTGCACGCCTCCGTTACCTTTTGGGAGGCCTACGCCCCATAGAAACTGTCTACCTGAGACTGTCC
CTTGGCCCGCGGGTCTGACACAAGGTTAGAATCCGAGCTCTTCCAGAGTGGTATCTCACTGATGGCTCGGGCCCCCCCGG
AAGGGGGCCTTCTTCGCCTTCCACCTAAGCTGCGCAGGAAAGGCCCAAAGCCAATCCCAGGGAACAGTAAAGCTTCATAG
GGTCTTTCTGTCCAGGTGCAGGTAGTCCGCATCTTCACAGACATGTCTATTTCACCGAGCCTCTCTCCGAGACAGTGCCC
AGATCGTTACGCCTTTCGTGCGGGTCGGAACTTACCCGACAAGGAATTTCGCTACCTTAGGACCGTTATAGTTACGGCCG
CCGTTCACCGGGGCTTCGGTCGCCGGCTTCCCTGTCATCAGTTCACCAACTTCCTTGACCTTCCGGCACTGGGCAGGCGT
CAGCCCCCATACATGGTCTTACGACTTTGCGGAGACCTGTGTTTTTGGTAAACAGTCGCCCGGGCCTGGTCACTGCGACC
CCCTTTTGTGAGGGGGCACCCCTTCTCCCGAAGTTACGGGGCTATTTTGCCGAGTTCCTTAGAGAGAGTTGTCTCGCGCC
CCTAGGTATTCTCTACCTACCCACCTGTGTCGGTTTCGGGTACAGGTACCCCTTTGTTGAAGGTCGTTCGAGCTTTTCCT
GGGAGTATGGCATGGGTTACATACTTCAGCGCCGTAGCGCCTGGTATGAGCCTCGTGGAGAAGCAATAGCTAGTCCACGG
AGCTCGTACTTCAGCGCTGCAGCGCTTGGTACTCGGATCTCGGCTCGAGGCATTTTCTCTACCCCTTCTTACCCTGAAAA
AGCAGGGTCACCTTGTGTCCTTAAACCTATAACCATCTTTCGGCTAACCTAGCCTCCTCCGTCCCTCCGTACCAACAAGG
GGTAGTACAGGAATATTAACCTGTTGTCCATCGACTACGCCTTTCGGCCTGATCTTAGGCCCTGACTCACCCTCCGTGGA
CGAACCTTGCGGAGGAAACCTTGGGTTTTCGGGGCATTGGATTCTCACCAATGTTTTCGTTACTCAAGCCGACATTCTCG
CTTCCGCTTCGTCGACCCCCGCTTTCGCGGTTGCTTCCCTCTAAGGCGGAACGCTCCCCTACCGATGCATTTTAACATCC
CACAGCTTCGGCAGATCGCTTAGCCCCGTTCATCTTCAGCGCAAGGGCGCTCGATCAGTGAGCTATTACGCACTCTTTAA
AGGGTGGCTGCTTCTAGGCAAACCTCCTGGCTGTCTTTGCACCCCCACCTCCTTTATCACTGAGCGGTCATTTAGGGGCC
TTAGCTGGTGATCCGGGCTGTTTCCCTCTCGACGATGAAGCTTATCCCCCATCGTCTCACTGGCCGACCTTGACCCCTGT
TATTTTTGGGTCATATCTAGTATTCAGAGTTTGCCTCGATTTGGTACCGCTCGCGCAGCCCGCACCGAAACAGTGCTTTA
CCCCTAGATGTCCAGTCAACTGCTGCGCCTCAACGCATTTCGGGGAGAACCAGCTAGCTCTGGGTTCGAGTGGCATTTCA
CCCCTAACCACAACTCATCCGCTGATTCTTCAACATCAGTCGGTTCGGACCTCTGCTTAGTTTCATCCAAGCTTCATCCT
GGTCATGGATAGATCACCCAGGTTCGGGTCCATAAGCAGTGACAATCGCCCTATGAAGACTCGCTTTCGCTACGGCTCCG
GTGGGTTCCATTCCCTTAACCAAGCCACTGCCTATGAGTCGCCGGCTCATTCTTCAACAGGCACGCGGTCAGAGATCACT
TTCTCCTCCCACTGCTTGGGAGCTCAGCACGGTTTCACGTTCTATTTCACTACCCACTGGGGGTTCTTTTCACCTTTCCC
TCACGGTACTACTTCGCTATCGGTCACCCAGGAGTATTTAGCCTTGCAAGGTGGTCCTTGCTGATTCACACGGGATTCCA
CGTGCCCCATGCTACTCGGGTCAGAGCGTAAGCTAGTGATGCTTTCGGCTACTGGACTTTAGCCATCTAGGGTGCGGCAC
TCAACCGCTTCGCCTAGCAGCACAACGCTTGTGTTGCTCTCCCACAACCCCGTTTTCACGGTTTAGGCTGCTCCCATTTC
GCTCGCCGCTACTACGGGAATCGCTTTTGCTTTCTTTTCCTCTGGCTACTAAGATGTTTCAGTTCGCCAGGTTGTCTCTT
GCCTGCTCATGGATTCAGCAGGCAGTTCAAAAGGTTGACCTATTTGGGAATCTCCGGATCTATGCTTATTTTCAACTCCC
CGAAGCATTTCGTCGCTTGCTACGCCCTTCCTCGTCTCTGGGTGCCTAGGTATCCACCGCAAGCCTTTCCTCTTTTGAAC
CTCGCCATTAACGTTAAGGCTATGCCATCCTAAGGTGCTACTAAATGGAAGGATCTTATCAACGTCCATGAATGCAAAAT
CATAGATCGAACTGCCGAATTGGCAAAATTTGGTGCTATCATAGTATCCGCTAAGTTCACGGGCTGGAGATAAGCGGACT
CGAACCGCTGACATCCGCCACAGGGTAAACCACCGCCTCTCAGGCCTCCCCGACGGGTTCTACCATAGAGGCCAACGATA
GGCAATAACTCCCCCCCGAACACAGCTTACAACTTTCATCGTACTGTGCTCTCCAAAGAGCAACTCTTCTCAAAATCTCA
AAACAAAAGGTGCTGAGTTGGAATCGCATTATAAGGATTCTTGTGGTTCCGGGGAATCCAGCTACAGGAGAACCTGGAAC
GGGGAGCTCTCCCCTTTTTCCGCCCGACTCTTTGATCTTAACTTAAGAATGCTGGTTTTAAGAACGAGTGATTGCCCTTC
TCCGACCCTTACTGCCCAACCGGAGAGCGGACGGCTAATGTGTTCCACTTATTGAACAGGGTCTATGGTCGGTCCGTGAC
CCCTGGACGCCGAAGGCGTCCTTGGGGTGATCTCGTAGTTCCTACGGGGTGGAGACAATGGGGTCGGTCCATGGATTTTC
CTTCCTTTTGCCACATTTCGCTCAAAGGGTTGAAGGGAGATAGTGCATCAAGCTATTCGCAAGGGCCAACTTGATCCTCT
TCCCCAGGGATCCCAGATGAGGGAAGCCTAGGAGAGCCGCCGACTCCAACTATCGTCCATGTATGATCCATACTAGATCT
GACCAACTGCCCATCCTACCTCCTCTACCTTTTTGACAGCCCATCTTTTTGTCTCAGTAGAGTCTTTCAGTGGCATGTTT
CAGTCCTCTTCCCCATTACTTAGAAAAAGTGAGCCACCGGTTCAGGTACAAGATACTATCATTACCGCCTGGACAATTAG
ACAGCCAACCCGTAATCGCAACGACCCAATTGCAAGAGCGGAGCTCTACCAACTGAGCTATATCCCCCCCGAGCCAAGTG
GAGTATGCATGAAAGAGTCAGATGCTTCTTCTATTCTTTTCCCTGGCGCAGCTGGGCCATCCTGGACTTGAACCAGAGAC
CTCGCCCGTGAAGTAAATCATCGCCCCTACGATCCAACCAATTGGGAGAGAATCAATAGATTCCTTTTCGGGAGCGATTC
ATCCTTCCCGAACGCAGCATACAACTCCCCGTTGTACTGCGCTCTTCAAGTGTGCTTCTTCCCCCTTCTCCCCCTTACCA
TGGCAAGTCCTTGGGAAATAACTCCGATGGGCAGAAAAAGGAAGGGGTTAAGAGACCCTCCTGGCCCAACCCTAGACACT
CTAAGATCCTTTTTCAAACCTGCTCCCATTTCGAGTCAAAAGGCTCAAATGGTACGATCCCTCCGTCACCCCAGAATGAA
AGGGGTGATCTCGTAGTTCTTGGTCTGTGAAGATGCGTTGTTAGGTGCTCCATTTTCCCATTGAGGACGAACCTCAACCT
GTGCTCGAGAGATAGCTCTCCATACACTGATAAGGGATGTATGGATTCTCGAGAAGAGAGGAGCCGCGGTGGCCCCCCCC
CCGGACCGCCCGGATCCCACGAGTGAATAGAAAGTTAGATCTACATGGGATCTCACCTGAATCGCCCCATCTATCCTCCT
GAGGAGAAGTTTGTTTGGTTTCAAACTCCGATTCAAACAGGAGGAGTACGCCATGCTAATGTGCCTTGGATGATCCACAT
CTTCGGGTCAGGCGCTGATGAGCACATTGAACTATCCATGTGGCTGAGAGCCCTCACAGCCCAGGCACAACGACGCAATT
ATCAGGGGCGCGCTCTACCACTGAGCTAATAGCCCGTCGCGCGGGCCTCCCAAAGGGAGGCCTGCTACGCCAAAAGCGAG
AAAAACTCCATCCCTTTCCTTTTGACATCCCCATGCCGCCACACCACACGGGGGGACATGGGGACGTCAAAAAGGGGATC
CTATCGCTATCAACTAATTTGTTCCGACCTAGGATAATAAGCTCATGAGCTTGGTCTTACTTCACCCTAAACGAAAGAAG
ACTTCCATATCCAAGTTTAGCTCAGACGTAGCTGCCTTCTTTTTGGGCGTGAAGCAGTGTCAAACCAAAATACCCAATAA
GCATAAGCATTAGCTCTCCCTGAAAAGGAGGTGATCCAGCCGCACCTTCCAGTACGGCTACCTTGTTACGACTTCACTCC
AGTCGCAAGCCTAGCCTTAGGCATCCCCCTCCTTACGGTTAAGGGTAATGACTTCAAACCTGGCCAGCTCCTATAGTGTG
ACGGGCGGTGTGTACAAGGCCCGGGAACGGATTCACCGCCGTATGGCTGACCGGCGATTACTAGCGATTCCTGCTTCATG
CAGGCGAGTTGCAGCCTGCAATCCGAACTGAGGACGGGTTTTTGGAGTTAGCTCACCCTCGCGAGATCGCGACCCTTTGT
CCCGCCCATTGTAGCACGTGTGTCGCCCAGGGCATAAGGGGCATGATGACTTGGCCTCATCCTCTCCTTCCTCCGGCTTA
ACACCGGCGGTCTGTTCAGGGTTCCAAACTCATAGTGGCAACTAAACACGAGGGTTGCGCTCGTTGCGAGACTTAACCCA
ACACCTTACGGCACGAGCTGACGACAGCCATGCACCACCTGTGTCCGCGTTCCCGAGGGCACCCCTCTCTTTCAAGAGGA
TTCGCGGCATGTCAAGCCCTGGTAAGGTTCTTCGCTTTGCATCGAATTAAACCACATGCTCCACCGCTTGTGCGGGCCCC
CGTCAATTCCTTTGAGTTTCATTCTTGCGAACGTACTCCCCAGGCGGGATACTTAACGCGTTAGCTACAGCACTGCACGG
GTCGAGTCGCACAGCACCTAGTATCCATCGTTTACGGCTAGGACTACTGGGGTCTCTAATCCCATTTGCTCCCCTAGCTT
TCGTCTCTCAGTGTCAGTGTCGGCCCAGCAGAGTGCTTTCGCCGTTGGTGTTCTTTCCGATCTCAATGCATTTCACCGCT
CCACCGGAAATTCCCTCTGCCCCTACCGTACTCCAGCTTGGTAGTTTCCACCGCCTGTCCAGGGTTGAGCCCTGGGATTT
GACGGCGGACTTGAAAAGCCACCTACAGACGCTTTACGCCCAATCATTCCGGATAACGCTTGCATCCTCTGTCTTACCGC
GGCTGCTGGCACAGAGTTAGCCGATGCTTATTCCTCAGATACCGTCATTGTTTCTTCTCCGAGAAAAGAAGTTGACGACC
CGTAGGCCTTCCACCTCCACGCGGCATTGCTCCGTCAGGCTTTCGCCCATTGCGGAAAATTCCCCACTGCTGCCTCCCGT
AGGAGTCTGGGCCGTGTCTCAGTCCCAGTGTGGCTGATCATCCTCTCGGACCAGCTACTGATCATCGCCTTGGTAAGCTA
TTGCCTCACCAACTAGCTAATCAGACGCGAGCCCCTCCTTGGGCGGATTTCTCCTTTTGCTCCTCAGCCTACGGGGTATT
AGCAACCGTTTCCAGTTGTTGTTCCCCTCCCAAGGGCAGGTTCTTACGCGTTACTCACCCGTTCGCCACTGGAAACACCA
CTTCCCGTTCGACTTGCATGTGTTAAGCATGCCGCCAGCGTTCATCCTGAGCCAGGATCGAACTCTCCATGAGATTCATA
GTTGCATTACTTATAGCTTCCTTATTCGTAGACAAAGCGGATTCGGAATTGTCTTTCCTTCCAAGGATAACTTGTATCCA
TGCGCTTCAGATTATTAGCCTGGAGTTCGCCACCAGCAGTATAGCCAACCCTACCCTATCACGTCAATCCCACAAGCCTC
TTATCTATTTCCGTTCGATCGTGGTGGGGGAGTAAGTCAAAATAGAAAAAACTCACATTGGGTTTAGGGATAATCAGGCT
CGAACTGATGACTTCCACCACGTCAAGGTGACACTCTACCGCTGAGTTATATCCCTTCCCCATCCCATCGAGAAAGAGAA
TTAACGAATCCTAAGGCAAAGGGGCGAGAAACTCAAGGCCAGGCCACTCTTCCTCCGGGCTTTCTTTCCGCACTATTATG
GATAGTCAAATAAAATAATGGGAAAAATTAGATTCAATTGTCAACCGGTCCTATCAAAAATAGGATTGACTATGGATTCG
AGCCATAGCACATGGTTTCATAAAATCTCTACGATTTTCCCGATCTAAATCGAGCAGGTTTCCATGAAGAAGATCTTGTT
CAGCATGTTCTATTCGATACTGGTAAGAGAAGAACCCGACTCGGTATTCTTAAAAAAACAGGGGAAGCAGAACCAAGTCA
AGATGATATGGGTCGCCCCTTCTTCTTGCGCCAAAGATCTTACCATTTCCGAAGGAACTGGGGCTACATTTCTTTTCAAT
TTCCATTCAAGAGTTTCTATCTGTTTCCACGCCCTTTTTTTTTGAGACCTCAAAACATGAAATGGACAAATTCCTTCTCT
TAGGAACACATACAAGAAAAAGGATAATGGTAGCCCTCCCATTAACTACTTCATTTTCATTTATGAATTTCATAGTAATA
GAAATCCATGTCCTACCGAGACAGAATTTCGAACTTACTATCCTCTTGCCTAATAGGCAAAGATTGACCTCTGTAGAAAG
ACTGATTCATTCGGATCGATATGAGGACCCAACTCCGTTGCATTGCCAGAATCCATGTTCCATATTTGAAGCGGGTTGAC
CTCTGTGCTTCTCTCATGGTACAATCCTCTTCCTGCTGAGCCCCCTTTCTCCTTGGTCCACAGAGAAAAAATGTAGGACT
GGTGCCAACAGTTCATCACGGAAGAAAGAACTCACAGAGCCGGGATCGCTAACTAATAGTACTACTAACTAATACTAATA
TATAGAAATAGATATCTAGAAATAGAAACGAACTAATATATAGATAATCGAAATTGAAAAGAACTGTCTTTTCTGTATAC
TTTCCCCGTTCTATTGCTACCGCGGGTCTTATGCAATCGATCGGATCATATAGATATTCCTTCAACACAACATAGGTCAT
CGAAAGGATCTCGGACGACTCACCAAAGCACGAAAGCCAGTTAGAAAATGGATTCCTATTTGAAGAGTGCCTAACCGCAT
GGATAAGCTCACATTAACCCGTCAATTTTGGATCCAATTCGGGATTTTTCTCTTGGGAAGTTTCGGGAAGAAATTGGAAT
GGAATAATATCGATTCATACAGAGGAAAAAGTTCTCTATTGATGCAAACGCTGTACCTAGAGGATAGGGATAGAGGAAGA
GGGAAAAATCAAAATGAAATAAATAAAGAATAAAGCCAAAAAAATAAGTCGAAGATAGAAGAGCCCAGATTCCAAATGAA
GAAATGTAAACTCGAAAAGGATCCTTCTGATTCTCAAAGAATGAGGGGCAAGGGGATTGATACCGAGAAAGATTTCTTCT
TATTATAAGACGTGATTTGATCCGCATATGTTTGGTAAAAGAACAATCTTCTCCTTTAATCATAAATGGAAAGTGTTCAA
TTAGAACATGAAAACGTGACTCAATTGGTCTTAGTTAGTCTTCGGGACGGAGTGGAAGAAGGGCGGAGACTCTCGAACGA
GGAAAAGGATCCCTTCGAAAGAATTGAACGAGGAGCCGTATGAGGTGAAAATCTCATGTACGGTTCTGTAGAGGGACGGT
AAGGGTGACTTATCTGTCGACTTTTCCACTATCAACCCCAAAAAACCCAACTCTGCCTTACGTAAAGTTGCCAGAGTACG
ATTAACCTCTGGATTTGAAATCACTGCTTATATACCTGGTATTGGCCATAATTTACAAGAACATTCTGTAGTATTAGTAA
GAGGAGGAAGGGTTAAGGATTTACCCGGTGTGAGATATCGCATTATTCGAGGAACCCTAGATGCTGTCGCAGTAAAGAAT
CGTCAACAAGGGCGTTCTAGTGCGTTGTAGATTCTTATCCAAGACTTGTATCATTTGATGATGCCATGTGAATCGCTAGA
AACATGTGAAGTGTATGGCTAACCCAATAACGAAAGTTTCGTAAGGGGACTGGAGCAGGCTACCATGAGACAAAAGATCT
TCTTTCTAAAGAGATTCGATTCGGAACTCTTATATGTCCAAGGTCAATATGGAAATTCTTTCAGAGGTTTTCCCTTACTT
TGTCCGTGTCAACAAACAATTCGAAATACCTCGACTTTTTCAGAACAGGTCCGAGTCAAATAGCAATGATTCGAAGCACT
TCTTTTTCCATTACACTATTTCGGAAACCTAAGGACTCGATCGTATGGATATGGAAAATACAGGATTTCCGATCCTAGCG
GGAAAAGGAGGGAAACGGATACTCAATTTAAAGTGAGTAAACAGAATTCCATACTCGATCTCATAGATCCCTATAGAATT
CTGTGGAAAGCCGTATTCGATGAAAGTCGTATGTACGGCTTGGAGGGAGATCTTTCCTATCTTTCGAGATCCACCCTACA
ATATGGGGTCAAAAAGCCAAAAAAATAAGTGATTCGTTTTTAGCCCTTATAAAAAGAAAACGGATTCTTGAACCTCTTTC
ACGCTCATGTCACGTCGAGGTACTGCAGAAAAAAGAACTGCAAAATCCGATCCAATTTTTCGTAATCGATTAGTTAACAT
GGTGGTTAACCATATTATGAAAGACGGAAAAAAATCATTGGCTTATCAAATTCTCTATCGAGCCGTGAAAAAGATTCAAC
AAAAGACAGAAACAAATCCACTATTGGTTTTACGTCAAGCAATACGTAGAGTAACTCCCAATATAGGAGTAAAAACAAGA
CGTAATAAAAAAGGATCGACGCGGAAAGTTCCAATTGAAATAGGATCTAAACAAGGAAGAGCACTTGCCATTCGTTGGTT
ATTAGAAGCATCCCAAAAGCGTCCGGGTCGAAATATGGCTTTCAAATTAAGTTCCGAATTAGTAGATGCTGCCAAAGGGA
GTGGGGGTGCCATACGCAAAAAGGAAGCGACTCATAGAATGGCAGAGGCAAATAGAGCTCTTGCACATTTTCGTTAATCC
ATGAACAGAATCTAGGTATGTAGACACATGGATCCATACATCTCGATCGGAAAAGAGTCAATAGAAGGAGAATCGGACGA
TATCTTTTTCGAAACAAACAAAAAGGAAAAGAAAGAGAAAACAGAAATTATGATCAACTAAGCCCTCTCGGGGGCTTGCT
TAAGAATAAGAAAGAGGAATCTTATGGAAATAGCATGGAATAAGGTTTGATCCTATTCATGGTGATTCCGTAAATATCCC
ATCGAAACAATCGGGACTTTTCGGAGATTGGATGCAGTTACTAATTCATGATCTGGCATGTACAGAATGAAAACTTCATT
CTCGATTCTACGAGAATTTTTATGAAAGCGTTTCATTTGCTTCTCTTCAATGGAAGTTTCATTTTCCCAGAATGTATCCT
AATTTTTGGCCTAATTCTTCTTCTGATGATCGATTTAACCTCTGATCAAAAAGATAGACCTTGGTTCTATTTCATCTCTT
CAACAAGTTTAGTAATAAGCATAACGGCCCTATTGTTCCGATGGAGAGAAGAACCTATAATTAGCTTTTCGGGAAATTTC
CAAACGAACAATTTCAACGAAATCTTTCAATTTCTTATTTTATTATGTTCAACTTTATGTATTCCTCTATCCGTAGAGTA
CATTGAATGTACAGAAATGGCTATAACAGAGTTTCTGTTATTCGTATTAACAGCTACTCTAGGGGGAATGTTTTTATGTG
GTGCTAACGATTTAATAACTATCTTTGTAGCTCCAGAATGTTTCAGTTTATGTTCCTACCTATTGTCTGGATATACCAAG
AGAGATCTACGGTCTAATGAGGCTACTATGAAATATTTACTCATGGGTGGGGCAAGCTCTTCTATTCTGGTTCATGGTTT
CTCTTGGCTATATGGTTCATCTGGGGGGGAGATCGAGCTTCAAGAAATTGTGAATGGTCTTATCAATACACAAATGTATA
ACTCCCCAGGAATTTCAATTGCGCTTATATTCATCACTGTAGGACTTGGGTTCAAGCTTTCCCCAGCCCCTTTTCATCAA
TGGACTCCTGACGTCTACGAAGGAGTGTGGTTCGTTCGACAAATTCCTACCTCTATATCTATCTCTGAGGTGTTTGGGTT
TTGCAAAACTCCATAGACATGCAGAAGAGAAATGCTATCCCCACTCCGACCAAGACAGAACTTTTACCAAAAGTTTATTG
TGATCTTTTTGTTCAAATAACAATTAAGGTGAAGCAGGGTCAGGAACAACGAATCTCTTTATGATAAACAGATCCATTTT
GCAAGCTCGTTATTACGGGTAGTTCCTACAAAGAATCGGACTAATGACGTATACAATGCTTGAATTATCGATGTAGATGC
TACATAGTGGGTTCTCATCCTTCAGAGACTACGAGTGTAATAGGAGCATCCGTTGACAAAAGGATCACCCTAAGATGATC
ATCTCATGGCTATTGGGAACGAATCAAATCAGATGGTTCTATTTCTCAACCTTTCTGACTTGCTCCTACGGAACCAAGGT
CGAAAGGATTGAAAAAGTCAGTCATTCACAACCACTGATGAAGGATTCCTCGAAAAGTTAAGGATTAGTAGTTCTTTTTC
GAAATCCATTTCGAAAAAGAATGGATTCGGTCTTATACATACGCGAGGAAGGTAATCAAAAAAGAAAGAAGGCGAGTTCT
TCTTTCTTTTATCACTTAGGAGCCGTGCGAGATGAAAGTCTCATGCACGGTTTTGCATGAGAGAAAGAAGCGAGGAATCC
TCTTTTCGACTCTGACTCCCCCACTCCAGTCGTTGCTTTTCTTTCTGTTACTTCGAAAGTAGCTGCTTCAGCTTCAGCCA
CGCGAATTCTCGATATTCCTTTTTATTTCTCATCAAACGAATGGCATCTTCTTCTGGAAATCCTAGCTATTCTTAGCATG
ATAGTGGGGAATCTCCTTGCTATTACTCAAACAAGCATGAAACGTATGCTTGCATATTCGTCCATAGGGCAAATCGGATA
TGTAATTATTGGAATAATTGTTGGAGACTCAAATGATGGATATGCAAGCATGATAACTTATATGCTGTTCTATATCTCCA
TGAATCTAGGAACTTTTGCTTGCATTGTATTATTTGGTCTACGTACCGGAACTGATAATATTCGAGATTATGCAGGATTA
TACACGAAAGATCCTTTTTTGGCTCTCTCTTTAGCCTTATGTCTCTTATCCTTAGGAGGCCTTCCTCCACTAGCAGGTTT
CTTCGGAAAACTCTATCTATTCTGGTGTGGATGGCAAGCAGGCCTATATTTCTTGGTTTCAATAGGACTCCTTACGAGCG
TTCTTTCTATCTACTATTATCTAAAAATAATCAAGTTATTAATGACTGGACGAAACCAAGAAATAACCCCTTATGTGCGA
AATTATAGAAGATCCCCTTTAAGATCAAACAATTCCATCGAATTGAGTATGACTGTATGTGTGATAGCATCTACTATACC
AGGAATATCAATGAACCCCATTCTTGCAATTGCTCAGGATACCCTCTTTTAGCTGCTAGGTCTATTTCTTAGTTCAAGAT
CCCTCTTACTAACTGGAATAAAAGAATTAGTAGATCTGTTCCGCCCAAAATGGGAATGGTTGCTAGGGTTATGAACTTAT
AATCATGGAATCGACTCGATCATCAGATTATAAGTTCATTCCATACCGGACCAGACCGTGCACATTCTTATTATGAGAAG
GGGTCATTCGAGCCTATGGAAATAGGATACTCTGTTTACATAGAAATCCCTACGTCCTTACATTCTATTTAGAATTAGGA
ATAGGTGTAATCAGACCTGCTTTTGACATATCTATCCTATCCTTATTTGGGTACCATATGTGCCTCTTTGGGCTTCTATT
GAATCGAGAAATTGGATTGTACATCTTTTTGATTTTGATATCGATTTTGATACATATAAGGTGTCCTACGGATAATGCAA
ATCGAAGCTATTTGATGTCTGACTCAGGCCTATATGACCGATCGATCGAAATACTCCAAGACTCCACCTTTGTCATATAT
TCCATATATCACATTCGATAGATATCATATTCATGGAATATGATTCACTTTCAAGATGCCTTGATGGTGAAATGGTAGAC
ACGCGAGACTCAAAATCTCGTGCTAAAGAGCGTGGAGGTTCGAGTCCTCTTCAAGGCATAATATGGAGAATGCTCATTGA
ATGAGCATTCCCCGTAGAAGTATTCCGGAAATCTGCGCCTGGCGCCCTCCTCTATCTTCTGAGGTCCTTAACCATCTCCC
TGAGAAAAGTAGACAGTAAAAGCCAAAATAGACTAAATATAGCCTGAACGATCCTAAAAACCCCTCGAAGGGGATAATAA
AGAACCTAAATCAGACGGTATCCTACTGCAAGGGTGGTCTTAAGAATCCAAAAGAAAGAGGTTGCTCAGAAGAGATAGAT
GTATCCCAACCTCTATTGCTCTCGCGTAAAGCCTTTTTTTTTTACGCGACAGGAAAAAGTGACTACGAATTCCCCTTTTT
GTTTGCGAATCCCTGTTTGTATCCTTTGAGCGCACGCCCATAAGTAGCGATCAAGGAAATCGATCAAACGATCCCAATAC
CGTGAAAGAGAAACTTCCCAGATCCAGGGAAGCTTATCATAAAGGGCTTCGACAAGGGGTTTTATTCGTTCTTTGAGCAA
AAAGATAAAGATCGGATAGATTCGAACCGCAATTGCAAAGGTAATAACTACTATGCTAGCCCAAATCATGATCTTCACCA
ACTTGGATTTGGTTCTCTCGCGAAAATCGCGAGTTGCAGAGATGAGAACCATGAAAAGCAAGATCCCGAATAAGAAAACA
GAAACCGAGGAAACCACAAGAGTGAAGACTAGTAGAGTCTCGTCTTTTGTCATTCTTTGCTCCTTTTTCACTCAATGATT
CATTCGAATTTCCCAACCAAAAATTCTATATGTCTATTCTATGATATTTCTATATATATAGAATATGATATCTAATATGA
CACCCGATTTGTCAAAGGGATTGGATTGGTGACTTACCCATTTCATATAGCAATCCCTGATCAAAGAGAGAACAATATCC
ATTTCAAAACATTTCTAACGGATTCCTTGGTTCGGACCGACGAAGTAATGGCACTCGATTATTATCAACCCGACTGCAAT
CTTTTTCTGTCGGTAAGGATTGCACCAGAGCACCTTCTACTTCTAATAGGCCATGAACTATAGATAGAGAAGAATCATTC
TGAGCGAGTCCATAAGAAGCGACCCACTTTTTCATCGGTTCCTGGGGAAGACCAAAGATCTTGCGCGACCGGTCCGCCAG
AAAAACTCAAAAGAGAAAGAAGTCTCGTTAATCTCCTCATGCTCGTTCCAAGTTCGAAGTACCGTTTGGCCAAAGAAAAA
CCCGCTTCCTGACACGATTGCCTCTTTATTTTATATAGATAGATATAGGATCTATGGGGTTATTACTTAGAAGTCTATTT
TGTACAAGATCCCCTCCTATCTGATAGAAAAGGATCCCATGATCCCGAGCCGGTCTTATCTTGGCTCACAAACCCTAAGT
TTGTCTATGAAGAGCTAATCTAATTGTATTAGTTTCTATAATGGATTTCTTATGTGGAATACTAATGGATAGGGCCTCGT
TGCTAAGTGCTACAAGATCTAATGCACTGGAACTCGTGGTTATGGACCCGAATCCTTTAGTATGGAACATTGTCTTTTCC
AAGTAAAAACCCCTAGTATATGAAAGAATGAAAAGGTGCTTTCGTTCTTGTGGAATAAGAAGCCCTCGTACCTTAATGAA
AGGAAAATAGGAATTTTTCGTTAGGTATTTGACCAAATAGGATCGTCCAGTTCCTATAGAACCTATCACTAAAATACCCG
ATAGGGCTAAGCGGAACGAAAAGGGTTTTCCATGAGATGGGAAATGAAAACGATTAGCCCCACACGAGGTTTGCGAATAA
GTGATTGTCTGATAATGAGCAAGGAATATACGTCTTTCTGCTAAAGAGGATCTATTAAACTCATAATTCATTAGATCCTT
GTTAGCAATGTCAAGTAGGTATCATAAGTAAATGGATCCCGGTTGTTCAATCCTTTGATAACCAAGGTCCTTCTTTGCTA
AAGAGAAATGATCACTATGAGTCAGACTCAATAGAATTGGATCCATTCCAAATAGCGAGAATTAGGATTCTTGATCCCTC
TCAATCTCTCTTTCAATTCGAGGATCCAGAGAGGTGTTTTCATAGTCATCTCCGAATATTTGCCATCTCCGAATATTTTG
ATATCATTTTTCTATGATATGTCTTTCTATATGAAAATTGGTTATTTACGATGTACGATGATCCCTGTTAAGCATCCATG
GCTGAATGGTTAAAGCGCCCAACTCATAATTGGTAAATTTGCGGGTTCAATTCCTGCTGGATGCACGCGAACGGGAACGT
TCCATAAGTCTATTGGAACTGGCTCTCTATCCATGGAATCTCATCCATCATCCATACATAACGAATTGGTATGGTATATT
CATACCATAACATAAGAACAATAAGAACTCGAATTCTTATCGATACTGGAACTCAGAGGATAGGAGGGAAAGTCGATTTA
TGGATGGAATCAAATACGCAGTATTTACAGAAAAGAGTCTTCGTTTATTGGGAAAGAATCAATATACTTTTAATGTCGAA
TCGGGATTCACTAAGACAGAAATAAAGCATTGGGTCGAGCTCTTCTTTGGTGTTAAGGTAGTAGCTGTGAATAGCCATCG
ACTACCCGGAAAGGGTAGAAGAATGGGACCTATTCTGGGACATACAATGCATTACAGACGTATGATCATTACCCTTCAAC
CGGGTTATTCTATTCCACTTCTAGATAGAGAAAAGAACTAAAGGAGAATACTTAATAATACGGCGAAACATTTATACAAA
ACACCTATCCTGAGCACACGCAAGGGAACCGTAGACAGGCAAGTGAAATCCAATCCACGAAATAAATTGATCCATGGACG
GCACCGGTGTGGTAAAGGTCGTAATGCCAGAGGAATCATTACCGCAAGGCATAGAGGGGGAGGTCATAAGCGCCTATACC
GTAAAATCGATTTTCGACGGAATCAAAAAGACATATCTGGTAGAATCGTAACCATAGAATACGATCCTAATCGAAATGCA
TACATTTGTCTCATACACTATGGGGATGGTGAGAAGAGATATATTTTACATCCCAGAGGGGCTATAATTGGAGATACTAT
TGTTTCTGGTACAAAAGTTCCTATATCAATGGGAAATGCCCTACCTTTGAGTGCGGTTTGAACTATTGATTTACGTAATT
GGAAGTAACCAATTAGGTTTACGATGAAACCTAGAAATCGATCACTGATCCAATTTGACTACCTCTACGGGATAGACCTC
AACAGAAAACTGTTGAGTAACGGCAGCAAGTGATTGAGTTCAGTAGTTCCTCATAGAAAATTATTGACTCTAGAGATATG
GTAATATGGAGAAGACAAAATTGTTTGAAGCACGCACAGAACCGGAAGCGCCCCTTGTTTCAAAGAGAGGAGGACGGGTT
ATTCACATTTAATTTGATGGTCAGAGGCGAATTGAAAGCTAAGCAGTGGTAATTAAGACCCCCGGGTGAAAATAGGGATG
TCTCCTACGTTACCCATAATATGTGGAAGTATCGACGTAATTTCATAGAGTCATTCGATCTGAATGCTACATGAAGAACA
TAAGCCAGATGACGGAACGCGGAGACCTAGGATGTAGAAGATCATAACATGAGCGATTCGGCAGATTTGGATTCCTTTTC
CATATATCCACTCATGTGGTACTTCATCATACGATTCATATAAGATCCATCTGTCTAGAGATCGTCATATACATCTAGAA
AGCCGTATGCTTTGGAAGAAGCTTGTACAGTTTGGGAAGGGGTTTTTTGAGAAAAAAGAAGAATCTACTTCAACCGATAT
GCCCTTAGGCACGGCCATACATAACATAGAAATCACACGTGGAAGGGGTGGGCAATTAGCTAGAGCGGCGGGTGCTGTAG
CGAAACTGATTGCAAAAGAGGGTAAATTGGCCACTTTAAGATTACCATCTGGGGAGGTCCGTTTGGTATCCCAAAACTGC
TTAGCAACAGTCGGACAAGTGGGTAATGTTGGGGTGAACCAAAAAAGTTTGGGTAGAGCCGGATCTAAGTGTTGGCTAGG
TAAACGCCCCGTAGTAAGAGGGGTAGTTATGAACCCCGTGGACCACCCCCATGGCGGCGGTGAAGGGAAAGCCCCTATTG
GTAGAAAAAAACCCACAACCCCTTGGGGTTATCCAGCGCTTGGAAGAAGAACTAGGAAAAGGAAAAAATATAGTGATAGT
TTTATTCTTCGTCGTCGTAAGTAAATACGTAACTAGGAATATGGAAAATTGCATTGCAATAATGCGATGGGCGAACGACG
GGAATTGAACCCGCGCATGGTGGATTCACAATCCACTGCCTTGATCCACTTGGCTACATCCGCCCCTTATCCAGCTAAGG
GATTTTCTATTTTTTCCACTCATCATTATTCTATTTATTCTGACCTCCATACTTCGATCGAGATAGTGGACATAGGATGC
CACTCTTTAAAATAAAAAAAAGGAGTAATCAGCTGTGACACGAAAAAAAACGAATCCTTTTGTAGCTCGTCATTTATTGA
CAAAAATCGAAAAGGTCAATATGAAGGAGGAGAAAGAAACAATAGTAACGTGGTCCCGGGCATCTAGCATTCTACCCGCA
ATGGTTGGCCATACAATCGCGATTCATAATGGAAAGGAACATATACCTATTTACATAACAAATCCTATGGTAGGTCGCAA
ATTGGGGGAATTCGTGCCTACTCGGCATTTCACGAGTTATGAAAGTGCAAGAAAGGATACTAAATCTCGTCGTTAACTGA
ATTCAGAATAGAAAGATTCAGAATAAACAAA
